# Supplementary material for: Independent component analysis reveals 49 independently modulated gene sets within the global transcriptional regulatory architecture of multidrug-resistant Acinetobacter baumannii
Source: mSystems. 2024 Jan 8;9(2):e00606-23. doi: 10.1128/msystems.00606-23 (PMC10878099; doi:10.1128/msystems.00606-23)
Supplement: Data Set S1 — Details of AbaumPRECISE transcriptomic data sets. [file msystems.00606-23-s0001.csv]

	ReleaseDate	TaxID	ScientificName	species_tax_id	class_tax_id	strain_tax_id	species	LibraryLayout	Platform	Model	Run	SRAStudy	BioProject	ProjectID	Sample	BioSample	Submission	LibraryStrategy	LibrarySelection	LibrarySource	Body_Site	CenterName	InsertSize	InsertDev	SRA ID	GEO Series	GEO Sample	PMID	Biosample ID	biosample_strain	biosample_genotype	R1	R2	reference_sequence	project	condition	reference_condition	strain_description	base_media	carbon_source	nitrogen_source	aerobicity	supplement	temperature	pH	growth_phase	OD	notes	Title
Abaum_0001	8/22/20 12:00	470	Acinetobacter baumannii	470	1236	470	Acinetobacter baumannii	PAIRED	ILLUMINA	Illumina HiSeq 2500	SRR21818827	SRP395316	PRJNA876061	876061	SRS15332325	SAMN31169151	0	RNA-Seq	cDNA	TRANSCRIPTOMIC	0	SBRG_UCSD	0	0	0	0	0	0	0	AB5075	0	0	0	AB5075	AB5075_med	CA-MHB	LB	AB5075	CA-MHB	0	0	0	0	0	7	0	0	0	0
Abaum_0002	8/22/20 12:00	470	Acinetobacter baumannii	470	1236	470	Acinetobacter baumannii	PAIRED	ILLUMINA	Illumina HiSeq 2500	SRR21818826	SRP395316	PRJNA876061	876061	SRS15332326	SAMN31169152	0	RNA-Seq	cDNA	TRANSCRIPTOMIC	0	SBRG_UCSD	0	0	0	0	0	0	0	AB5075	0	0	0	AB5075	AB5075_med	CA-MHB	LB	AB5075	CA-MHB	0	0	0	0	0	7	0	0	0	0
Abaum_0003	8/22/20 12:00	470	Acinetobacter baumannii	470	1236	470	Acinetobacter baumannii	PAIRED	ILLUMINA	Illumina HiSeq 2500	SRR21818819	SRP395316	PRJNA876061	876061	SRS15332333	SAMN31169153	0	RNA-Seq	cDNA	TRANSCRIPTOMIC	0	SBRG_UCSD	0	0	0	0	0	0	0	AB5075	0	0	0	AB5075	AB5075_med	CA-MHB_pH6	LB	AB5075	CA-MHB	0	0	0	0	0	6	0	0	0	0
Abaum_0004	8/22/20 12:00	470	Acinetobacter baumannii	470	1236	470	Acinetobacter baumannii	PAIRED	ILLUMINA	Illumina HiSeq 2500	SRR21818818	SRP395316	PRJNA876061	876061	SRS15332334	SAMN31169154	0	RNA-Seq	cDNA	TRANSCRIPTOMIC	0	SBRG_UCSD	0	0	0	0	0	0	0	AB5075	0	0	0	AB5075	AB5075_med	CA-MHB_pH6	LB	AB5075	CA-MHB	0	0	0	0	0	6	0	0	0	0
Abaum_0005	8/22/20 12:00	470	Acinetobacter baumannii	470	1236	470	Acinetobacter baumannii	PAIRED	ILLUMINA	Illumina HiSeq 2500	SRR21818817	SRP395316	PRJNA876061	876061	SRS15332335	SAMN31169155	0	RNA-Seq	cDNA	TRANSCRIPTOMIC	0	SBRG_UCSD	0	0	0	0	0	0	0	AB5075	0	0	0	AB5075	AB5075_med	RPMI+_pH7	LB	AB5075	RPMI+10%LB	0	0	0	0	0	7	0	0	0	0
Abaum_0006	8/22/20 12:00	470	Acinetobacter baumannii	470	1236	470	Acinetobacter baumannii	PAIRED	ILLUMINA	Illumina HiSeq 2500	SRR21818816	SRP395316	PRJNA876061	876061	SRS15332336	SAMN31169156	0	RNA-Seq	cDNA	TRANSCRIPTOMIC	0	SBRG_UCSD	0	0	0	0	0	0	0	AB5075	0	0	0	AB5075	AB5075_med	RPMI+_pH7	LB	AB5075	RPMI+10%LB	0	0	0	0	0	7	0	0	0	0
Abaum_0007	8/22/20 12:00	470	Acinetobacter baumannii	470	1236	470	Acinetobacter baumannii	PAIRED	ILLUMINA	Illumina HiSeq 2500	SRR21818815	SRP395316	PRJNA876061	876061	SRS15332337	SAMN31169157	0	RNA-Seq	cDNA	TRANSCRIPTOMIC	0	SBRG_UCSD	0	0	0	0	0	0	0	AB5075	0	0	0	AB5075	AB5075_med	RPMI+_pH6	LB	AB5075	RPMI+10%LB	0	0	0	0	0	6	0	0	0	0
Abaum_0008	8/22/20 12:00	470	Acinetobacter baumannii	470	1236	470	Acinetobacter baumannii	PAIRED	ILLUMINA	Illumina HiSeq 2500	SRR21818814	SRP395316	PRJNA876061	876061	SRS15332338	SAMN31169158	0	RNA-Seq	cDNA	TRANSCRIPTOMIC	0	SBRG_UCSD	0	0	0	0	0	0	0	AB5075	0	0	0	AB5075	AB5075_med	RPMI+_pH6	LB	AB5075	RPMI+10%LB	0	0	0	0	0	6	0	0	0	0
Abaum_0009	8/22/20 12:00	470	Acinetobacter baumannii	470	1236	470	Acinetobacter baumannii	PAIRED	ILLUMINA	Illumina HiSeq 2500	SRR21818813	SRP395316	PRJNA876061	876061	SRS15332339	SAMN31169159	0	RNA-Seq	cDNA	TRANSCRIPTOMIC	0	SBRG_UCSD	0	0	0	0	0	0	0	AB5075	0	0	0	AB5075	AB5075_med	RPMI+_-HCO3	LB	AB5075	RPMI+10%LB-HCO3	0	0	0	0	0	7	0	0	0	0
Abaum_0010	8/22/20 12:00	470	Acinetobacter baumannii	470	1236	470	Acinetobacter baumannii	PAIRED	ILLUMINA	Illumina HiSeq 2500	SRR21818812	SRP395316	PRJNA876061	876061	SRS15332340	SAMN31169160	0	RNA-Seq	cDNA	TRANSCRIPTOMIC	0	SBRG_UCSD	0	0	0	0	0	0	0	AB5075	0	0	0	AB5075	AB5075_med	RPMI+_-HCO3	LB	AB5075	RPMI+10%LB-HCO3	0	0	0	0	0	7	0	0	0	0
Abaum_0011	8/22/20 12:00	470	Acinetobacter baumannii	470	1236	470	Acinetobacter baumannii	PAIRED	ILLUMINA	Illumina HiSeq 2501	SRR21818825	SRP395316	PRJNA876061	876061	SRS15332327	SAMN31169161	0	RNA-Seq	cDNA	TRANSCRIPTOMIC	0	SBRG_UCSD	0	0	0	0	0	0	0	AB5075	0	0	0	AB5075	AB5075_med	LB	LB	AB5075	LB	0	0	0	0	0	7	0	0	0	0
Abaum_0012	8/22/20 12:00	470	Acinetobacter baumannii	470	1236	470	Acinetobacter baumannii	PAIRED	ILLUMINA	Illumina HiSeq 2502	SRR21818824	SRP395316	PRJNA876061	876061	SRS15332328	SAMN31169162	0	RNA-Seq	cDNA	TRANSCRIPTOMIC	0	SBRG_UCSD	0	0	0	0	0	0	0	AB5075	0	0	0	AB5075	AB5075_med	LB	LB	AB5075	LB	0	0	0	0	0	7	0	0	0	0
Abaum_0013	8/22/20 12:00	470	Acinetobacter baumannii	470	1236	470	Acinetobacter baumannii	PAIRED	ILLUMINA	Illumina HiSeq 2503	SRR21818823	SRP395316	PRJNA876061	876061	SRS15332329	SAMN31169163	0	RNA-Seq	cDNA	TRANSCRIPTOMIC	0	SBRG_UCSD	0	0	0	0	0	0	0	AB5075	0	0	0	AB5075	AB5075_med	M9+AA	LB	AB5075	M9+AA	0	0	0	0	0	0	0	0	0	0
Abaum_0014	8/22/20 12:00	470	Acinetobacter baumannii	470	1236	470	Acinetobacter baumannii	PAIRED	ILLUMINA	Illumina HiSeq 2504	SRR21818822	SRP395316	PRJNA876061	876061	SRS15332330	SAMN31169164	0	RNA-Seq	cDNA	TRANSCRIPTOMIC	0	SBRG_UCSD	0	0	0	0	0	0	0	AB5075	0	0	0	AB5075	AB5075_med	M9+AA	LB	AB5075	M9+AA	0	0	0	0	0	0	0	0	0	0
Abaum_0015	8/22/20 12:00	470	Acinetobacter baumannii	470	1236	470	Acinetobacter baumannii	PAIRED	ILLUMINA	Illumina HiSeq 2505	SRR21818821	SRP395316	PRJNA876061	876061	SRS15332331	SAMN31169165	0	RNA-Seq	cDNA	TRANSCRIPTOMIC	0	SBRG_UCSD	0	0	0	0	0	0	0	AB5075	0	0	0	AB5075	AB5075_med	M9-AA	LB	AB5075	M9-AA	0	0	0	0	0	0	0	0	0	0
Abaum_0016	8/22/20 12:00	470	Acinetobacter baumannii	470	1236	470	Acinetobacter baumannii	PAIRED	ILLUMINA	Illumina HiSeq 2506	SRR21818820	SRP395316	PRJNA876061	876061	SRS15332332	SAMN31169166	0	RNA-Seq	cDNA	TRANSCRIPTOMIC	0	SBRG_UCSD	0	0	0	0	0	0	0	AB5075	0	0	0	AB5075	AB5075_med	M9-AA	LB	AB5075	M9-AA	0	0	0	0	0	0	0	0	0	0
Abaum_0017	8/22/20 12:00	470	Acinetobacter baumannii	470	1236	470	Acinetobacter baumannii	PAIRED	ILLUMINA	Illumina HiSeq 2507	SRR12494584	SRP278444	PRJNA658638	658638	0	SAMN15880008	0	RNA-Seq	cDNA	TRANSCRIPTOMIC	0	SBRG_UCSD	0	0	0	0	0	0	0	AB5075	0	0	0	AB5075	AB5075_AZI	AZI_000	AZI_000	AB5075	CA-MHB	0	0	0	0	0	0	0	0	0	Response of Acinetobacter baumannii AB5075 to azirthomycin
Abaum_0018	8/22/20 12:00	470	Acinetobacter baumannii	470	1236	470	Acinetobacter baumannii	PAIRED	ILLUMINA	Illumina HiSeq 2508	SRR12494585	SRP278444	PRJNA658638	658638	0	SAMN15880009ÔøΩ	0	RNA-Seq	cDNA	TRANSCRIPTOMIC	0	SBRG_UCSD	0	0	0	0	0	0	0	AB5075	0	0	0	AB5075	AB5075_AZI	preculture	AZI_000	AB5075	CA-MHB	0	0	0	0	0	0	0	0	0	Response of Acinetobacter baumannii AB5075 to azirthomycin
Abaum_0019	8/22/20 12:00	470	Acinetobacter baumannii	470	1236	470	Acinetobacter baumannii	PAIRED	ILLUMINA	Illumina HiSeq 2509	SRR12494586	SRP278444	PRJNA658638	658638	0	SAMN15880009	0	RNA-Seq	cDNA	TRANSCRIPTOMIC	0	SBRG_UCSD	0	0	0	0	0	0	0	AB5075	0	0	0	AB5075	AB5075_AZI	preculture	AZI_000	AB5075	CA-MHB	0	0	0	0	0	0	0	0	0	Response of Acinetobacter baumannii AB5075 to azirthomycin
Abaum_0020	8/22/20 12:00	470	Acinetobacter baumannii	470	1236	470	Acinetobacter baumannii	PAIRED	ILLUMINA	Illumina HiSeq 2510	SRR12494587	SRP278444	PRJNA658638	658638	0	SAMN15880010	0	RNA-Seq	cDNA	TRANSCRIPTOMIC	0	SBRG_UCSD	0	0	0	0	0	0	0	AB5075	0	0	0	AB5075	AB5075_AZI	AZI_040	AZI_000	AB5075	CA-MHB	0	0	0	0	0	0	0	0	0	Response of Acinetobacter baumannii AB5075 to azirthomycin
Abaum_0021	8/22/20 12:00	470	Acinetobacter baumannii	470	1236	470	Acinetobacter baumannii	PAIRED	ILLUMINA	Illumina HiSeq 2511	SRR12494588	SRP278444	PRJNA658638	658638	0	SAMN15880011	0	RNA-Seq	cDNA	TRANSCRIPTOMIC	0	SBRG_UCSD	0	0	0	0	0	0	0	AB5075	0	0	0	AB5075	AB5075_AZI	AZI_028	AZI_000	AB5075	CA-MHB	0	0	0	0	0	0	0	0	0	Response of Acinetobacter baumannii AB5075 to azirthomycin
Abaum_0022	8/22/20 12:00	470	Acinetobacter baumannii	470	1236	470	Acinetobacter baumannii	PAIRED	ILLUMINA	Illumina HiSeq 2512	SRR12494589	SRP278444	PRJNA658638	658638	0	SAMN15880007	0	RNA-Seq	cDNA	TRANSCRIPTOMIC	0	SBRG_UCSD	0	0	0	0	0	0	0	AB5075	0	0	0	AB5075	AB5075_AZI	AZI_003	AZI_000	AB5075	CA-MHB	0	0	0	0	0	0	0	0	0	Response of Acinetobacter baumannii AB5075 to azirthomycin
Abaum_0023	8/22/20 12:00	470	Acinetobacter baumannii	470	1236	470	Acinetobacter baumannii	PAIRED	ILLUMINA	Illumina HiSeq 2513	SRR12494590	SRP278444	PRJNA658638	658638	0	SAMN15880008	0	RNA-Seq	cDNA	TRANSCRIPTOMIC	0	SBRG_UCSD	0	0	0	0	0	0	0	AB5075	0	0	0	AB5075	AB5075_AZI	AZI_000	AZI_000	AB5075	CA-MHB	0	0	0	0	0	0	0	0	0	Response of Acinetobacter baumannii AB5075 to azirthomycin
Abaum_0024	8/22/20 12:00	470	Acinetobacter baumannii	470	1236	470	Acinetobacter baumannii	PAIRED	ILLUMINA	Illumina HiSeq 2514	SRR12494591	SRP278444	PRJNA658638	658638	0	SAMN15880010	0	RNA-Seq	cDNA	TRANSCRIPTOMIC	0	SBRG_UCSD	0	0	0	0	0	0	0	AB5075	0	0	0	AB5075	AB5075_AZI	AZI_040	AZI_000	AB5075	CA-MHB	0	0	0	0	0	0	0	0	0	Response of Acinetobacter baumannii AB5075 to azirthomycin
Abaum_0025	8/22/20 12:00	470	Acinetobacter baumannii	470	1236	470	Acinetobacter baumannii	PAIRED	ILLUMINA	Illumina HiSeq 2515	SRR12494592	SRP278444	PRJNA658638	658638	0	SAMN15880011ÔøΩ	0	RNA-Seq	cDNA	TRANSCRIPTOMIC	0	SBRG_UCSD	0	0	0	0	0	0	0	AB5075	0	0	0	AB5075	AB5075_AZI	AZI_028	AZI_000	AB5075	CA-MHB	0	0	0	0	0	0	0	0	0	Response of Acinetobacter baumannii AB5075 to azirthomycin
Abaum_0026	8/22/20 12:00	470	Acinetobacter baumannii	470	1236	470	Acinetobacter baumannii	PAIRED	ILLUMINA	Illumina HiSeq 2516	SRR12494593	SRP278444	PRJNA658638	658638	0	SAMN15880007	0	RNA-Seq	cDNA	TRANSCRIPTOMIC	0	SBRG_UCSD	0	0	0	0	0	0	0	AB5075	0	0	0	AB5075	AB5075_AZI	AZI_003	AZI_000	AB5075	CA-MHB	0	0	0	0	0	0	0	0	0	Response of Acinetobacter baumannii AB5075 to azirthomycin
ERX1221046	04-05-2016 08:54	470	Acinetobacter baumannii	470	1236	470	Acinetobacter baumannii	PAIRED	ILLUMINA	Illumina MiSeq	ERR1142205	ERP013238	PRJEB11825	317813	ERS977957	SAMEA3670808	ERA535403	RNA-Seq	RANDOM	TRANSCRIPTOMIC	0	University of Birmingham	201	1	2411002	0	0	0	4607246	AYE	parental strain genotype	0	0	0	AYE_adeB	WT	WT	AYE	0	0	0	0	0	0	0	0	0	0	0
ERX1221048	04-05-2016 08:54	470	Acinetobacter baumannii	470	1236	470	Acinetobacter baumannii	PAIRED	ILLUMINA	Illumina MiSeq	ERR1142207	ERP013238	PRJEB11825	317813	ERS977959	SAMEA3670810	ERA535403	RNA-Seq	RANDOM	TRANSCRIPTOMIC	0	University of Birmingham	201	1	2411004	0	0	0	4607248	AYE	parental strain genotype	0	0	0	AYE_adeB	WT	WT	AYE	0	0	0	0	0	0	0	0	0	0	0
ERX1221049	04-05-2016 08:54	470	Acinetobacter baumannii	470	1236	470	Acinetobacter baumannii	PAIRED	ILLUMINA	Illumina MiSeq	ERR1142208	ERP013238	PRJEB11825	317813	ERS977960	SAMEA3670811	ERA535403	RNA-Seq	RANDOM	TRANSCRIPTOMIC	0	University of Birmingham	201	1	2411005	0	0	0	4607249	AYE	parental strain genotype	0	0	0	AYE_adeB	WT	WT	AYE	0	0	0	0	0	0	0	0	0	0	0
ERX1221050	04-05-2016 08:54	470	Acinetobacter baumannii	470	1236	470	Acinetobacter baumannii	PAIRED	ILLUMINA	Illumina MiSeq	ERR1142209	ERP013238	PRJEB11825	317813	ERS977961	SAMEA3670812	ERA535403	RNA-Seq	RANDOM	TRANSCRIPTOMIC	0	University of Birmingham	201	1	2411006	0	0	0	4607250	AYE	adeB deletion	0	0	0	AYE_adeB	adeB	WT	AYE	0	0	0	0	0	0	0	0	0	0	0
ERX1221052	04-05-2016 08:54	470	Acinetobacter baumannii	470	1236	470	Acinetobacter baumannii	PAIRED	ILLUMINA	Illumina MiSeq	ERR1142211	ERP013238	PRJEB11825	317813	ERS977963	SAMEA3670814	ERA535403	RNA-Seq	RANDOM	TRANSCRIPTOMIC	0	University of Birmingham	201	1	2411008	0	0	0	4607252	AYE	adeB deletion	0	0	0	AYE_adeB	adeB	WT	AYE	0	0	0	0	0	0	0	0	0	0	0
ERX1221053	04-05-2016 08:54	470	Acinetobacter baumannii	470	1236	470	Acinetobacter baumannii	PAIRED	ILLUMINA	Illumina MiSeq	ERR1142212	ERP013238	PRJEB11825	317813	ERS977964	SAMEA3670815	ERA535403	RNA-Seq	RANDOM	TRANSCRIPTOMIC	0	University of Birmingham	201	1	2411009	0	0	0	4607253	AYE	adeB deletion	0	0	0	AYE_adeB	adeB	WT	AYE	0	0	0	0	0	0	0	0	0	0	0
SRX2568047	2/22/17 4:08	470	Acinetobacter baumannii	470	1236	470	Acinetobacter baumannii	SINGLE	ILLUMINA	Illumina HiSeq 2500	SRR5263925	SRP100071	PRJNA375077	375077	SRS1984420	SAMN06342413	SRA538470	RNA-Seq	cDNA	TRANSCRIPTOMIC	0	UNIVERSITY OF CHICAGO	0	0	3710439	6342413	0	28264991	0	AB5075-UW	0	0	0	0	AB5075_gigAB	kan_gigB	WT	AB5075-UW del_gigB	LB	0	0	0	0	0	0	0	0	0	0
SRX2568048	2/22/17 4:08	470	Acinetobacter baumannii	470	1236	470	Acinetobacter baumannii	SINGLE	ILLUMINA	Illumina HiSeq 2500	SRR5263926	SRP100071	PRJNA375077	375077	SRS1984422	SAMN06342412	SRA538470	RNA-Seq	cDNA	TRANSCRIPTOMIC	0	UNIVERSITY OF CHICAGO	0	0	3710440	6342412	0	28264991	0	AB5075-UW	0	0	0	0	AB5075_gigAB	kan_gigB	WT	AB5075-UW del_gigB	LB	0	0	0	0	0	0	0	0	0	0
SRX2568049	2/22/17 4:08	470	Acinetobacter baumannii	470	1236	470	Acinetobacter baumannii	SINGLE	ILLUMINA	Illumina HiSeq 2500	SRR5263927	SRP100071	PRJNA375077	375077	SRS1984423	SAMN06342411	SRA538470	RNA-Seq	cDNA	TRANSCRIPTOMIC	0	UNIVERSITY OF CHICAGO	0	0	3710441	6342411	0	28264991	0	AB5075-UW	0	0	0	0	AB5075_gigAB	kan_gigB	WT	AB5075-UW del_gigB	LB	0	0	0	0	0	0	0	0	0	0
SRX2568050	2/22/17 4:08	470	Acinetobacter baumannii	470	1236	470	Acinetobacter baumannii	SINGLE	ILLUMINA	Illumina HiSeq 2500	SRR5263928	SRP100071	PRJNA375077	375077	SRS1984421	SAMN06342410	SRA538470	RNA-Seq	cDNA	TRANSCRIPTOMIC	0	UNIVERSITY OF CHICAGO	0	0	3710442	6342410	0	28264991	0	AB5075-UW	0	0	0	0	AB5075_gigAB	gigB	WT	AB5075-UW del_gigB	LB	0	0	0	0	0	0	0	0	0	0
SRX2568051	2/22/17 4:08	470	Acinetobacter baumannii	470	1236	470	Acinetobacter baumannii	SINGLE	ILLUMINA	Illumina HiSeq 2500	SRR5263929	SRP100071	PRJNA375077	375077	SRS1984424	SAMN06342409	SRA538470	RNA-Seq	cDNA	TRANSCRIPTOMIC	0	UNIVERSITY OF CHICAGO	0	0	3710443	0	0	28264991	6342409	AB5075-UW	0	0	0	0	AB5075_gigAB	gigB	WT	AB5075-UW del_gigB	LB	0	0	0	0	0	0	0	0	0	0
SRX2568052	2/22/17 4:08	470	Acinetobacter baumannii	470	1236	470	Acinetobacter baumannii	SINGLE	ILLUMINA	Illumina HiSeq 2500	SRR5263930	SRP100071	PRJNA375077	375077	SRS1984426	SAMN06342408	SRA538470	RNA-Seq	cDNA	TRANSCRIPTOMIC	0	UNIVERSITY OF CHICAGO	0	0	3710444	6342408	0	28264991	0	AB5075-UW	0	0	0	0	AB5075_gigAB	gigB	WT	AB5075-UW del_gigB	LB	0	0	0	0	0	0	0	0	0	0
SRX2568053	2/22/17 4:08	470	Acinetobacter baumannii	470	1236	470	Acinetobacter baumannii	SINGLE	ILLUMINA	Illumina HiSeq 2500	SRR5263931	SRP100071	PRJNA375077	375077	SRS1984425	SAMN06342407	SRA538470	RNA-Seq	cDNA	TRANSCRIPTOMIC	0	UNIVERSITY OF CHICAGO	0	0	3710445	0	0	28264991	6342407	AB5075-UW	0	0	0	0	AB5075_gigAB	kan_gigA	WT	AB5075-UW del_gigA	LB	0	0	0	0	0	0	0	0	0	0
SRX2568054	2/22/17 4:08	470	Acinetobacter baumannii	470	1236	470	Acinetobacter baumannii	SINGLE	ILLUMINA	Illumina HiSeq 2500	SRR5263932	SRP100071	PRJNA375077	375077	SRS1984427	SAMN06342406	SRA538470	RNA-Seq	cDNA	TRANSCRIPTOMIC	0	UNIVERSITY OF CHICAGO	0	0	3710446	6342406	0	28264991	0	AB5075-UW	0	0	0	0	AB5075_gigAB	kan_gigA	WT	AB5075-UW del_gigA	LB	0	0	0	0	0	0	0	0	0	0
SRX2568055	2/22/17 4:08	470	Acinetobacter baumannii	470	1236	470	Acinetobacter baumannii	SINGLE	ILLUMINA	Illumina HiSeq 2500	SRR5263933	SRP100071	PRJNA375077	375077	SRS1984428	SAMN06342405	SRA538470	RNA-Seq	cDNA	TRANSCRIPTOMIC	0	UNIVERSITY OF CHICAGO	0	0	3710447	0	0	28264991	6342405	AB5075-UW	0	0	0	0	AB5075_gigAB	kan_gigA	WT	AB5075-UW del_gigA	LB	0	0	0	0	0	0	0	0	0	0
SRX2568056	2/22/17 4:08	470	Acinetobacter baumannii	470	1236	470	Acinetobacter baumannii	SINGLE	ILLUMINA	Illumina HiSeq 2500	SRR5263934	SRP100071	PRJNA375077	375077	SRS1984429	SAMN06342404	SRA538470	RNA-Seq	cDNA	TRANSCRIPTOMIC	0	UNIVERSITY OF CHICAGO	0	0	3710448	6342404	0	28264991	0	AB5075-UW	0	0	0	0	AB5075_gigAB	gigA	WT	AB5075-UW del_gigA	LB	0	0	0	0	0	0	0	0	0	0
SRX2568057	2/22/17 4:08	470	Acinetobacter baumannii	470	1236	470	Acinetobacter baumannii	SINGLE	ILLUMINA	Illumina HiSeq 2500	SRR5263935	SRP100071	PRJNA375077	375077	SRS1984430	SAMN06342403	SRA538470	RNA-Seq	cDNA	TRANSCRIPTOMIC	0	UNIVERSITY OF CHICAGO	0	0	3710449	0	0	28264991	6342403	AB5075-UW	0	0	0	0	AB5075_gigAB	gigA	WT	AB5075-UW del_gigA	LB	0	0	0	0	0	0	0	0	0	0
SRX2568058	2/22/17 4:08	470	Acinetobacter baumannii	470	1236	470	Acinetobacter baumannii	SINGLE	ILLUMINA	Illumina HiSeq 2500	SRR5263936	SRP100071	PRJNA375077	375077	SRS1984431	SAMN06342402	SRA538470	RNA-Seq	cDNA	TRANSCRIPTOMIC	0	UNIVERSITY OF CHICAGO	0	0	3710450	6342402	0	28264991	0	AB5075-UW	0	0	0	0	AB5075_gigAB	gigA	WT	AB5075-UW del_gigA	LB	0	0	0	0	0	0	0	0	0	0
SRX2568059	2/22/17 4:08	470	Acinetobacter baumannii	470	1236	470	Acinetobacter baumannii	SINGLE	ILLUMINA	Illumina HiSeq 2500	SRR5263937	SRP100071	PRJNA375077	375077	SRS1984432	SAMN06342401	SRA538470	RNA-Seq	cDNA	TRANSCRIPTOMIC	0	UNIVERSITY OF CHICAGO	0	0	3710451	0	0	28264991	6342401	AB5075-UW	0	0	0	0	AB5075_gigAB	kan_WT	WT	AB5075-UW	LB	0	0	0	0	0	0	0	0	0	0
SRX2568060	2/22/17 4:08	470	Acinetobacter baumannii	470	1236	470	Acinetobacter baumannii	SINGLE	ILLUMINA	Illumina HiSeq 2500	SRR5263938	SRP100071	PRJNA375077	375077	SRS1984433	SAMN06342400	SRA538470	RNA-Seq	cDNA	TRANSCRIPTOMIC	0	UNIVERSITY OF CHICAGO	0	0	3710452	6342400	0	28264991	0	AB5075-UW	0	0	0	0	AB5075_gigAB	kan_WT	WT	AB5075-UW	LB	0	0	0	0	0	0	0	0	0	0
SRX2568061	2/22/17 4:08	470	Acinetobacter baumannii	470	1236	470	Acinetobacter baumannii	SINGLE	ILLUMINA	Illumina HiSeq 2500	SRR5263939	SRP100071	PRJNA375077	375077	SRS1984434	SAMN06342399	SRA538470	RNA-Seq	cDNA	TRANSCRIPTOMIC	0	UNIVERSITY OF CHICAGO	0	0	3710453	0	0	28264991	6342399	AB5075-UW	0	0	0	0	AB5075_gigAB	kan_WT	WT	AB5075-UW	LB	0	0	0	0	0	0	0	0	0	0
SRX2568062	2/22/17 4:08	470	Acinetobacter baumannii	470	1236	470	Acinetobacter baumannii	SINGLE	ILLUMINA	Illumina HiSeq 2500	SRR5263940	SRP100071	PRJNA375077	375077	SRS1984435	SAMN06342398	SRA538470	RNA-Seq	cDNA	TRANSCRIPTOMIC	0	UNIVERSITY OF CHICAGO	0	0	3710454	6342398	0	28264991	0	AB5075-UW	0	0	0	0	AB5075_gigAB	WT	WT	AB5075-UW	LB	0	0	0	0	0	0	0	0	0	0
SRX2568063	2/22/17 4:08	470	Acinetobacter baumannii	470	1236	470	Acinetobacter baumannii	SINGLE	ILLUMINA	Illumina HiSeq 2500	SRR5263941	SRP100071	PRJNA375077	375077	SRS1984436	SAMN06342397	SRA538470	RNA-Seq	cDNA	TRANSCRIPTOMIC	0	UNIVERSITY OF CHICAGO	0	0	3710455	6342397	0	28264991	0	AB5075-UW	0	0	0	0	AB5075_gigAB	WT	WT	AB5075-UW	LB	0	0	0	0	0	0	0	0	0	0
SRX2568064	2/22/17 4:08	470	Acinetobacter baumannii	470	1236	470	Acinetobacter baumannii	SINGLE	ILLUMINA	Illumina HiSeq 2500	SRR5263942	SRP100071	PRJNA375077	375077	SRS1984437	SAMN06342396	SRA538470	RNA-Seq	cDNA	TRANSCRIPTOMIC	0	UNIVERSITY OF CHICAGO	0	0	3710456	0	0	28264991	6342396	AB5075-UW	0	0	0	0	AB5075_gigAB	WT	WT	AB5075-UW	LB	0	0	0	0	0	0	0	0	0	0
SRX3141471	1/31/18 0:52	470	Acinetobacter baumannii	470	1236	470	Acinetobacter baumannii	PAIRED	ILLUMINA	Illumina HiSeq 4000	SRR5985510	SRP116331	PRJNA400082	400082	SRS2474214	SAMN07562384	SRA603287	RNA-Seq	other	TRANSCRIPTOMIC	0	EMORY UNIVERSITY	0	0	4437245	7562384	0	29693659	0	AB5075.UW	0	0	0	0	AB5075_VIR-O_AV-T	AV-T/vector	VIR-O/vector	AB5075.UW AV-T/vector	0	0	0	0	0	0	0	0	0	0	0
SRX3141472	1/31/18 0:52	470	Acinetobacter baumannii	470	1236	470	Acinetobacter baumannii	PAIRED	ILLUMINA	Illumina HiSeq 4000	SRR5985509	SRP116331	PRJNA400082	400082	SRS2474215	SAMN07562376	SRA603287	RNA-Seq	other	TRANSCRIPTOMIC	0	EMORY UNIVERSITY	0	0	4437246	0	0	29693659	7562376	AB5075.UW	0	0	0	0	AB5075_VIR-O_AV-T	VIR-O/vector	VIR-O/vector	AB5075.UW VIR-O/vector	0	0	0	0	0	0	0	0	0	0	0
SRX3141473	1/31/18 0:52	470	Acinetobacter baumannii	470	1236	470	Acinetobacter baumannii	PAIRED	ILLUMINA	Illumina HiSeq 4000	SRR5985508	SRP116331	PRJNA400082	400082	SRS2474216	SAMN07562377	SRA603287	RNA-Seq	other	TRANSCRIPTOMIC	0	EMORY UNIVERSITY	0	0	4437247	7562377	0	29693659	0	AB5075.UW	0	0	0	0	AB5075_VIR-O_AV-T	VIR-O/vector	VIR-O/vector	AB5075.UW VIR-O/vector	0	0	0	0	0	0	0	0	0	0	0
SRX3141474	1/31/18 0:52	470	Acinetobacter baumannii	470	1236	470	Acinetobacter baumannii	PAIRED	ILLUMINA	Illumina HiSeq 4000	SRR5985507	SRP116331	PRJNA400082	400082	SRS2474217	SAMN07562378	SRA603287	RNA-Seq	other	TRANSCRIPTOMIC	0	EMORY UNIVERSITY	0	0	4437248	0	0	29693659	7562378	AB5075.UW	0	0	0	0	AB5075_VIR-O_AV-T	VIR-O/vector	VIR-O/vector	AB5075.UW VIR-O/vector	0	0	0	0	0	0	0	0	0	0	0
SRX3141475	1/31/18 0:52	470	Acinetobacter baumannii	470	1236	470	Acinetobacter baumannii	PAIRED	ILLUMINA	Illumina HiSeq 4000	SRR5985506	SRP116331	PRJNA400082	400082	SRS2474218	SAMN07562379	SRA603287	RNA-Seq	other	TRANSCRIPTOMIC	0	EMORY UNIVERSITY	0	0	4437249	7562379	0	29693659	0	AB5075.UW	0	0	0	0	AB5075_VIR-O_AV-T	VIR-O/1645	VIR-O/vector	AB5075.UW VIR-O/1645	0	0	0	0	0	0	0	0	0	0	0
SRX3141476	1/31/18 0:52	470	Acinetobacter baumannii	470	1236	470	Acinetobacter baumannii	PAIRED	ILLUMINA	Illumina HiSeq 4000	SRR5985505	SRP116331	PRJNA400082	400082	SRS2474267	SAMN07562380	SRA603287	RNA-Seq	other	TRANSCRIPTOMIC	0	EMORY UNIVERSITY	0	0	4437250	0	0	29693659	7562380	AB5075.UW	0	0	0	0	AB5075_VIR-O_AV-T	VIR-O/1645	VIR-O/vector	AB5075.UW VIR-O/1645	0	0	0	0	0	0	0	0	0	0	0
SRX3141477	1/31/18 0:52	470	Acinetobacter baumannii	470	1236	470	Acinetobacter baumannii	PAIRED	ILLUMINA	Illumina HiSeq 4000	SRR5985504	SRP116331	PRJNA400082	400082	SRS2474219	SAMN07562381	SRA603287	RNA-Seq	other	TRANSCRIPTOMIC	0	EMORY UNIVERSITY	0	0	4437251	7562381	0	29693659	0	AB5075.UW	0	0	0	0	AB5075_VIR-O_AV-T	VIR-O/1645	VIR-O/vector	AB5075.UW VIR-O/1645	0	0	0	0	0	0	0	0	0	0	0
SRX3141478	1/31/18 0:52	470	Acinetobacter baumannii	470	1236	470	Acinetobacter baumannii	PAIRED	ILLUMINA	Illumina HiSeq 4000	SRR5985503	SRP116331	PRJNA400082	400082	SRS2474220	SAMN07562383	SRA603287	RNA-Seq	other	TRANSCRIPTOMIC	0	EMORY UNIVERSITY	0	0	4437252	0	0	29693659	7562383	AB5075.UW	0	0	0	0	AB5075_VIR-O_AV-T	AV-T/vector	VIR-O/vector	AB5075.UW AV-T/vector	0	0	0	0	0	0	0	0	0	0	0
SRX3141479	1/31/18 0:52	470	Acinetobacter baumannii	470	1236	470	Acinetobacter baumannii	PAIRED	ILLUMINA	Illumina HiSeq 4000	SRR5985502	SRP116331	PRJNA400082	400082	SRS2474221	SAMN07562382	SRA603287	RNA-Seq	other	TRANSCRIPTOMIC	0	EMORY UNIVERSITY	0	0	4437253	7562382	0	29693659	0	AB5075.UW	0	0	0	0	AB5075_VIR-O_AV-T	AV-T/vector	VIR-O/vector	AB5075.UW AV-T/vector	0	0	0	0	0	0	0	0	0	0	0
SRX3737100	12/27/18 10:41	470	Acinetobacter baumannii	470	1236	470	Acinetobacter baumannii	SINGLE	ILLUMINA	Illumina HiSeq 2500	SRR6765895	SRP133352	PRJNA435672	435672	SRS2993961	SAMN08583773	SRA661586	RNA-Seq	cDNA	TRANSCRIPTOMIC	0	GEO	0	0	5153722	GSE111038	GSM3020725	29939498	8583773	AB0057	coculture with PG	0	0	0	AB0057_PGcoculture	PGAB	AB	AB0057	PBS	0	0	0	0	0	0	0	0	10^9 of each bacteria were resuspended in 500 ul PBS for 3 h aerobic incubation	0
SRX3737101	12/27/18 10:41	470	Acinetobacter baumannii	470	1236	470	Acinetobacter baumannii	SINGLE	ILLUMINA	Illumina HiSeq 2500	SRR6765896	SRP133352	PRJNA435672	435672	SRS2993962	SAMN08583760	SRA661586	RNA-Seq	cDNA	TRANSCRIPTOMIC	0	GEO	0	0	5153723	GSE111038	GSM3020726	29939498	8583772	AB0057	coculture with PG	0	0	0	AB0057_PGcoculture	PGAB	AB	AB0057	PBS	0	0	0	0	0	0	0	0	10^9 of each bacteria were resuspended in 500 ul PBS for 3 h aerobic incubation	0
SRX3737103	12/27/18 10:41	470	Acinetobacter baumannii	470	1236	470	Acinetobacter baumannii	SINGLE	ILLUMINA	Illumina HiSeq 2500	SRR6765898	SRP133352	PRJNA435672	435672	SRS2993964	SAMN08583762	SRA661586	RNA-Seq	cDNA	TRANSCRIPTOMIC	0	GEO	0	0	5153725	GSE111038	GSM3020728	29939498	8583770	AB0057	coculture with PG	0	0	0	AB0057_PGcoculture	PGAB	AB	AB0057	PBS	0	0	0	0	0	0	0	0	10^9 of each bacteria were resuspended in 500 ul PBS for 3 h aerobic incubation	0
SRX3737104	12/27/18 10:41	470	Acinetobacter baumannii	470	1236	470	Acinetobacter baumannii	SINGLE	ILLUMINA	Illumina HiSeq 2500	SRR6765899	SRP133352	PRJNA435672	435672	SRS2993965	SAMN08583763	SRA661586	RNA-Seq	cDNA	TRANSCRIPTOMIC	0	GEO	0	0	5153726	GSE111038	GSM3020729	29939498	8583769	AB0057	coculture with PG	0	0	0	AB0057_PGcoculture	AB	AB	AB0057	PBS	0	0	0	0	0	0	0	0	10^9 of each bacteria were resuspended in 500 ul PBS for 3 h aerobic incubation	0
SRX3737105	12/27/18 10:41	470	Acinetobacter baumannii	470	1236	470	Acinetobacter baumannii	SINGLE	ILLUMINA	Illumina HiSeq 2500	SRR6765900	SRP133352	PRJNA435672	435672	SRS2993966	SAMN08583764	SRA661586	RNA-Seq	cDNA	TRANSCRIPTOMIC	0	GEO	0	0	5153727	GSE111038	GSM3020730	29939498	8583768	AB0057	coculture with PG	0	0	0	AB0057_PGcoculture	AB	AB	AB0057	PBS	0	0	0	0	0	0	0	0	10^9 of each bacteria were resuspended in 500 ul PBS for 3 h aerobic incubation	0
SRX3737106	12/27/18 10:41	470	Acinetobacter baumannii	470	1236	470	Acinetobacter baumannii	SINGLE	ILLUMINA	Illumina HiSeq 2500	SRR6765901	SRP133352	PRJNA435672	435672	SRS2993967	SAMN08583765	SRA661586	RNA-Seq	cDNA	TRANSCRIPTOMIC	0	GEO	0	0	5153728	GSE111038	GSM3020731	29939498	8583767	AB0057	coculture with PG	0	0	0	AB0057_PGcoculture	AB	AB	AB0057	PBS	0	0	0	0	0	0	0	0	10^9 of each bacteria were resuspended in 500 ul PBS for 3 h aerobic incubation	0
SRX3737107	12/27/18 10:41	470	Acinetobacter baumannii	470	1236	470	Acinetobacter baumannii	SINGLE	ILLUMINA	Illumina HiSeq 2500	SRR6765902	SRP133352	PRJNA435672	435672	SRS2993968	SAMN08583766	SRA661586	RNA-Seq	cDNA	TRANSCRIPTOMIC	0	GEO	0	0	5153729	GSE111038	GSM3020732	29939498	8583766	AB0057	coculture with PG	0	0	0	AB0057_PGcoculture	AB	AB	AB0057	PBS	0	0	0	0	0	0	0	0	10^9 of each bacteria were resuspended in 500 ul PBS for 3 h aerobic incubation	0
SRX3737108	12/27/18 10:41	470	Acinetobacter baumannii	470	1236	470	Acinetobacter baumannii	SINGLE	ILLUMINA	Illumina HiSeq 2500	SRR6765903	SRP133352	PRJNA435672	435672	SRS2993969	SAMN08583769	SRA661586	RNA-Seq	cDNA	TRANSCRIPTOMIC	0	GEO	0	0	5153730	GSE111038	GSM3020733	29939498	8583765	AB0057	coculture with PG	0	0	0	AB0057_PGcoculture	ABPG	AB	AB0057	PBS	0	0	0	0	0	0	0	0	0	0
SRX3737109	12/27/18 10:41	470	Acinetobacter baumannii	470	1236	470	Acinetobacter baumannii	SINGLE	ILLUMINA	Illumina HiSeq 2500	SRR6765904	SRP133352	PRJNA435672	435672	SRS2993970	SAMN08583769	SRA661586	RNA-Seq	cDNA	TRANSCRIPTOMIC	0	GEO	0	0	5153731	GSE111038	GSM3020734	29939498	8583764	AB0057	coculture with PG	0	0	0	AB0057_PGcoculture	ABPG	AB	AB0057	PBS	0	0	0	0	0	0	0	0	0	0
SRX3737110	12/27/18 10:41	470	Acinetobacter baumannii	470	1236	470	Acinetobacter baumannii	SINGLE	ILLUMINA	Illumina HiSeq 2500	SRR6765905	SRP133352	PRJNA435672	435672	SRS2993971	SAMN08583769	SRA661586	RNA-Seq	cDNA	TRANSCRIPTOMIC	0	GEO	0	0	5153732	GSE111038	GSM3020735	29939498	8583763	AB0057	coculture with PG	0	0	0	AB0057_PGcoculture	ABPG	AB	AB0057	PBS	0	0	0	0	0	0	0	0	0	0
SRX3737111	12/27/18 10:41	470	Acinetobacter baumannii	470	1236	470	Acinetobacter baumannii	SINGLE	ILLUMINA	Illumina HiSeq 2500	SRR6765906	SRP133352	PRJNA435672	435672	SRS2993972	SAMN08583769	SRA661586	RNA-Seq	cDNA	TRANSCRIPTOMIC	0	GEO	0	0	5153733	GSE111038	GSM3020736	29939498	8583762	AB0057	coculture with PG	0	0	0	AB0057_PGcoculture	ABPG	AB	AB0057	PBS	0	0	0	0	0	0	0	0	0	0
SRX4488546	8/30/19 0:28	470	Acinetobacter baumannii	470	1236	470	Acinetobacter baumannii	PAIRED	ILLUMINA	NextSeq 500	SRR7624653	SRP155796	PRJNA483526	483526	SRS3612258	SAMN09742705	SRA748252	RNA-Seq	unspecified	TRANSCRIPTOMIC	0	MACQUARIE UNIVERSITY	0	0	6080307	0	0	31728201	9742705	AB5075-UW	0	0	0	0	AB5075_biofilm+abx	planktonic	planktonic	AB5075-UW	0	0	0	0	0	0	0	0	0	0	0
SRX4488547	8/30/19 0:28	470	Acinetobacter baumannii	470	1236	470	Acinetobacter baumannii	PAIRED	ILLUMINA	NextSeq 500	SRR7624652	SRP155796	PRJNA483526	483526	SRS3612259	SAMN09742704	SRA748252	RNA-Seq	unspecified	TRANSCRIPTOMIC	0	MACQUARIE UNIVERSITY	0	0	6080308	9742704	0	31728201	0	AB5075-UW	0	0	0	0	AB5075_biofilm+abx	planktonic	planktonic	AB5075-UW	0	0	0	0	0	0	0	0	0	0	0
SRX4488548	8/30/19 0:28	470	Acinetobacter baumannii	470	1236	470	Acinetobacter baumannii	PAIRED	ILLUMINA	NextSeq 500	SRR7624651	SRP155796	PRJNA483526	483526	SRS3612260	SAMN09742707	SRA748252	RNA-Seq	unspecified	TRANSCRIPTOMIC	0	MACQUARIE UNIVERSITY	0	0	6080309	0	0	31728201	9742707	AB5075-UW	0	0	0	0	AB5075_biofilm+abx	biofilm	planktonic	AB5075-UW	0	0	0	0	0	0	0	0	0	0	0
SRX4488549	8/30/19 0:28	470	Acinetobacter baumannii	470	1236	470	Acinetobacter baumannii	PAIRED	ILLUMINA	NextSeq 500	SRR7624650	SRP155796	PRJNA483526	483526	SRS3612261	SAMN09742706	SRA748252	RNA-Seq	unspecified	TRANSCRIPTOMIC	0	MACQUARIE UNIVERSITY	0	0	6080310	9742706	0	31728201	0	AB5075-UW	0	0	0	0	AB5075_biofilm+abx	planktonic	planktonic	AB5075-UW	0	0	0	0	0	0	0	0	0	0	0
SRX4488550	8/30/19 0:28	470	Acinetobacter baumannii	470	1236	470	Acinetobacter baumannii	PAIRED	ILLUMINA	NextSeq 500	SRR7624649	SRP155796	PRJNA483526	483526	SRS3612262	SAMN09742709	SRA748252	RNA-Seq	unspecified	TRANSCRIPTOMIC	0	MACQUARIE UNIVERSITY	0	0	6080311	0	0	31728201	9742709	AB5075-UW	0	0	0	0	AB5075_biofilm+abx	biofilm	planktonic	AB5075-UW	0	0	0	0	0	0	0	0	0	0	0
SRX4488551	8/30/19 0:28	470	Acinetobacter baumannii	470	1236	470	Acinetobacter baumannii	PAIRED	ILLUMINA	NextSeq 500	SRR7624648	SRP155796	PRJNA483526	483526	SRS3612263	SAMN09742708	SRA748252	RNA-Seq	unspecified	TRANSCRIPTOMIC	0	MACQUARIE UNIVERSITY	0	0	6080312	9742708	0	31728201	0	AB5075-UW	0	0	0	0	AB5075_biofilm+abx	biofilm	planktonic	AB5075-UW	0	0	0	0	0	0	0	0	0	0	0
SRX4488552	8/30/19 0:28	470	Acinetobacter baumannii	470	1236	470	Acinetobacter baumannii	PAIRED	ILLUMINA	NextSeq 500	SRR7624647	SRP155796	PRJNA483526	483526	SRS3612264	SAMN09742711	SRA748252	RNA-Seq	unspecified	TRANSCRIPTOMIC	0	MACQUARIE UNIVERSITY	0	0	6080313	0	0	31728201	9742711	AB5075-UW	0	0	0	0	AB5075_biofilm+abx	cip_biofilm	planktonic	AB5075-UW	0	0	0	0	0	0	0	0	0	0	0
SRX4488553	8/30/19 0:28	470	Acinetobacter baumannii	470	1236	470	Acinetobacter baumannii	PAIRED	ILLUMINA	NextSeq 500	SRR7624646	SRP155796	PRJNA483526	483526	SRS3612265	SAMN09742710	SRA748252	RNA-Seq	unspecified	TRANSCRIPTOMIC	0	MACQUARIE UNIVERSITY	0	0	6080314	9742710	0	31728201	0	AB5075-UW	0	0	0	0	AB5075_biofilm+abx	cip_biofilm	planktonic	AB5075-UW	0	0	0	0	0	0	0	0	0	0	0
SRX4488554	8/30/19 0:28	470	Acinetobacter baumannii	470	1236	470	Acinetobacter baumannii	PAIRED	ILLUMINA	NextSeq 500	SRR7624645	SRP155796	PRJNA483526	483526	SRS3612266	SAMN09742713	SRA748252	RNA-Seq	unspecified	TRANSCRIPTOMIC	0	MACQUARIE UNIVERSITY	0	0	6080315	0	0	31728201	9742713	AB5075-UW	0	0	0	0	AB5075_biofilm+abx	tet_biofilm	planktonic	AB5075-UW	0	0	0	0	0	0	0	0	0	0	0
SRX4488555	8/30/19 0:28	470	Acinetobacter baumannii	470	1236	470	Acinetobacter baumannii	PAIRED	ILLUMINA	NextSeq 500	SRR7624644	SRP155796	PRJNA483526	483526	SRS3612267	SAMN09742712	SRA748252	RNA-Seq	unspecified	TRANSCRIPTOMIC	0	MACQUARIE UNIVERSITY	0	0	6080316	9742712	0	31728201	0	AB5075-UW	0	0	0	0	AB5075_biofilm+abx	cip_biofilm	planktonic	AB5075-UW	0	0	0	0	0	0	0	0	0	0	0
SRX4488556	8/30/19 0:28	470	Acinetobacter baumannii	470	1236	470	Acinetobacter baumannii	PAIRED	ILLUMINA	NextSeq 500	SRR7624643	SRP155796	PRJNA483526	483526	SRS3612268	SAMN09742715	SRA748252	RNA-Seq	unspecified	TRANSCRIPTOMIC	0	MACQUARIE UNIVERSITY	0	0	6080317	0	0	31728201	9742715	AB5075-UW	0	0	0	0	AB5075_biofilm+abx	tet_biofilm	planktonic	AB5075-UW	0	0	0	0	0	0	0	0	0	0	0
SRX4488557	8/30/19 0:28	470	Acinetobacter baumannii	470	1236	470	Acinetobacter baumannii	PAIRED	ILLUMINA	NextSeq 500	SRR7624642	SRP155796	PRJNA483526	483526	SRS3612269	SAMN09742714	SRA748252	RNA-Seq	unspecified	TRANSCRIPTOMIC	0	MACQUARIE UNIVERSITY	0	0	6080318	9742714	0	31728201	0	AB5075-UW	0	0	0	0	AB5075_biofilm+abx	tet_biofilm	planktonic	AB5075-UW	0	0	0	0	0	0	0	0	0	0	0
SRX5930997	11-01-2019 16:18	470	Acinetobacter baumannii	470	1236	470	Acinetobacter baumannii	PAIRED	ILLUMINA	Illumina HiSeq 4000	SRR9157919	SRP199829	PRJNA545412	545412	SRS4844206	SAMN11891238	SRA891917	RNA-Seq	cDNA	TRANSCRIPTOMIC	0	GEO	0	0	7959578	GSE131943	GSM3831338	31658418	11891238	AB5075-UW	0	0	0	0	AB5075_Zinc	Control	Control	AB5075-UW	0	0	0	0	0	0	0	0	0	0	0
SRX5930998	11-01-2019 16:18	470	Acinetobacter baumannii	470	1236	470	Acinetobacter baumannii	PAIRED	ILLUMINA	Illumina HiSeq 4000	SRR9157920	SRP199829	PRJNA545412	545412	SRS4844207	SAMN11891237	SRA891917	RNA-Seq	cDNA	TRANSCRIPTOMIC	0	GEO	0	0	7959579	11891237	GSE131943	31658418	0	AB5075-UW	0	0	0	0	AB5075_Zinc	Control	Control	AB5075-UW	0	0	0	0	0	0	0	0	0	0	0
SRX5930999	11-01-2019 16:18	470	Acinetobacter baumannii	470	1236	470	Acinetobacter baumannii	PAIRED	ILLUMINA	Illumina HiSeq 4000	SRR9157921	SRP199829	PRJNA545412	545412	SRS4844208	SAMN11891236	SRA891917	RNA-Seq	cDNA	TRANSCRIPTOMIC	0	GEO	0	0	7959580	GSE131943	GSM3831340	31658418	11891236	AB5075-UW	0	0	0	0	AB5075_Zinc	Control	Control	AB5075-UW	0	0	0	0	0	0	0	0	0	0	0
SRX5931001	11-01-2019 16:18	470	Acinetobacter baumannii	470	1236	470	Acinetobacter baumannii	PAIRED	ILLUMINA	Illumina HiSeq 4000	SRR9157923	SRP199829	PRJNA545412	545412	SRS4844210	SAMN11891234	SRA891917	RNA-Seq	cDNA	TRANSCRIPTOMIC	0	GEO	0	0	7959582	11891234	GSE131943	31658418	0	AB5075-UW	0	0	0	0	AB5075_Zinc	Zinc	Control	AB5075-UW	0	0	0	0	0	0	0	0	0	0	0
SRX5931002	11-01-2019 16:18	470	Acinetobacter baumannii	470	1236	470	Acinetobacter baumannii	PAIRED	ILLUMINA	Illumina HiSeq 4000	SRR9157924	SRP199829	PRJNA545412	545412	SRS4844211	SAMN11891233	SRA891917	RNA-Seq	cDNA	TRANSCRIPTOMIC	0	GEO	0	0	7959583	11891233	GSE131943	31658418	0	AB5075-UW	0	0	0	0	AB5075_Zinc	Zinc	Control	AB5075-UW	0	0	0	0	0	0	0	0	0	0	0
SRX8944518	8/14/20 16:04	470	Acinetobacter baumannii	470	1236	470	Acinetobacter baumannii	SINGLE	ILLUMINA	Illumina HiSeq 3000	SRR12450059	SRP277421	PRJNA657043	657043	SRS7200080	SAMN15813967	SRA1112642	RNA-Seq	cDNA	TRANSCRIPTOMIC	0	GEO	0	0	11627611	15813967	GSE156206	33024041	0	AB5075	0	0	0	0	AB5075_VIR-O_LSO	VIR-O	VIR-O	AB5075-UW	0	0	0	0	0	0	0	0	0	0	0
SRX8944519	8/14/20 16:04	470	Acinetobacter baumannii	470	1236	470	Acinetobacter baumannii	SINGLE	ILLUMINA	Illumina HiSeq 3000	SRR12450060	SRP277421	PRJNA657043	657043	SRS7200083	SAMN15813966	SRA1112642	RNA-Seq	cDNA	TRANSCRIPTOMIC	0	GEO	0	0	11627612	15813966	GSE156206	33024041	0	AB5075	0	0	0	0	AB5075_VIR-O_LSO	LSO	VIR-O	AB5075-UW	0	0	0	0	0	0	0	0	0	0	0
SRX8944520	8/14/20 16:04	470	Acinetobacter baumannii	470	1236	470	Acinetobacter baumannii	SINGLE	ILLUMINA	Illumina HiSeq 3000	SRR12450061	SRP277421	PRJNA657043	657043	SRS7200081	SAMN15813965	SRA1112642	RNA-Seq	cDNA	TRANSCRIPTOMIC	0	GEO	0	0	11627613	15813965	GSE156206	33024041	0	AB5075	0	0	0	0	AB5075_VIR-O_LSO	VIR-O	VIR-O	AB5075-UW	0	0	0	0	0	0	0	0	0	0	0
SRX8944521	8/14/20 16:04	470	Acinetobacter baumannii	470	1236	470	Acinetobacter baumannii	SINGLE	ILLUMINA	Illumina HiSeq 3000	SRR12450062	SRP277421	PRJNA657043	657043	SRS7200082	SAMN15813964	SRA1112642	RNA-Seq	cDNA	TRANSCRIPTOMIC	0	GEO	0	0	11627614	15813964	GSE156206	33024041	0	AB5075	0	0	0	0	AB5075_VIR-O_LSO	LSO	VIR-O	AB5075-UW	0	0	0	0	0	0	0	0	0	0	0
SRX8944522	8/14/20 16:04	470	Acinetobacter baumannii	470	1236	470	Acinetobacter baumannii	SINGLE	ILLUMINA	Illumina HiSeq 3000	SRR12450063	SRP277421	PRJNA657043	657043	SRS7200084	SAMN15813963	SRA1112642	RNA-Seq	cDNA	TRANSCRIPTOMIC	0	GEO	0	0	11627615	15813963	GSE156206	33024041	0	AB5075	0	0	0	0	AB5075_VIR-O_LSO	VIR-O	VIR-O	AB5075-UW	0	0	0	0	0	0	0	0	0	0	0
SRX8944523	8/14/20 16:04	470	Acinetobacter baumannii	470	1236	470	Acinetobacter baumannii	SINGLE	ILLUMINA	Illumina HiSeq 3000	SRR12450064	SRP277421	PRJNA657043	657043	SRS7200085	SAMN15813962	SRA1112642	RNA-Seq	cDNA	TRANSCRIPTOMIC	0	GEO	0	0	11627616	15813962	GSE156206	33024041	0	AB5075	0	0	0	0	AB5075_VIR-O_LSO	LSO	VIR-O	AB5075-UW	0	0	0	0	0	0	0	0	0	0	0
ABNM001	06-02-2021 16:04	470	Acinetobacter baumannii	470	1236	470	Acinetobacter baumannii	PAIRED	ILLUMINA	Illumina HiSeq 4000	SRR21396489	SRP395316	PRJNA876061	876061	SRS14959730	SAMN30636605	0	RNA-Seq	0	TRANSCRIPTOMIC	0	SBRG_UCSD	0	0	0	0	0	0	0	AB5075	0	s3://sbrg-sequencing-files/2021-06-13-IGM-NovaSeq/UO1_HRS_AB5075_Growth_phases_2_hrs_rep_1_S14_L001_R1_001.fastq.gz	s3://sbrg-sequencing-files/2021-06-13-IGM-NovaSeq/UO1_HRS_AB5075_Growth_phases_2_hrs_rep_1_S14_L001_R2_001.fastq.gz	AB5075	growth	2h	2h	AB5075	RPMI+10%LB	0	0	0	0	37	0	0	0.228	0	0
ABNM002	06-02-2021 16:04	470	Acinetobacter baumannii	470	1236	470	Acinetobacter baumannii	PAIRED	ILLUMINA	Illumina HiSeq 4000	SRR21396488	SRP395316	PRJNA876061	876061	SRS14959731	SAMN30636606�	0	RNA-Seq	0	TRANSCRIPTOMIC	0	SBRG_UCSD	0	0	0	0	0	0	0	AB5075	0	s3://sbrg-sequencing-files/2021-06-13-IGM-NovaSeq/UO1_HRS_AB5075_Growth_phases_2_hrs_rep_2_S15_L001_R1_001.fastq.gz	s3://sbrg-sequencing-files/2021-06-13-IGM-NovaSeq/UO1_HRS_AB5075_Growth_phases_2_hrs_rep_2_S15_L001_R2_001.fastq.gz	AB5075	growth	2h	2h	AB5075	RPMI+10%LB	0	0	0	0	37	0	0	0.171	0	0
ABNM003	06-02-2021 16:04	470	Acinetobacter baumannii	470	1236	470	Acinetobacter baumannii	PAIRED	ILLUMINA	Illumina HiSeq 4000	SRR21396477	SRP395316	PRJNA876061	876061	SRS14959742	SAMN30636607	0	RNA-Seq	0	TRANSCRIPTOMIC	0	SBRG_UCSD	0	0	0	0	0	0	0	AB5075	0	s3://sbrg-sequencing-files/2021-06-13-IGM-NovaSeq/UO1_HRS_AB5075_Growth_phases_4_hrs_rep_1_S16_L001_R1_001.fastq.gz	s3://sbrg-sequencing-files/2021-06-13-IGM-NovaSeq/UO1_HRS_AB5075_Growth_phases_4_hrs_rep_1_S16_L001_R2_001.fastq.gz	AB5075	growth	4h	2h	AB5075	RPMI+10%LB	0	0	0	0	37	0	0	0.457	0	0
ABNM004	06-02-2021 16:04	470	Acinetobacter baumannii	470	1236	470	Acinetobacter baumannii	PAIRED	ILLUMINA	Illumina HiSeq 4000	SRR21396466	SRP395316	PRJNA876061	876061	SRS14959753	SAMN30636608	0	RNA-Seq	0	TRANSCRIPTOMIC	0	SBRG_UCSD	0	0	0	0	0	0	0	AB5075	0	s3://sbrg-sequencing-files/2021-06-13-IGM-NovaSeq/UO1_HRS_AB5075_Growth_phases_4_hrs_rep_2_S17_L001_R1_001.fastq.gz	s3://sbrg-sequencing-files/2021-06-13-IGM-NovaSeq/UO1_HRS_AB5075_Growth_phases_4_hrs_rep_2_S17_L001_R2_001.fastq.gz	AB5075	growth	4h	2h	AB5075	RPMI+10%LB	0	0	0	0	37	0	0	0.368	0	0
ABNM005	06-02-2021 16:04	470	Acinetobacter baumannii	470	1236	470	Acinetobacter baumannii	PAIRED	ILLUMINA	Illumina HiSeq 4000	SRR21396455	SRP395316	PRJNA876061	876061	SRS14959764	SAMN30636609�	0	RNA-Seq	0	TRANSCRIPTOMIC	0	SBRG_UCSD	0	0	0	0	0	0	0	AB5075	0	s3://sbrg-sequencing-files/2021-06-13-IGM-NovaSeq/UO1_HRS_AB5075_Growth_phases_6_hrs_rep_1_S18_L001_R1_001.fastq.gz	s3://sbrg-sequencing-files/2021-06-13-IGM-NovaSeq/UO1_HRS_AB5075_Growth_phases_6_hrs_rep_1_S18_L001_R2_001.fastq.gz	AB5075	growth	6h	2h	AB5075	RPMI+10%LB	0	0	0	0	37	0	0	0.748	0	0
ABNM006	06-02-2021 16:04	470	Acinetobacter baumannii	470	1236	470	Acinetobacter baumannii	PAIRED	ILLUMINA	Illumina HiSeq 4000	SRR21396446	SRP395316	PRJNA876061	876061	SRS14959773�	SAMN30636610	0	RNA-Seq	0	TRANSCRIPTOMIC	0	SBRG_UCSD	0	0	0	0	0	0	0	AB5075	0	s3://sbrg-sequencing-files/2021-06-13-IGM-NovaSeq/UO1_HRS_AB5075_Growth_phases_6_hrs_rep_2_S19_L001_R1_001.fastq.gz	s3://sbrg-sequencing-files/2021-06-13-IGM-NovaSeq/UO1_HRS_AB5075_Growth_phases_6_hrs_rep_2_S19_L001_R2_001.fastq.gz	AB5075	growth	6h	2h	AB5075	RPMI+10%LB	0	0	0	0	37	0	0	0.653	0	0
ABNM007	06-02-2021 16:04	470	Acinetobacter baumannii	470	1236	470	Acinetobacter baumannii	PAIRED	ILLUMINA	Illumina HiSeq 4000	SRR21396445	SRP395316	PRJNA876061	876061	SRS14959774	SAMN30636611	0	RNA-Seq	0	TRANSCRIPTOMIC	0	SBRG_UCSD	0	0	0	0	0	0	0	AB5075	0	s3://sbrg-sequencing-files/2021-06-13-IGM-NovaSeq/UO1_HRS_AB5075_Growth_phases_8_hrs_rep_1_S20_L001_R1_001.fastq.gz	s3://sbrg-sequencing-files/2021-06-13-IGM-NovaSeq/UO1_HRS_AB5075_Growth_phases_8_hrs_rep_1_S20_L001_R2_001.fastq.gz	AB5075	growth	8h	2h	AB5075	RPMI+10%LB	0	0	0	0	37	0	0	0.919	0	0
ABNM008	06-02-2021 16:04	470	Acinetobacter baumannii	470	1236	470	Acinetobacter baumannii	PAIRED	ILLUMINA	Illumina HiSeq 4000	SRR21396444	SRP395316	PRJNA876061	876061	SRS14959775	SAMN30636612	0	RNA-Seq	0	TRANSCRIPTOMIC	0	SBRG_UCSD	0	0	0	0	0	0	0	AB5075	0	s3://sbrg-sequencing-files/2021-06-13-IGM-NovaSeq/UO1_HRS_AB5075_Growth_phases_8_hrs_rep_2_S21_L001_R1_001.fastq.gz	s3://sbrg-sequencing-files/2021-06-13-IGM-NovaSeq/UO1_HRS_AB5075_Growth_phases_8_hrs_rep_2_S21_L001_R2_001.fastq.gz	AB5075	growth	8h	2h	AB5075	RPMI+10%LB	0	0	0	0	37	0	0	0.868	0	0
ABNM009	06-02-2021 16:04	470	Acinetobacter baumannii	470	1236	470	Acinetobacter baumannii	PAIRED	ILLUMINA	Illumina HiSeq 4000	SRR21396443	SRP395316	PRJNA876061	876061	SRS14959776	SAMN30636613	0	RNA-Seq	0	TRANSCRIPTOMIC	0	SBRG_UCSD	0	0	0	0	0	0	0	AB5075	0	s3://sbrg-sequencing-files/2021-06-13-IGM-NovaSeq/UO1_HRS_AB5075_Growth_phases_10_hrs_rep_1_S22_L001_R1_001.fastq.gz	s3://sbrg-sequencing-files/2021-06-13-IGM-NovaSeq/UO1_HRS_AB5075_Growth_phases_10_hrs_rep_1_S22_L001_R2_001.fastq.gz	AB5075	growth	10h	2h	AB5075	RPMI+10%LB	0	0	0	0	37	0	0	1.04	0	0
ABNM010	06-02-2021 16:04	470	Acinetobacter baumannii	470	1236	470	Acinetobacter baumannii	PAIRED	ILLUMINA	Illumina HiSeq 4000	SRR21396442	SRP395316	PRJNA876061	876061	SRS14959777	SAMN30636614	0	RNA-Seq	0	TRANSCRIPTOMIC	0	SBRG_UCSD	0	0	0	0	0	0	0	AB5075	0	s3://sbrg-sequencing-files/2021-06-13-IGM-NovaSeq/UO1_HRS_AB5075_Growth_phases_10_hrs_rep_2_S23_L001_R1_001.fastq.gz	s3://sbrg-sequencing-files/2021-06-13-IGM-NovaSeq/UO1_HRS_AB5075_Growth_phases_10_hrs_rep_2_S23_L001_R2_001.fastq.gz	AB5075	growth	10h	2h	AB5075	RPMI+10%LB	0	0	0	0	37	0	0	1.003	0	0
ABNM011	06-02-2021 16:04	470	Acinetobacter baumannii	470	1236	470	Acinetobacter baumannii	PAIRED	ILLUMINA	Illumina HiSeq 4000	SRR21396487	SRP395316	PRJNA876061	876061	SRS14959732	SAMN30636615	0	RNA-Seq	0	TRANSCRIPTOMIC	0	SBRG_UCSD	0	0	0	0	0	0	0	AB5075	0	s3://sbrg-sequencing-files/2021-06-13-IGM-NovaSeq/UO1_HRS_AB5075_vacJ__LL-37_WT_rep_1_S24_L001_R1_001.fastq.gz	s3://sbrg-sequencing-files/2021-06-13-IGM-NovaSeq/UO1_HRS_AB5075_vacJ__LL-37_WT_rep_1_S24_L001_R2_001.fastq.gz	AB5075	vacJ_LL-37	WT	WT	AB5075	RPMI+10%LB	0	0	0	0	37	0	0	0.445	0	0
ABNM012	06-02-2021 16:04	470	Acinetobacter baumannii	470	1236	470	Acinetobacter baumannii	PAIRED	ILLUMINA	Illumina HiSeq 4000	SRR21396486	SRP395316	PRJNA876061	876061	SRS14959733	SAMN30636616	0	RNA-Seq	0	TRANSCRIPTOMIC	0	SBRG_UCSD	0	0	0	0	0	0	0	AB5075	0	s3://sbrg-sequencing-files/2021-06-13-IGM-NovaSeq/UO1_HRS_AB5075_vacJ__LL-37_WT_rep_2__1_10_Dilution_S25_L001_R1_001.fastq.gz	s3://sbrg-sequencing-files/2021-06-13-IGM-NovaSeq/UO1_HRS_AB5075_vacJ__LL-37_WT_rep_2__1_10_Dilution_S25_L001_R2_001.fastq.gz	AB5075	vacJ_LL-37	WT	WT	AB5075	RPMI+10%LB	0	0	0	0	37	0	0	0.454	0	0
ABNM013	06-02-2021 16:04	470	Acinetobacter baumannii	470	1236	470	Acinetobacter baumannii	PAIRED	ILLUMINA	Illumina HiSeq 4000	SRR21396485	SRP395316	PRJNA876061	876061	SRS14959734	SAMN30636617	0	RNA-Seq	0	TRANSCRIPTOMIC	0	SBRG_UCSD	0	0	0	0	0	0	0	AB5075	0	s3://sbrg-sequencing-files/2021-06-13-IGM-NovaSeq/UO1_HRS_AB5075_vacJ__LL-37_WTPLUSLL-37_rep_1_S26_L001_R1_001.fastq.gz	s3://sbrg-sequencing-files/2021-06-13-IGM-NovaSeq/UO1_HRS_AB5075_vacJ__LL-37_WTPLUSLL-37_rep_1_S26_L001_R2_001.fastq.gz	AB5075	vacJ_LL-37	WT+LL-37	WT	AB5075	RPMI+10%LB	0	0	0	0	37	0	0	0.461	0	0
ABNM014	06-02-2021 16:04	470	Acinetobacter baumannii	470	1236	470	Acinetobacter baumannii	PAIRED	ILLUMINA	Illumina HiSeq 4000	SRR21396484	SRP395316	PRJNA876061	876061	SRS14959735	SAMN30636618	0	RNA-Seq	0	TRANSCRIPTOMIC	0	SBRG_UCSD	0	0	0	0	0	0	0	AB5075	0	s3://sbrg-sequencing-files/2021-06-13-IGM-NovaSeq/UO1_HRS_AB5075_vacJ__LL-37_WTPLUSLL-37_rep_2_S27_L001_R1_001.fastq.gz	s3://sbrg-sequencing-files/2021-06-13-IGM-NovaSeq/UO1_HRS_AB5075_vacJ__LL-37_WTPLUSLL-37_rep_2_S27_L001_R2_001.fastq.gz	AB5075	vacJ_LL-37	WT+LL-37	WT	AB5075	RPMI+10%LB	0	0	0	0	37	0	0	0.475	0	0
ABNM015	06-02-2021 16:04	470	Acinetobacter baumannii	470	1236	470	Acinetobacter baumannii	PAIRED	ILLUMINA	Illumina HiSeq 4000	SRR21396483	SRP395316	PRJNA876061	876061	SRS14959736	SAMN30636619	0	RNA-Seq	0	TRANSCRIPTOMIC	0	SBRG_UCSD	0	0	0	0	0	0	0	AB5075	0	s3://sbrg-sequencing-files/2021-06-13-IGM-NovaSeq/UO1_HRS_AB5075_vacJ__LL-37_DELTAvacJ_rep_1_S28_L001_R1_001.fastq.gz	s3://sbrg-sequencing-files/2021-06-13-IGM-NovaSeq/UO1_HRS_AB5075_vacJ__LL-37_DELTAvacJ_rep_1_S28_L001_R2_001.fastq.gz	AB5075	vacJ_LL-37	vacJ	WT	vacJKO	RPMI+10%LB	0	0	0	0	37	0	0	0.467	0	0
ABNM016	06-02-2021 16:04	470	Acinetobacter baumannii	470	1236	470	Acinetobacter baumannii	PAIRED	ILLUMINA	Illumina HiSeq 4000	SRR21396482	SRP395316	PRJNA876061	876061	SRS14959737	SAMN30636620	0	RNA-Seq	0	TRANSCRIPTOMIC	0	SBRG_UCSD	0	0	0	0	0	0	0	AB5075	0	s3://sbrg-sequencing-files/2021-06-13-IGM-NovaSeq/UO1_HRS_AB5075_vacJ__LL-37_DELTAvacJ_rep_2_S29_L001_R1_001.fastq.gz	s3://sbrg-sequencing-files/2021-06-13-IGM-NovaSeq/UO1_HRS_AB5075_vacJ__LL-37_DELTAvacJ_rep_2_S29_L001_R2_001.fastq.gz	AB5075	vacJ_LL-37	vacJ	WT	vacJKO	RPMI+10%LB	0	0	0	0	37	0	0	0.447	0	0
ABNM017	06-02-2021 16:04	470	Acinetobacter baumannii	470	1236	470	Acinetobacter baumannii	PAIRED	ILLUMINA	Illumina HiSeq 4000	SRR21396481	SRP395316	PRJNA876061	876061	SRS14959738	SAMN30636621	0	RNA-Seq	0	TRANSCRIPTOMIC	0	SBRG_UCSD	0	0	0	0	0	0	0	AB5075	0	s3://sbrg-sequencing-files/2021-06-13-IGM-NovaSeq/UO1_HRS_AB5075_vacJ__LL-37_DELTAvacJPLUSLL-37_rep_1_S30_L001_R1_001.fastq.gz	s3://sbrg-sequencing-files/2021-06-13-IGM-NovaSeq/UO1_HRS_AB5075_vacJ__LL-37_DELTAvacJPLUSLL-37_rep_1_S30_L001_R2_001.fastq.gz	AB5075	vacJ_LL-37	vacJ+LL-37	WT	vacJKO	RPMI+10%LB	0	0	0	0	37	0	0	0.458	0	0
ABNM018	06-02-2021 16:04	470	Acinetobacter baumannii	470	1236	470	Acinetobacter baumannii	PAIRED	ILLUMINA	Illumina HiSeq 4000	SRR21396480	SRP395316	PRJNA876061	876061	SRS14959739	SAMN30636622	0	RNA-Seq	0	TRANSCRIPTOMIC	0	SBRG_UCSD	0	0	0	0	0	0	0	AB5075	0	s3://sbrg-sequencing-files/2021-06-13-IGM-NovaSeq/UO1_HRS_AB5075_vacJ__LL-37_DELTAvacJPLUSLL-37_rep_2_S31_L001_R1_001.fastq.gz	s3://sbrg-sequencing-files/2021-06-13-IGM-NovaSeq/UO1_HRS_AB5075_vacJ__LL-37_DELTAvacJPLUSLL-37_rep_2_S31_L001_R2_001.fastq.gz	AB5075	vacJ_LL-37	vacJ+LL-37	WT	vacJKO	RPMI+10%LB	0	0	0	0	37	0	0	0.479	0	0
ABNM019	06-02-2021 16:04	470	Acinetobacter baumannii	470	1236	470	Acinetobacter baumannii	PAIRED	ILLUMINA	Illumina HiSeq 4000	SRR21396479	SRP395316	PRJNA876061	876061	SRS14959740	SAMN30636623	0	RNA-Seq	0	TRANSCRIPTOMIC	0	SBRG_UCSD	0	0	0	0	0	0	0	AB5075	0	s3://sbrg-sequencing-files/2021-06-13-IGM-NovaSeq/UO1_HRS_AB5075_H202_0ug_ml_rep_1_S32_L001_R1_001.fastq.gz	s3://sbrg-sequencing-files/2021-06-13-IGM-NovaSeq/UO1_HRS_AB5075_H202_0ug_ml_rep_1_S32_L001_R2_001.fastq.gz	AB5075	H2O2	0ug/ml	0ug/ml	AB5075	RPMI+10%LB	0	0	0	0	37	0	0	0.492	0	0
ABNM020	06-02-2021 16:04	470	Acinetobacter baumannii	470	1236	470	Acinetobacter baumannii	PAIRED	ILLUMINA	Illumina HiSeq 4000	SRR21396478	SRP395316	PRJNA876061	876061	SRS14959741	SAMN30636624	0	RNA-Seq	0	TRANSCRIPTOMIC	0	SBRG_UCSD	0	0	0	0	0	0	0	AB5075	0	s3://sbrg-sequencing-files/2021-06-13-IGM-NovaSeq/UO1_HRS_AB5075_H202_0ug_ml_rep_2_S33_L001_R1_001.fastq.gz	s3://sbrg-sequencing-files/2021-06-13-IGM-NovaSeq/UO1_HRS_AB5075_H202_0ug_ml_rep_2_S33_L001_R2_001.fastq.gz	AB5075	H2O2	0ug/ml	0ug/ml	AB5075	RPMI+10%LB	0	0	0	0	37	0	0	0.47	0	0
ABNM021	06-02-2021 16:04	470	Acinetobacter baumannii	470	1236	470	Acinetobacter baumannii	PAIRED	ILLUMINA	Illumina HiSeq 4000	SRR21396476	SRP395316	PRJNA876061	876061	SRS14959743	SAMN30636625	0	RNA-Seq	0	TRANSCRIPTOMIC	0	SBRG_UCSD	0	0	0	0	0	0	0	AB5075	0	s3://sbrg-sequencing-files/2021-06-13-IGM-NovaSeq/UO1_HRS_AB5075_H202_1_25ug_ml_rep_1_S34_L001_R1_001.fastq.gz	s3://sbrg-sequencing-files/2021-06-13-IGM-NovaSeq/UO1_HRS_AB5075_H202_1_25ug_ml_rep_1_S34_L001_R2_001.fastq.gz	AB5075	H2O2	1.25ug/ml	0ug/ml	AB5075	RPMI+10%LB	0	0	0	0	37	0	0	0.518	0	0
ABNM022	06-02-2021 16:04	470	Acinetobacter baumannii	470	1236	470	Acinetobacter baumannii	PAIRED	ILLUMINA	Illumina HiSeq 4000	SRR21396475	SRP395316	PRJNA876061	876061	SRS14959744	SAMN30636626	0	RNA-Seq	0	TRANSCRIPTOMIC	0	SBRG_UCSD	0	0	0	0	0	0	0	AB5075	0	s3://sbrg-sequencing-files/2021-06-13-IGM-NovaSeq/UO1_HRS_AB5075_H202_1_25ug_ml_rep_2_S35_L001_R1_001.fastq.gz	s3://sbrg-sequencing-files/2021-06-13-IGM-NovaSeq/UO1_HRS_AB5075_H202_1_25ug_ml_rep_2_S35_L001_R2_001.fastq.gz	AB5075	H2O2	1.25ug/ml	0ug/ml	AB5075	RPMI+10%LB	0	0	0	0	37	0	0	0.475	0	0
ABNM023	06-02-2021 16:04	470	Acinetobacter baumannii	470	1236	470	Acinetobacter baumannii	PAIRED	ILLUMINA	Illumina HiSeq 4000	SRR21396474	SRP395316	PRJNA876061	876061	SRS14959745	SAMN30636627	0	RNA-Seq	0	TRANSCRIPTOMIC	0	SBRG_UCSD	0	0	0	0	0	0	0	AB5075	0	s3://sbrg-sequencing-files/2021-06-13-IGM-NovaSeq/UO1_HRS_AB5075_H202_2_5ug_ml_rep_1_S36_L001_R1_001.fastq.gz	s3://sbrg-sequencing-files/2021-06-13-IGM-NovaSeq/UO1_HRS_AB5075_H202_2_5ug_ml_rep_1_S36_L001_R2_001.fastq.gz	AB5075	H2O2	2.5ug/ml	0ug/ml	AB5075	RPMI+10%LB	0	0	0	0	37	0	0	0.495	0	0
ABNM024	06-02-2021 16:04	470	Acinetobacter baumannii	470	1236	470	Acinetobacter baumannii	PAIRED	ILLUMINA	Illumina HiSeq 4000	SRR21396473	SRP395316	PRJNA876061	876061	SRS14959746	SAMN30636628	0	RNA-Seq	0	TRANSCRIPTOMIC	0	SBRG_UCSD	0	0	0	0	0	0	0	AB5075	0	s3://sbrg-sequencing-files/2021-06-13-IGM-NovaSeq/UO1_HRS_AB5075_H202_2_5ug_ml_rep_2_S37_L001_R1_001.fastq.gz	s3://sbrg-sequencing-files/2021-06-13-IGM-NovaSeq/UO1_HRS_AB5075_H202_2_5ug_ml_rep_2_S37_L001_R2_001.fastq.gz	AB5075	H2O2	2.5ug/ml	0ug/ml	AB5075	RPMI+10%LB	0	0	0	0	37	0	0	0.453	0	0
ABNM025	06-02-2021 16:04	470	Acinetobacter baumannii	470	1236	470	Acinetobacter baumannii	PAIRED	ILLUMINA	Illumina HiSeq 4000	SRR21396472	SRP395316	PRJNA876061	876061	SRS14959747	SAMN30636629	0	RNA-Seq	0	TRANSCRIPTOMIC	0	SBRG_UCSD	0	0	0	0	0	0	0	AB5075	0	s3://sbrg-sequencing-files/2021-06-13-IGM-NovaSeq/UO1_HRS_AB5075_H202_5ug_ml_rep_1_S38_L001_R1_001.fastq.gz	s3://sbrg-sequencing-files/2021-06-13-IGM-NovaSeq/UO1_HRS_AB5075_H202_5ug_ml_rep_1_S38_L001_R2_001.fastq.gz	AB5075	H2O2	5ug/ml	0ug/ml	AB5075	RPMI+10%LB	0	0	0	0	37	0	0	0.49	0	0
ABNM026	06-02-2021 16:04	470	Acinetobacter baumannii	470	1236	470	Acinetobacter baumannii	PAIRED	ILLUMINA	Illumina HiSeq 4000	SRR21396471	SRP395316	PRJNA876061	876061	SRS14959748	SAMN30636630	0	RNA-Seq	0	TRANSCRIPTOMIC	0	SBRG_UCSD	0	0	0	0	0	0	0	AB5075	0	s3://sbrg-sequencing-files/2021-06-13-IGM-NovaSeq/UO1_HRS_AB5075_H202_5ug_ml_rep_2_S39_L001_R1_001.fastq.gz	s3://sbrg-sequencing-files/2021-06-13-IGM-NovaSeq/UO1_HRS_AB5075_H202_5ug_ml_rep_2_S39_L001_R2_001.fastq.gz	AB5075	H2O2	5ug/ml	0ug/ml	AB5075	RPMI+10%LB	0	0	0	0	37	0	0	0.449	0	0
ABNM027	06-02-2021 16:04	470	Acinetobacter baumannii	470	1236	470	Acinetobacter baumannii	PAIRED	ILLUMINA	Illumina HiSeq 4000	SRR21396470	SRP395316	PRJNA876061	876061	SRS14959749	SAMN30636631	0	RNA-Seq	0	TRANSCRIPTOMIC	0	SBRG_UCSD	0	0	0	0	0	0	0	AB5075	0	s3://sbrg-sequencing-files/2021-06-13-IGM-NovaSeq/UO1_HRS_AB5075_MRP_0ug_ml_rep_1_S40_L001_R1_001.fastq.gz	s3://sbrg-sequencing-files/2021-06-13-IGM-NovaSeq/UO1_HRS_AB5075_MRP_0ug_ml_rep_1_S40_L001_R2_001.fastq.gz	AB5075	MRP	0ug/ml	0ug/ml	AB5075	RPMI+10%LB	0	0	0	0	37	0	0	0.483	0	0
ABNM028	06-02-2021 16:04	470	Acinetobacter baumannii	470	1236	470	Acinetobacter baumannii	PAIRED	ILLUMINA	Illumina HiSeq 4000	SRR21396469	SRP395316	PRJNA876061	876061	SRS14959750	SAMN30636632	0	RNA-Seq	0	TRANSCRIPTOMIC	0	SBRG_UCSD	0	0	0	0	0	0	0	AB5075	0	s3://sbrg-sequencing-files/2021-06-13-IGM-NovaSeq/UO1_HRS_AB5075_MRP_0ug_ml_rep_2_S41_L001_R1_001.fastq.gz	s3://sbrg-sequencing-files/2021-06-13-IGM-NovaSeq/UO1_HRS_AB5075_MRP_0ug_ml_rep_2_S41_L001_R2_001.fastq.gz	AB5075	MRP	0ug/ml	0ug/ml	AB5075	RPMI+10%LB	0	0	0	0	37	0	0	0.437	0	0
ABNM029	06-02-2021 16:04	470	Acinetobacter baumannii	470	1236	470	Acinetobacter baumannii	PAIRED	ILLUMINA	Illumina HiSeq 4000	SRR21396468	SRP395316	PRJNA876061	876061	SRS14959751	SAMN30636633	0	RNA-Seq	0	TRANSCRIPTOMIC	0	SBRG_UCSD	0	0	0	0	0	0	0	AB5075	0	s3://sbrg-sequencing-files/2021-06-13-IGM-NovaSeq/UO1_HRS_AB5075_MRP_25ug_ml_rep_1_S42_L001_R1_001.fastq.gz	s3://sbrg-sequencing-files/2021-06-13-IGM-NovaSeq/UO1_HRS_AB5075_MRP_25ug_ml_rep_1_S42_L001_R2_001.fastq.gz	AB5075	MRP	25ug/ml	0ug/ml	AB5075	RPMI+10%LB	0	0	0	0	37	0	0	0.483	0	0
ABNM030	06-02-2021 16:04	470	Acinetobacter baumannii	470	1236	470	Acinetobacter baumannii	PAIRED	ILLUMINA	Illumina HiSeq 4000	SRR21396467	SRP395316	PRJNA876061	876061	SRS14959752	SAMN30636634	0	RNA-Seq	0	TRANSCRIPTOMIC	0	SBRG_UCSD	0	0	0	0	0	0	0	AB5075	0	s3://sbrg-sequencing-files/2021-06-13-IGM-NovaSeq/UO1_HRS_AB5075_MRP_25ug_ml_rep_2_S43_L001_R1_001.fastq.gz	s3://sbrg-sequencing-files/2021-06-13-IGM-NovaSeq/UO1_HRS_AB5075_MRP_25ug_ml_rep_2_S43_L001_R2_001.fastq.gz	AB5075	MRP	25ug/ml	0ug/ml	AB5075	RPMI+10%LB	0	0	0	0	37	0	0	0.425	0	0
ABNM031	06-02-2021 16:04	470	Acinetobacter baumannii	470	1236	470	Acinetobacter baumannii	PAIRED	ILLUMINA	Illumina HiSeq 4000	SRR21396465	SRP395316	PRJNA876061	876061	SRS14959754	SAMN30636635	0	RNA-Seq	0	TRANSCRIPTOMIC	0	SBRG_UCSD	0	0	0	0	0	0	0	AB5075	0	s3://sbrg-sequencing-files/2021-06-13-IGM-NovaSeq/UO1_HRS_AB5075_MRP_100ug_ml_rep_1_S44_L001_R1_001.fastq.gz	s3://sbrg-sequencing-files/2021-06-13-IGM-NovaSeq/UO1_HRS_AB5075_MRP_100ug_ml_rep_1_S44_L001_R2_001.fastq.gz	AB5075	MRP	100ug/ml	0ug/ml	AB5075	RPMI+10%LB	0	0	0	0	37	0	0	0.453	0	0
ABNM032	06-02-2021 16:04	470	Acinetobacter baumannii	470	1236	470	Acinetobacter baumannii	PAIRED	ILLUMINA	Illumina HiSeq 4000	SRR21396464	SRP395316	PRJNA876061	876061	SRS14959755	SAMN30636636	0	RNA-Seq	0	TRANSCRIPTOMIC	0	SBRG_UCSD	0	0	0	0	0	0	0	AB5075	0	s3://sbrg-sequencing-files/2021-06-13-IGM-NovaSeq/UO1_HRS_AB5075_MRP_100ug_ml_rep_2_S45_L001_R1_001.fastq.gz	s3://sbrg-sequencing-files/2021-06-13-IGM-NovaSeq/UO1_HRS_AB5075_MRP_100ug_ml_rep_2_S45_L001_R2_001.fastq.gz	AB5075	MRP	100ug/ml	0ug/ml	AB5075	RPMI+10%LB	0	0	0	0	37	0	0	0.419	0	0
ABNM033	06-02-2021 16:04	470	Acinetobacter baumannii	470	1236	470	Acinetobacter baumannii	PAIRED	ILLUMINA	Illumina HiSeq 4000	SRR21396463	SRP395316	PRJNA876061	876061	SRS14959756	SAMN30636637	0	RNA-Seq	0	TRANSCRIPTOMIC	0	SBRG_UCSD	0	0	0	0	0	0	0	AB5075	0	s3://sbrg-sequencing-files/2021-06-13-IGM-NovaSeq/UO1_HRS_AB5075_MRP_200ug_ml_rep_1_S46_L001_R1_001.fastq.gz	s3://sbrg-sequencing-files/2021-06-13-IGM-NovaSeq/UO1_HRS_AB5075_MRP_200ug_ml_rep_1_S46_L001_R2_001.fastq.gz	AB5075	MRP	200ug/ml	0ug/ml	AB5075	RPMI+10%LB	0	0	0	0	37	0	0	0.455	0	0
ABNM034	06-02-2021 16:04	470	Acinetobacter baumannii	470	1236	470	Acinetobacter baumannii	PAIRED	ILLUMINA	Illumina HiSeq 4000	SRR21396462	SRP395316	PRJNA876061	876061	SRS14959757	SAMN30636638	0	RNA-Seq	0	TRANSCRIPTOMIC	0	SBRG_UCSD	0	0	0	0	0	0	0	AB5075	0	s3://sbrg-sequencing-files/2021-06-13-IGM-NovaSeq/UO1_HRS_AB5075_MRP_200ug_ml_rep_2_S47_L001_R1_001.fastq.gz	s3://sbrg-sequencing-files/2021-06-13-IGM-NovaSeq/UO1_HRS_AB5075_MRP_200ug_ml_rep_2_S47_L001_R2_001.fastq.gz	AB5075	MRP	200ug/ml	0ug/ml	AB5075	RPMI+10%LB	0	0	0	0	37	0	0	0.429	0	0
ABNM035	06-02-2021 16:04	470	Acinetobacter baumannii	470	1236	470	Acinetobacter baumannii	PAIRED	ILLUMINA	Illumina HiSeq 4000	SRR21396461	SRP395316	PRJNA876061	876061	SRS14959758	SAMN30636639	0	RNA-Seq	0	TRANSCRIPTOMIC	0	SBRG_UCSD	0	0	0	0	0	0	0	AB5075	0	s3://sbrg-sequencing-files/2021-08-20-IGM-NovaSeq/UO1_HRS_0ug_ml_1_S28_L001_R1_001.fastq.gz	s3://sbrg-sequencing-files/2021-08-20-IGM-NovaSeq/UO1_HRS_0ug_ml_1_S28_L001_R2_001.fastq.gz	0	COL	0ug/ml	0ug/ml	AB5075	RPMI+10%LB	0	0	0	0	37	0	0	0.416	15 min	0
ABNM036	06-02-2021 16:04	470	Acinetobacter baumannii	470	1236	470	Acinetobacter baumannii	PAIRED	ILLUMINA	Illumina HiSeq 4000	SRR21396460	SRP395316	PRJNA876061	876061	SRS14959759	SAMN30636640	0	RNA-Seq	0	TRANSCRIPTOMIC	0	SBRG_UCSD	0	0	0	0	0	0	0	AB5075	0	s3://sbrg-sequencing-files/2021-08-20-IGM-NovaSeq/UO1_HRS_0ug_ml_2_S29_L001_R1_001.fastq.gz	s3://sbrg-sequencing-files/2021-08-20-IGM-NovaSeq/UO1_HRS_0ug_ml_2_S29_L001_R2_001.fastq.gz	0	COL	0ug/ml	0ug/ml	AB5075	RPMI+10%LB	0	0	0	0	37	0	0	0.455	15 min	0
ABNM037	06-02-2021 16:04	470	Acinetobacter baumannii	470	1236	470	Acinetobacter baumannii	PAIRED	ILLUMINA	Illumina HiSeq 4000	SRR21396459	SRP395316	PRJNA876061	876061	SRS14959760	SAMN30636641	0	RNA-Seq	0	TRANSCRIPTOMIC	0	SBRG_UCSD	0	0	0	0	0	0	0	AB5075	0	s3://sbrg-sequencing-files/2021-08-20-IGM-NovaSeq/UO1_HRS_0.25 ug_ml_1_S30_L001_R1_001.fastq.gz	s3://sbrg-sequencing-files/2021-08-20-IGM-NovaSeq/UO1_HRS_0.25 ug_ml_1_S30_L001_R2_001.fastq.gz	0	COL	0.25ug/ml	0ug/ml	AB5075	RPMI+10%LB	0	0	0	0	37	0	0	0.448	15 min	0
ABNM038	06-02-2021 16:04	470	Acinetobacter baumannii	470	1236	470	Acinetobacter baumannii	PAIRED	ILLUMINA	Illumina HiSeq 4000	SRR21396458	SRP395316	PRJNA876061	876061	SRS14959761	SAMN30636642	0	RNA-Seq	0	TRANSCRIPTOMIC	0	SBRG_UCSD	0	0	0	0	0	0	0	AB5075	0	s3://sbrg-sequencing-files/2021-08-20-IGM-NovaSeq/UO1_HRS_0.25 ug_ml_2_S31_L001_R1_001.fastq.gz	s3://sbrg-sequencing-files/2021-08-20-IGM-NovaSeq/UO1_HRS_0.25 ug_ml_2_S31_L001_R2_001.fastq.gz	0	COL	0.25ug/ml	0ug/ml	AB5075	RPMI+10%LB	0	0	0	0	37	0	0	0.419	15 min	0
ABNM041	06-02-2021 16:04	470	Acinetobacter baumannii	470	1236	470	Acinetobacter baumannii	PAIRED	ILLUMINA	Illumina HiSeq 4000	SRR21396454	SRP395316	PRJNA876061	876061	SRS14959765	SAMN30636645	0	RNA-Seq	0	TRANSCRIPTOMIC	0	SBRG_UCSD	0	0	0	0	0	0	0	AB5075	0	s3://sbrg-sequencing-files/2021-08-20-IGM-NovaSeq/UO1_HRS_1 ug_ml_1_S34_L001_R1_001.fastq.gz	s3://sbrg-sequencing-files/2021-08-20-IGM-NovaSeq/UO1_HRS_1 ug_ml_1_S34_L001_R2_001.fastq.gz	0	COL	1ug/ml	0ug/ml	AB5075	RPMI+10%LB	0	0	0	0	37	0	0	0.432	15 min	0
ABNM042	06-02-2021 16:04	470	Acinetobacter baumannii	470	1236	470	Acinetobacter baumannii	PAIRED	ILLUMINA	Illumina HiSeq 4000	SRR21396453	SRP395316	PRJNA876061	876061	SRS14959766	SAMN30636646	0	RNA-Seq	0	TRANSCRIPTOMIC	0	SBRG_UCSD	0	0	0	0	0	0	0	AB5075	0	s3://sbrg-sequencing-files/2021-08-20-IGM-NovaSeq/UO1_HRS_1 ug_ml_2_S35_L001_R1_001.fastq.gz	s3://sbrg-sequencing-files/2021-08-20-IGM-NovaSeq/UO1_HRS_1 ug_ml_2_S35_L001_R2_001.fastq.gz	0	COL	1ug/ml	0ug/ml	AB5075	RPMI+10%LB	0	0	0	0	37	0	0	0.452	15 min	0
ABNM043	06-02-2021 16:04	470	Acinetobacter baumannii	470	1236	470	Acinetobacter baumannii	PAIRED	ILLUMINA	Illumina HiSeq 4000	SRR21396452	SRP395316	PRJNA876061	876061	SRS14959767	SAMN30636647	0	RNA-Seq	0	TRANSCRIPTOMIC	0	SBRG_UCSD	0	0	0	0	0	0	0	AB5075	0	s3://sbrg-sequencing-files/2021-08-20-IGM-NovaSeq/UO1_HRS_WT_1_S36_L001_R1_001.fastq.gz	s3://sbrg-sequencing-files/2021-08-20-IGM-NovaSeq/UO1_HRS_WT_1_S36_L001_R2_001.fastq.gz	0	mutants	WT	WT	AB5075	RPMI+10%LB	0	0	0	0	37	0	0	0.379	0	0
ABNM044	06-02-2021 16:04	470	Acinetobacter baumannii	470	1236	470	Acinetobacter baumannii	PAIRED	ILLUMINA	Illumina HiSeq 4000	SRR21396451	SRP395316	PRJNA876061	876061	SRS14959768	SAMN30636648	0	RNA-Seq	0	TRANSCRIPTOMIC	0	SBRG_UCSD	0	0	0	0	0	0	0	AB5075	0	s3://sbrg-sequencing-files/2021-08-20-IGM-NovaSeq/UO1_HRS_WT_2_S37_L001_R1_001.fastq.gz	s3://sbrg-sequencing-files/2021-08-20-IGM-NovaSeq/UO1_HRS_WT_2_S37_L001_R2_001.fastq.gz	0	mutants	WT	WT	AB5075	RPMI+10%LB	0	0	0	0	37	0	0	0.379	0	0
ABNM045	06-02-2021 16:04	470	Acinetobacter baumannii	470	1236	470	Acinetobacter baumannii	PAIRED	ILLUMINA	Illumina HiSeq 4000	SRR21396450	SRP395316	PRJNA876061	876061	SRS14959769	SAMN30636649	0	RNA-Seq	0	TRANSCRIPTOMIC	0	SBRG_UCSD	0	0	0	0	0	0	0	AB5075	0	s3://sbrg-sequencing-files/2021-08-20-IGM-NovaSeq/UO1_HRS_R7_1_S38_L001_R1_001.fastq.gz	s3://sbrg-sequencing-files/2021-08-20-IGM-NovaSeq/UO1_HRS_R7_1_S38_L001_R2_001.fastq.gz	0	mutants	R7	WT	AB5075	RPMI+10%LB	0	0	0	0	37	0	0	0.379	0	0
ABNM046	06-02-2021 16:04	470	Acinetobacter baumannii	470	1236	470	Acinetobacter baumannii	PAIRED	ILLUMINA	Illumina HiSeq 4000	SRR21396449	SRP395316	PRJNA876061	876061	SRS14959770	SAMN30636650	0	RNA-Seq	0	TRANSCRIPTOMIC	0	SBRG_UCSD	0	0	0	0	0	0	0	AB5075	0	s3://sbrg-sequencing-files/2021-08-20-IGM-NovaSeq/UO1_HRS_R7_2_S39_L001_R1_001.fastq.gz	s3://sbrg-sequencing-files/2021-08-20-IGM-NovaSeq/UO1_HRS_R7_2_S39_L001_R2_001.fastq.gz	0	mutants	R7	WT	AB5075	RPMI+10%LB	0	0	0	0	37	0	0	0.379	0	0
ABNM047	06-02-2021 16:04	470	Acinetobacter baumannii	470	1236	470	Acinetobacter baumannii	PAIRED	ILLUMINA	Illumina HiSeq 4000	SRR21396448	SRP395316	PRJNA876061	876061	SRS14959771	SAMN30636651	0	RNA-Seq	0	TRANSCRIPTOMIC	0	SBRG_UCSD	0	0	0	0	0	0	0	AB5075	0	s3://sbrg-sequencing-files/2021-08-20-IGM-NovaSeq/UO1_HRS_gacA R1_S81_L001_R1_001.fastq.gz	s3://sbrg-sequencing-files/2021-08-20-IGM-NovaSeq/UO1_HRS_gacA R1_S81_L001_R2_001.fastq.gz	0	mutants	gacA	WT	AB5075	RPMI+10%LB	0	0	0	0	37	0	0	0.36	0	0
ABNM048	06-02-2021 16:04	470	Acinetobacter baumannii	470	1236	470	Acinetobacter baumannii	PAIRED	ILLUMINA	Illumina HiSeq 4000	SRR21396447	SRP395316	PRJNA876061	876061	SRS14959772	SAMN30636652	0	RNA-Seq	0	TRANSCRIPTOMIC	0	SBRG_UCSD	0	0	0	0	0	0	0	AB5075	0	s3://sbrg-sequencing-files/2021-08-20-IGM-NovaSeq/UO1_HRS_gacA R2_S82_L001_R1_001.fastq.gz	s3://sbrg-sequencing-files/2021-08-20-IGM-NovaSeq/UO1_HRS_gacA R2_S82_L001_R2_001.fastq.gz	0	mutants	gacA	WT	AB5075	RPMI+10%LB	0	0	0	0	37	0	0	0.36	0	0
[truncated: 8 more columns]
