# Supplementary material for: Independent component analysis reveals 49 independently modulated gene sets within the global transcriptional regulatory architecture of multidrug-resistant Acinetobacter baumannii
Source: mSystems. 2024 Jan 8;9(2):e00606-23. doi: 10.1128/msystems.00606-23 (PMC10878099; doi:10.1128/msystems.00606-23)
Supplement: Data Set S2 — X matrix (normalized log TPM values for AbaumPRECISE transcriptomic data sets). [file msystems.00606-23-s0002.csv]

Geneid	SRX3737100	SRX3737101	SRX3737103	SRX3737104	SRX3737105	SRX3737106	SRX3737107	SRX3737108	SRX3737109	SRX3737110	SRX3737111	Abaum_0017	Abaum_0018	Abaum_0019	Abaum_0020	Abaum_0021	Abaum_0022	Abaum_0023	Abaum_0024	Abaum_0025	Abaum_0026	SRX3141471	SRX3141472	SRX3141473	SRX3141474	SRX3141475	SRX3141476	SRX3141477	SRX3141478	SRX3141479	SRX8944518	SRX8944519	SRX8944520	SRX8944521	SRX8944522	SRX8944523	SRX5930997	SRX5930998	SRX5930999	SRX5931001	SRX5931002	SRX4488546	SRX4488547	SRX4488548	SRX4488549	SRX4488550	SRX4488551	SRX4488552	SRX4488553
ABUW_6001	0.0	0.0	0.0	0.0	0.0	0.0	0.0	0.0	0.0	0.0	0.0	-0.10735281267006513	-0.6227101608964407	-0.7338314297467052	-0.1875529480560445	-0.015389569846504969	0.01737600554101615	0.10735281267006602	-0.6130369783097578	-0.17510382322041185	-0.03657025705626271	0.46253777205614544	0.04249881213997675	-0.20797099986815137	0.16547218772817462	0.17605668598717372	-0.31154367294673335	0.14189198937150316	0.7342894438733296	0.3830215370843044	-0.01234517161701909	-0.23571548282178512	-0.13068279121386173	-0.42755707121390074	0.14302796283088082	-0.03690836290601318	0.5618729332309105	-0.8834495349085163	0.3215766016776058	0.6656514544388825	0.5781615810017895	4.539195820200156	0.46037997928978136	-3.244786252986728	-4.999575799489936	0.7146681977691891	-1.4394788011833963	-4.7274891525571405	-3.3786825410420525
ABUW_6002	0.0	0.0	0.0	0.0	0.0	0.0	0.0	0.0	0.0	0.0	0.0	0.06804040260502386	-0.3727764710735997	-0.5605208070752434	-0.2693207533861717	0.835745496166993	0.03290572517813661	-0.06804040260502386	0.13137941542980425	0.8017500568680402	-0.24651723606934972	-0.05208924656951641	0.10509925897859773	-0.2808227677011539	0.1757235087225597	-0.3387875302550514	-0.3341740008034808	0.2736306552324228	0.22288741598132233	-0.3676874181468559	0.06837928780266544	0.039131295565753454	-0.0684257781794484	-0.348472664905338	4.6490376784724674e-05	0.023286977131368403	0.8458989701809614	-1.2740402710090928	0.42814130082813406	0.20228479917598197	0.10441717544798923	4.283155866712521	0.409412966131006	-2.8926004489011365	-4.692568832843531	-0.38248373468756647	-1.4956507441656601	-4.623711813094614	-3.276825690673725
ABUW_6003	0.0	0.0	0.0	0.0	0.0	0.0	0.0	0.0	0.0	0.0	0.0	-0.12658321331379696	-0.7497887702585828	-0.7447110184382062	0.5182820841779083	0.5493849575017187	-0.09697237750821941	0.12658321331379518	0.40841040477650914	0.6005881373093924	-0.050254789657358856	0.31477113240909205	0.21070844757470475	-0.18404750805872538	-0.026660939515982918	0.35633552335721497	-0.23211918641485774	0.037574364352950695	0.2879420296277022	0.16028845701275074	0.03202630963172659	-0.1356036839927821	-0.15700081506693664	-0.34895189969396867	0.12497450543521005	0.2936865467070646	0.2252713534137687	-0.37817778637071164	0.1529064329569465	1.1806181449098023	1.1687684230677746	3.600306687271484	-0.17708441381877726	-2.083264974620004	-3.423222273452705	-0.5303900915477495	-1.2368926183235747	-2.0482373899230293	-2.1220190904490135
ABUW_5001	-0.9520168112462386	-1.0761788994717802	-1.017750803766524	0.13650744102565326	-0.013647770943073567	0.06855319194517229	-0.19141286202775287	-1.0071338703803123	-1.0732811904087907	0.5057335935360499	-0.8865230437557416	-0.08996379959804823	-0.3002552734127937	-0.3554057517573419	-0.4361464037524154	0.25718042932112883	-0.04075669694393724	0.08996379959804912	-0.7627051238495426	0.30700401457591653	-0.10534862766483322	-0.3198479706219901	-0.10901460316397316	-0.06368991310047623	0.17270451626444938	-0.5082856636149105	-0.17516208019006196	-0.12032333071104784	-0.2110252644124575	-0.2946410937661179	0.25453492554330737	-0.34472139866409357	-0.1905490558123315	-0.5364539445014262	-0.06398586973097409	0.39129799038765256	0.15574379361040602	-0.10426458459388677	-0.05147920901651659	-0.07849443168820613	-0.3492034910437525	2.021828278051985	-0.968983925380595	0.4612137837799164	-1.0528443526713893	1.2272131303028049	1.0313074931132045	0.5586405800126046	1.0196088454614651
ABUW_5002	0.05553944015218981	-0.11128331985882056	-0.03611845325390828	0.10767203883291465	-0.03999218384312009	0.013535726201634013	-0.08121558119142591	-0.6726266003482042	-0.880489143330216	0.38242182822899107	-0.5969984149061238	-0.13444378694329284	-0.11322892274812801	-0.21808236806822467	-1.1745037698576386	-0.13886313240742343	0.10399841931568865	0.13444378694329195	-1.6379190361947256	0.02389343583483239	-0.01777794737479521	0.11892721655890703	-0.1978181962754917	-0.024827484952305134	0.22264568122779504	-0.17315951540959507	-0.38937749664468324	-0.0376013721242483	-0.25222113546700164	-0.0886667520212372	0.374235801912735	-0.27885623636007395	-0.40789472797876236	-0.39072475596037126	0.033658926066026496	0.43657896902552995	0.2816871899832476	-0.7072697520967219	0.4255825621134752	0.26851005629333	0.1074283462311989	2.697761299048781	-0.9915420961315551	0.5561392019631404	-1.706219202917227	2.5979093651109517	1.7232291164799713	0.48580490012194133	1.1566997179332654
ABUW_5003	-0.046115073375767146	0.07103281047760124	-0.29164661610634113	0.18621179119062337	-0.2278869174964182	0.2280647336612569	-0.18638960735546295	-0.7969113582645528	-0.9204716454408306	-0.19591445429785903	-0.8221287860884532	-0.2827322897093838	-0.5320856797701188	-0.540606066278774	-0.7376420377273929	0.21057329658964807	0.1732336497717064	0.2827322897093838	-0.9483847865358213	-0.2933591208497104	0.1311125622362468	0.5816839069609951	0.03161171840791521	-0.31125730160403453	0.2796455831961211	-0.3886150533435755	-0.4566421744532123	0.10744729342902026	0.2203246665560954	0.2701164523526032	0.27207043498299477	-0.5507394481572607	-0.2915805762491974	-0.2991569709019899	0.019510141266202652	0.29174470588363643	0.06615053937728632	-0.664474396226979	0.5983238568496931	2.1528669744035858	2.200627346521732	3.712621884314337	-1.233061922428675	1.7445862549238376	-2.47955996188566	3.7839927739761476	2.8538075832489076	1.5685272847334817	2.6305018170062278
ABUW_5004	-1.2599540820098163	-1.6447304889078804	-1.275396235168948	0.06138883218640956	0.00013610115400375378	-0.01769828221549652	-0.04382665112491502	-1.104578691648019	-1.2213904775756284	-0.44765238564501253	-1.0117163482004674	-0.057673850544505356	-0.17882999707997982	-0.18309633553546512	-0.49089939441705077	0.42972086175548263	0.019433162897316336	0.057673850544505356	-0.3952053171049581	0.5465235390070919	0.0427904866918869	-0.5565129027116793	-0.4441244285069903	0.21017157623344218	0.23395285227355345	-0.8805113906461202	-0.34970971477126866	-0.45169235754053183	-0.7646513734820779	-0.4258385379344318	0.14935365286796198	0.07776682250171518	-0.10807013653784381	-0.2820263050864309	-0.0412835163301164	0.581106545136052	0.2514884667898638	-0.27181456593216424	0.02032609914230399	-0.4618966134602953	-0.604414504845229	0.930279246000838	-0.7694728988422828	-1.1332480525174962	-0.16080634715855346	-0.6053417112406105	-0.4965782283517868	-0.0730656454716101	-0.6215441370816102
ABUW_5005	-2.0334998997775218	-2.556072331823321	-1.3507096985469413	0.33284678874583973	-0.07381768823425539	-0.06852700520669108	-0.19050209530489282	-0.03555595153111257	-0.4640696426211859	-0.2518467267614368	-0.49359433258054786	0.0	0.7866567799123836	0.0	1.784987364085899	1.1845823763850598	0.6191558383245275	0.0	0.7659872888403005	0.7211601218640611	0.0	-0.5403633723869724	0.8327349524283697	-0.5403633723869724	-0.2923715800413973	0.7634599239917995	0.9820119942589739	0.7289698085628368	1.1317504731820058	0.010999216832281777	0.08502710234683608	-0.4292164634950506	-0.4292164634950506	-0.4292164634950506	0.3441893611482144	-0.4292164634950506	-0.26668268921450416	-0.26668268921450416	0.5333653784290082	0.6407492201750813	0.25593197201305623	3.6757469941002534	-0.952669285545896	0.19495454846762073	-2.7230777085543565	2.46787023270245	2.1195704352850604	-1.664374057435694	-1.0609641227974516
ABUW_5006	1.3793927623194424	1.1307920670672154	1.7790670129388193	-0.013289432812744195	-0.11333339304515455	0.07402511451535965	0.05259771134253732	-1.0432251801382941	-1.0165086661040732	2.07760444242251	-0.9379175164402165	-0.039833715142760795	-1.634240588108847	-1.755520039645548	0.5625015886693934	-0.14612763858847266	-0.010030983569699004	0.039833715142760795	0.0163399602589287	-0.31764356626246837	-0.05491748247668582	-0.9854267163139294	0.7904368078110711	-0.6011868400997704	-0.18924996771129976	-0.4558241270922867	-0.5896619175854809	-0.30481139854976647	0.8554653620529233	-0.51521731899805	0.025426245427502714	-0.10947639488937977	-0.010111359883086202	0.017554740308652228	-0.015314885544416512	0.13079599631211547	-0.21735951767515793	0.6497120253838418	-0.4323525077086856	1.107299940830556	1.0224014385162157	0.8859527440718171	-0.46389692656152093	1.4061019705539906	-0.4220558175102944	3.3142554404203928	2.714176055775331	0.41222433813828374	2.555011330508064
ABUW_5007	1.0601728562653943	0.9018791679701579	1.4942628066810553	0.06419437579030962	-0.13542424648346696	0.03667163893911152	0.0345582317540476	-1.1136972577858337	-1.1371946406282074	1.7558531485434425	-1.0224659110845815	0.012128310020669275	-1.2557403554616595	-1.2976985059077446	0.661629642125412	-0.1469531520759908	-0.05886342501720421	-0.012128310020667499	0.23458504567975602	-0.23950229719588378	-0.05326170825272669	-0.851958630102974	0.27660019694332405	-0.039685670181919264	-0.23691452676140123	-0.3241267747332852	-0.4860619565187143	-0.6010357594491165	0.7659453770972036	-0.4416565752991328	-0.013426844459795362	-0.058977087874247935	0.1040442686530012	-0.21143588779685718	-0.09061742419320495	0.15668684558676738	-0.11609440090571255	0.5421832208276207	-0.4260888199219064	0.12438750500687235	0.0072459222841025905	0.9789889317147349	-0.4214685627165995	1.3979850166939425	-0.557520368998139	2.52343575017178	2.7075759826402503	0.3095539548665158	2.3785685508466425
ABUW_5008	-0.6310659024899827	-0.6963726199554232	-1.2403640241107663	0.10733321525018624	0.0018405141747486198	0.041631243014556674	-0.15080497243948976	-1.2076573360732086	-1.2307728510157867	-0.5842011009753758	-1.1030471339848855	-0.05298567366688278	-0.7759551588551359	-0.7318194408649141	-0.8117138814239215	-0.14415265909989117	-0.006028980837673004	0.05298567366688367	-1.098503320937371	-0.22542238420187743	-0.06495772236175412	0.13850177496195926	-0.06941831923764319	0.02743369249476757	0.04198462674287917	-0.13665138307365066	-0.37712801604894164	-0.3512877379605328	0.10851368111192627	-0.06954734108478533	-0.14495217868404886	-0.35876348320057794	-0.029993092129767973	-0.5964672146269887	0.17494527081382216	0.01898083452043764	0.1206447925423264	-0.1710112559004786	0.050366463358151314	0.12918820994871538	0.024880656135131574	2.036545465241307	-0.6043797743486596	1.8159350169972939	-1.4321656908926483	2.614795466618766	2.634531680575055	0.38412643365534116	0.830519372875143
ABUW_5010	0.17845277686287275	-0.027910544493101597	0.24223909172652291	0.04624299342010829	0.0001144497407707945	-0.015741640896717257	-0.030615802264158276	-1.003068667028339	-1.1510316478416698	-0.2364266185564503	-0.9029122974622652	-0.07244941459553189	-0.521682646697883	-0.5179100193140869	-2.0735854697341836	-0.20637009735257905	-0.13660783873374172	0.07244941459553189	-1.9142363760469934	-0.6278241958999793	-0.202411874546911	-0.41633588937185095	-0.3245176018489673	0.1987387881936158	0.12577881365535148	-0.7732979443319685	-0.17191611991181155	-0.24682749302080254	-0.5738324004558617	-0.4246436245478673	0.02916535449577573	-0.2125699939249852	-0.09387823739927548	-0.2812216012564477	0.06471288290349797	0.7886694944320016	0.181193372008833	-0.11518789992511813	-0.06600547208371488	-1.2785050576285766	-1.565485837910897	0.8956243036464251	-0.2359927453552242	-0.20361897231999038	-0.6596315582911974	0.2788779638413761	0.5843069697981402	-0.3404807638184	-0.6993953220841558
ABUW_5011	0.9709991985479913	0.46135678360937504	0.8688602801814884	0.03539517408579229	0.03506073293075218	0.09299497764568976	-0.16345088466223245	-1.032421889648158	-1.1648877873259034	-0.15295305769795675	-0.8609371379522912	-0.07506467899410296	-0.18885062546694087	-0.19950312399223513	-0.5755785187234137	-0.04791525833942423	0.08907905088004142	0.07506467899410119	-0.5201251182857991	-0.12818051582848788	-0.141128030919905	0.020631664135958516	0.11828727110740367	-0.11733837468388764	-0.0009488964235178088	0.17178926845896392	-0.10112665291122802	-0.09221509855690257	0.13846676154894055	0.4384487506883943	0.0803311098276378	0.08413198244179654	-0.1504904756164116	0.08487042136592393	0.0701593657887738	0.6406577510017195	0.11017510048488255	-0.23496525149264436	0.12479015100776358	-0.8025710572784792	-0.824871695352023	1.225056584930913	-0.6689294422943295	-0.2120320723596265	-0.5561271426365817	0.9076249435864003	0.9065087550615285	-1.7247279615767894	-1.7445967127707416
ABUW_5012	0.973869894057386	0.21449618089292866	0.7493292039480934	0.19095774792302134	-0.006835614684847613	0.019853097748610438	-0.20397523098678683	-0.753716886958089	-0.8124591097513463	-0.23873109102872547	-0.8081329884252151	-0.051523709517446115	0.10687733493344531	0.022416313722919412	-0.29600897369111046	0.37783685790792454	-0.16714387968603717	0.051523709517447	-0.372165030190291	0.38856594629882757	-0.15097575866785817	0.0754380215548256	-0.2244044787781112	0.17279703723272632	0.05160744154538577	0.4317990666977458	0.27435319924169654	0.3295045188458712	0.3004340809740125	0.3262379846825514	0.048839759334182276	0.132977915664382	-0.03690607702568194	0.005025581002056967	-0.011933682308495008	0.4506777247780125	0.34995259320209904	-0.6113827523304796	0.2614301591283805	-0.05771850080500407	-0.14796945346427925	1.6933962859288343	-1.0328322068676297	-0.2774878163673007	-0.6605640790612028	0.8577507171738095	0.9641752944022208	-1.1972257927736258	-1.3158498234447453
ABUW_5013	-4.393765140155104	-3.0664931372000224	-2.4970700182868457	0.08375870328471358	-0.1904384523043614	0.46862216216239094	-0.3619424131427449	-0.9845849581233903	-0.7351834562506436	-0.21090467234885324	-0.6991214790687668	-0.06332683037330256	-0.09515004580145692	-1.0307215647882582	0.8738906166037856	0.16571481666249577	0.14817918682415132	0.06332683037330233	-0.12603032593110974	0.0076288657045915365	0.5818104216803648	-0.18236931291841518	-0.2711966097032845	0.33545947484838656	-0.06426286514510227	-0.08551270916317999	-0.3846010927688037	0.9391037801875424	-0.12159421535233861	0.5553349001600312	-0.05389617541099323	0.05351270289683263	-0.29988826107717337	-0.5083943166018486	0.3537844364881665	-0.5083943166018486	-0.020427299486093897	0.0922354928662773	-0.0718081933801834	0.6819680821011355	0.02517734122756876	4.347437916609722	-0.8524909981751394	2.1503226337932926	-3.4949469184345823	3.9982806503089288	3.826534346262517	-1.9625360961355418	-1.444582011071366
ABUW_5014	-2.2374463514181873	-2.4192416282193063	-2.596925314865616	0.16637084212994768	-0.05710375478585128	0.10566049541593614	-0.21492758276003432	-1.1335707834908408	-0.9738425960660431	-0.5132184430677889	-0.9478143625065494	-0.09848717041349486	-0.8921226164638709	-0.462091610092374	0.046260351191680815	1.1089153176090298	0.5695462264595057	0.09848717041349486	0.619804122791304	0.4373189293238937	0.1952720657068865	-0.163315997504613	0.3274997297399671	-0.752866437738029	0.425366707998061	-0.7152887731920909	-0.1227923405851774	-0.23627173334474127	0.767250123380081	-0.49363584866280075	0.07516433969669278	0.062421989222791074	-0.38951971763446047	-0.7898926333407358	0.31435537793776747	0.13979567725907627	-0.29508045983700315	0.3499279542516467	-0.05484749441464343	0.8885834494990643	0.529328487120911	3.924748761320788	-0.7183480585436084	1.2573203004623528	-3.206400702777178	3.8571427481814604	3.9851990073933896	-1.2733864702496929	-0.6353752069174425
ABUW_0001	0.6763070659967543	0.8379881818914425	0.32396782482270936	0.04596546739886076	-0.009340876166719525	0.03910674697822092	-0.07573133821036215	0.22271238510965308	0.18066150165067718	0.47083314470873816	0.3432258288828285	0.05207801992805994	0.5948376943713889	0.5490690514582628	1.4570526606486478	0.5679004199762536	0.13141022471489894	-0.05207801992805905	1.3324641776731099	0.6427371090989142	0.12019976915510266	0.4020167036882425	0.21128415252467736	-0.26265796061812363	0.05137380809344361	0.3456708190494133	-0.01922884900852484	1.036085143158239	0.5800305684833598	0.5705928100883053	-0.35567548721307674	-0.9722844965526916	0.24966450734410373	-0.5320132865664551	0.10601097986897123	-0.4770000912667829	0.11156179819078904	-0.285609453793807	0.1740476556030197	0.6264536392077833	0.5293933988779091	0.9326093183225739	-0.420374838708069	2.4742481240689704	-0.5122344796145022	2.3658808082925082	2.355693109741808	2.684052631106886	2.9035456644699993
ABUW_0002	1.0621067818651344	1.2423144786245341	0.724063091057241	0.06660051889850838	0.026160178987970184	-0.039838459316865915	-0.0529222385696162	0.48414547184218826	0.4832005061688385	0.5766263798309188	0.5730880375879774	0.010379845032018054	1.7078510088974106	1.6484775296748708	2.32218910822556	1.5579485122161962	0.18536991239972167	-0.010379845032018942	2.300041228546462	1.7156348466885376	0.1187752340316619	0.08434513730800397	-0.18127263362477564	0.025479249368098422	0.15579338425667721	0.10141443369493253	0.4079085924503971	0.32123081915207763	-0.21446946007265222	0.20266128847141296	-0.007264095069321463	-0.18911562240513824	-0.10248142830320006	-0.19035445663429407	0.10974552337251975	-0.02865112814711246	0.33857335518583653	-0.6714467704353559	0.3328734152495212	0.2321181606405336	0.30140358548995394	0.8772886883165203	0.10701119852575847	3.0772626735401873	-0.9842998868422792	2.407977437860355	2.794219270021551	3.7197218417101574	3.5236188435202545
ABUW_0003	0.6917156399087991	1.0270273241491834	0.35424985372796414	0.04319161609863542	0.024697469380233983	0.12941731457662176	-0.1973064000554885	-0.1731126289944882	-0.17191811443527616	-0.11522596375414462	-0.2099957247552373	-0.025405625014495392	-0.07927180009570467	-0.06422842901946879	0.6154832952120932	0.44350345050046425	0.08518882399550254	0.025405625014495392	0.6423519357871559	0.43005764733649166	0.11503660840165164	0.3337336998271079	-0.011881596282031559	-0.06847532464277162	0.08035692092480495	0.08792515154930758	0.08968586193766903	0.32993884405838525	0.05273713658555135	0.2519757685016959	-0.15025608321957673	-0.6261861985942074	-0.033177109743826705	-0.9063787022797323	0.18343319296340432	-0.2686295152004634	-0.027029396116252435	0.15893973327604094	-0.13191033715978762	1.2617327434105166	1.3398760542664512	0.6662463787850017	-0.5153218362924044	1.9580860832643605	-0.15092454249259823	2.511825370135359	2.133558692273194	2.0713385612024666	2.387384966492146
ABUW_0004	-0.9113916571986005	-0.8075476375338271	-1.2106334106555368	0.025068039096819206	-0.02395771012109016	0.008986175497511795	-0.010096504473239065	0.12253410048547408	0.12347363500898467	-0.09919561502259633	0.16604779250222812	0.03474121438772837	1.121029308877933	1.0980968254720374	0.4431695948420922	0.19065668239394462	0.09081720953669237	-0.03474121438772837	0.529617417950063	0.35687571964396536	0.07184869806065208	0.2711153645246256	-0.05748697682127002	-0.06489886363869779	0.12238584045996959	0.053093743337569776	0.19402680570081188	0.32900610078072745	0.05998876197452674	0.14644369392550338	-0.2572382954203434	-0.4280263628797094	0.0413060385357884	-0.41721657057657957	0.21593225688454964	-0.0548094536473247	0.16402853515706717	-0.26036683552389217	0.09633830036682234	0.9077897150128695	0.9779855620605797	0.7529967913444571	-0.334753073054574	2.2621046183260987	-0.41824371828988305	1.930879531374881	2.325148627798958	2.3980726937072774	2.7782308486952783
ABUW_0005	0.08948072988424904	0.4285677808190691	-0.28812195230371174	-0.021897748053467225	0.03287902025149947	-0.011533503481313545	0.0005522312832795251	-0.374444161293221	-0.40990615138032993	-0.24843606133462437	-0.3372167783290916	0.04726675257079371	0.8965586063756437	0.8080353246179364	1.6484106348481795	2.1984382039343817	0.15282558182966177	-0.04726675257079371	1.8540963423860362	2.17746037849421	0.12416997229234816	0.42104046568211295	0.040388396796467774	-0.24191944579478708	0.2015310489983193	0.5219247166627881	0.5263420389879503	0.7861406141463689	0.5168732878548212	0.4400590967060598	-0.22644861002720162	-0.2031902431954098	0.05384352239146839	-0.4364333873449313	0.17260508763573235	-0.06465520736380181	0.010529505880549905	0.07684284652280127	-0.08737235240335117	0.8011697768154633	0.8789866466945462	0.7800467050415225	-0.5352304227010487	0.9607684404201411	-0.2448162823404747	1.7098495313319173	1.8114701277735907	1.199204806777022	1.4579114609354171
ABUW_0006	0.5065146216944525	0.31775872071020306	-0.019314980675295246	0.01805596577940971	0.06287691388599015	0.018157722865489667	-0.09909060253088953	-0.3583354086517332	-0.6119089398387887	-0.07240452634964534	-0.347187703823729	-0.16499671364223367	1.2358705194785253	1.3654039495896368	2.0542219460697586	1.1174242978759263	0.088054274275156	0.16499671364223456	2.141862778071263	1.2289632172725984	0.04321154953429929	0.6141031331193219	0.29497574900551626	-0.3873470166424111	0.09237126763689485	0.13168083213368753	0.3172450233882147	0.439690578655096	0.1384534321622377	0.005337987896482765	-0.043829215275009936	-0.07766909593886062	-0.19593796833049648	-0.24981352462253614	0.2397671836055073	0.6281350821386722	0.284020257500047	-0.6060183864822841	0.3219981289822371	0.2009684692718121	-0.13154517308032343	0.8315547339859135	-0.4400998127293647	2.070621014709147	-0.39145492125655057	1.1594260764347961	1.817593967031204	2.2975749491575446	1.9056924214245772
ABUW_0007	1.0519766442758751	1.1202787866816086	0.4491421098419712	0.05282898426649574	-0.02204599276447361	0.006605197726857526	-0.037388189228879654	0.9810227213752594	0.986645001786095	0.7058815877733604	1.1064715354227426	-0.19768377376185065	2.2313989402170606	2.3114448949646236	2.529847203615319	1.2675841591965695	0.08109406663728036	0.19768377376185065	2.820992047820438	1.38593931502125	-0.02703811255220101	0.5821728852890393	0.206146621035872	-0.12577506854736864	-0.08037155248850336	0.32279122770100965	0.3829321278826354	0.4320780206887225	0.2741534706323394	0.6320464065177998	-0.006480710952138757	-0.2742694193497863	0.02201856520896861	0.026465798943683616	-0.015537854256832517	-0.2784001808965195	0.47107122141001856	-1.1626699142661021	0.6915986928560836	1.623059714490748	1.6828072083636787	1.9253916213472242	-0.5280309193698915	3.3794700340965433	-1.3973607019773333	3.3189668456351105	3.479358325981727	3.7408834285214723	3.500298345436209
ABUW_0008	1.2611681274054893	1.2428771424494274	0.6444986526110652	0.13870177438475917	-0.04038846811808572	0.08573902034468617	-0.18405232661135873	-0.7073437818554802	-0.732356127383023	0.11529614115985876	-0.6454897151068919	-0.03119630596056311	-0.4651671262359751	-0.6903402599836599	-1.0711416225764718	0.4459497259893275	0.12336306274565123	0.031196305960562665	-1.1073697693301352	0.38270713075710816	-0.11850851028547815	-0.10394534248684595	-0.48987487683971565	-0.006051788284259008	0.49592666512397443	-0.15334180900651284	-0.6035454380637566	0.6388883621719286	0.1958587000846297	-0.09630879772616385	-0.08315289116448943	-0.1789220764297177	-0.2637007304558483	-0.45987472329027046	0.3468536216203377	0.15035837165842603	0.13114150330588714	0.08250832545455244	-0.21364982876043848	0.7665352562806014	0.9986110076555348	1.8643337025393936	-0.6724472290064596	0.6175738785473079	-1.1918864735329329	1.7404170076837473	1.7973673605249005	0.37221604137222597	1.0668504820894564
ABUW_0009	-0.23669210730898183	-0.30594832990440324	-0.5855850729822851	0.03053455680436734	-0.004561644417766075	0.028071949097945748	-0.05404486148454524	-1.4886004403658237	-1.537719413896693	-0.45056019397433467	-1.452904381947591	0.11178201191782833	-0.11982394859369805	-0.1016974931581025	0.30140656199427873	1.510817665204419	-0.0041942644642531945	-0.1117820119178301	-0.1095505298418491	1.4164405728085523	0.06701192920416688	-0.2825389047607425	-0.38097755448031734	-0.2885041136520048	0.6694816681323221	0.13455537839741538	0.6120092752539517	0.6613865251542155	-0.07327306938354727	-0.3728476097757367	0.4696816681513436	-0.3266557801227359	-0.3095917452502315	-0.332318098853011	-0.160089922901113	0.12620424216378456	0.407436880310474	-0.3641576448166184	-0.04327923549385648	0.8510957824571186	0.962108057773257	0.5396975288402981	-0.2870927035627755	1.3196748341576825	-0.2526048252775217	1.8207954503600563	2.0345722292350414	3.1925013778015865	1.7284384309933873
ABUW_0010	-3.2054161868018674	-2.7458415713855655	-3.587844033625833	0.07525943351316577	0.00878597557382843	0.08257302534198008	-0.1666184344289734	-1.7037536670171143	-1.856208051613435	-0.6560771437822082	-1.5880993422762133	0.10338650369097468	0.2579759059193254	0.0796408641958739	-0.9796167313290036	2.1045066144207665	-0.11545941874589527	-0.10338650369097424	-1.2850178328089963	1.9522142053462561	0.19308646582213473	0.21803575139231413	-0.41340140679108606	-0.4345873121100299	0.847988718901115	0.14882583244305003	0.26017461010293275	1.271500654638133	0.12476032738073517	0.07552381042361489	0.17795491884875814	-0.5553715548354501	-0.19686528989751606	-0.6646737250017103	0.018910371048757924	-0.04158243126967509	-0.02194917938280705	-0.08429499023597353	0.10624416961878103	3.0865790122035177	3.1885029121929236	1.4278708725241702	-0.6159604798136242	1.5794442737390795	-0.8119103927105455	1.727896351584342	1.8160278425983845	4.449349375542116	1.6174527640497556
ABUW_0011	0.24278643577784287	0.5207521603310727	0.5127273563073089	-0.009429128114886609	0.05685488536091654	0.14079254153257992	-0.18821829877861163	-0.4992686961319155	-0.6407103109420147	-0.17977984432859628	-0.4324739246167155	-0.08841893058401773	0.3614647998291245	0.3396770303043306	0.7038507515176686	0.5252536158883157	0.21379697852742918	0.08841893058401684	0.7382854828625058	0.35479094084528384	0.1475844157294368	0.516537490450494	-0.16033340743998714	0.11407832305141596	0.0462550843885694	0.2882324347879006	0.18903962988714618	0.07737470093580079	0.2756189813884493	0.3368303322477679	-0.2687224944377924	-0.32709867948526394	0.13741424981791717	-0.8197115591090602	0.13130824461987434	-0.8954481524463356	0.15544640842810864	-0.12180264106727456	-0.03364376736083052	0.5515453969121253	0.6650301300293773	0.4391788606909648	-0.1818215356387487	2.225903079315019	-0.2573573250522161	1.8279189313232624	2.2394574552578828	2.5671057635651273	2.1840212506553716
ABUW_0012	-1.0697112993152542	-0.9972966173795017	-1.3661649557123776	0.07092256022991705	0.008503943983553697	0.007588328278661294	-0.08701483249213204	-1.1631353395567747	-0.9689011250824979	-0.46511010449220613	-0.8317932609292358	0.14576783237016588	-0.2714298740488805	-0.5103429292704058	0.6042905280424438	1.1301568260096166	0.16222929400661856	-0.1457678323701661	0.531182486404119	0.8160875703914372	0.12099625845997819	0.7466500612981704	0.12395344969993971	-0.24282162784292893	0.11886817814298789	0.4923177336169835	0.03492258394506553	0.17016976234369752	0.7594295643492379	0.4104133080252095	-0.1898483804341311	-0.4163572152445447	-0.5934122785813871	-0.5632652636927034	0.7832606590155187	0.08950614448664207	0.03965409017513877	0.19620306151508538	-0.2358571516902246	0.5725204486069633	0.3697114047959844	1.9092718647643516	-0.24331557424690553	2.5501481948283	-1.6659562905174456	2.300179990526003	2.5874231648201147	1.0298109371600965	0.8488109795946901
ABUW_0013	-0.022599685188567697	-0.04923703369968546	-0.3085799651890522	-0.03487291323562847	0.0018127657620450321	0.03562772314837037	-0.002567575674786049	-0.9619096367246858	-1.0722123576407423	-0.34800622277724447	-0.8957020089103818	-0.015691796672086866	0.483525840854079	0.46680633488256973	1.0043703102917467	1.1523988949297177	0.17416264840100126	0.015691796672085978	0.9616178625493488	1.1226258981606598	0.1503425878576179	0.3990483721313467	-0.21260998203587889	0.04079081825949249	0.17181916377638373	0.11470960568580235	-0.03604113380133711	-0.13883439156748523	0.2075827270836852	0.16828041193465548	-0.02065194062032738	-0.10322031685203203	-0.1231066918825281	-0.3453336428156444	0.14375863250285636	-0.11737300804137885	0.18554423846511892	-0.41467345510758147	0.22912921664246166	1.2971463416239075	1.2063594887597864	0.9379152716922503	-0.4547232047723364	2.7649215646669276	-0.4831920669199139	2.85335490986599	2.626138715132986	3.571561030570214	3.183328659655416
ABUW_0014	1.849847729058343	1.6691193155456325	1.0417981079782246	0.02706404183847333	-0.06519725178336522	0.004234466250678359	0.03389874369421353	0.8775253173471516	0.8779211475989444	0.5894340489113841	0.8564294717331142	-0.06517848307562346	2.10015484358226	2.1741452425740366	0.9291375101280037	0.3059102208926907	0.055423724151871134	0.06517848307562435	1.262295243102228	0.7142010096852385	0.19964868372256372	0.0799377422046259	-0.18295539930926363	0.0758221887311965	0.10713321057806535	-0.20056926180513468	0.42170746964986616	0.20093375887389087	-0.5330604713302645	-0.01701696132691044	0.09048875600508488	0.22995654827601708	-0.029575838534918297	0.4080535012257256	-0.06091291747016836	-0.10332682306470353	0.6143972352423619	-1.2380012627794255	0.6236040275370636	0.34787120182705156	0.29527046293538195	1.396369008875494	-0.5357730330010515	3.3680164501402112	-0.860595975874443	2.9663161632818618	3.126089306214176	3.863327779022666	3.4493180405312867
ABUW_0020	0.17002220038446048	0.2265196990904288	0.18750732356208033	0.1279744286111315	0.03636495575531207	0.03933903161473573	-0.2036784159811802	-0.6639444645361445	-1.2580566078177342	-0.2407894182594088	-0.725749090925369	-0.035428022325854513	0.47217769308255697	0.5488119030410266	0.2552610184069142	1.0293602392626129	-0.17138406070594225	0.0354280223258554	0.35053205075819793	0.94563573683513	-0.022345370244414298	0.2680947285281583	-0.34085674131801014	0.042719214970208697	0.2981375263478041	-0.3391114449902055	-0.15797739914043962	-0.15974579222758756	-0.09030189691132673	-0.183056719672825	-0.08082609621214676	-0.3046989611040045	-0.09294129701665721	-0.9633594832336394	0.17376739322880308	0.4286252023063044	0.5493563258210079	-0.9148546578815049	0.365498332060497	0.17127102188110666	0.2829638464726445	0.8002503256898699	-0.5524632201352357	1.147652501326541	-0.247787105554635	1.0632148843646094	1.521666771404984	1.7833637957958102	1.2849317586381312
ABUW_0021	2.6710019629697346	2.891614653706421	2.530860487078227	-0.013048723333026757	0.04507759046071236	0.02212591520351026	-0.05415478233119231	0.31424107311478267	0.1660948127546762	0.2507825619963855	0.42919618555787054	0.041958876482484975	0.7039708974686318	0.6829924647799839	-0.6758819863684895	0.15719595394347952	-0.06462981773111665	-0.041958876482484975	-0.27234686097111016	0.13318119283690244	0.014026050406876323	-0.175995017447236	-0.17223822771436215	-0.10576564014378409	0.27800386785814446	-0.0894889545411246	0.27524663206547473	0.07222912183898345	-0.030916289294138366	0.10882396925675852	0.12068572030320723	0.034541203258254605	-0.21689501047758863	0.11516448685806413	0.09620929017437962	0.22775627802735876	0.21524350010472038	-0.2804283023419538	0.06518480223723344	-1.9780555840689988	-1.8824327824878813	0.7850734424028065	-0.36251590645783427	0.060138150202484475	-0.42255753594497314	0.49852884069570624	0.8525393509697601	0.6749111122446738	0.451181190151269
ABUW_0022	-0.14762427985586069	-0.43095530667097126	-0.3964150595271203	0.030952846613553575	-0.01753014898863725	0.023629517000115285	-0.0370522146250325	-0.7989396986360306	-0.7193797988789878	-0.4183635174077249	-0.6896932331097734	0.07859701912916428	-0.053374286930289117	-0.10956694872804285	-2.3271922852350686	0.4414724578774649	-0.33749197485869153	-0.07859701912916428	-2.5065831212930236	0.2778891859382071	-0.03628076848768025	-0.5118990276078215	-0.2643998619343657	-0.20100023044985793	0.46540009238422453	-0.26632754078959664	-0.6311653559639314	0.3616745176365548	0.26690598077210304	-0.2315919958831456	0.1277765326974798	0.013678999422578997	0.017165864157363764	-0.17488260243218878	-0.14494239685484533	0.42460656749508363	0.2768573173309772	-0.5890145185010152	0.31215720117004153	0.40655025746517737	0.34061322573856145	0.4174762902701916	-0.34478479573722964	-0.8651954854887967	-0.07269149453296109	-0.4247316722156418	-0.17607885652762612	0.9909890846508107	-0.10261041015574168
ABUW_0023	-0.06849591726800064	-0.009290035482537817	0.42994398361384256	0.04636800486326109	-0.01236846184857221	-0.012956505328316936	-0.021043037686366617	-1.1176815670607771	-1.2118717207268137	-0.5573917556137662	-1.0691242058531714	0.0299750173316653	-0.9724886704017752	-1.1418997658749923	-2.558197978776496	-0.2851821670950194	0.07402078728539863	-0.029975017331663523	-2.698987985274856	-0.32252490133853584	-0.04074951367157098	-0.39102405265153894	0.39255738761636305	-0.35224100711542494	-0.040316380500939	-0.48905753753858683	-1.208860563679428	-0.4400264880632374	0.12813849753019202	-0.0030282323845680637	0.03359461752639081	0.02474130125550733	0.0535055865092291	-0.3161538774018293	-0.0871002040356208	0.45370881257020024	-0.16514549696847247	0.3339385757374753	-0.16879307876900285	-0.04247161623599638	-0.27426534150211346	0.6746958001479832	-0.6933752231455674	-4.5087527165065655	0.018679422997582407	-3.1811544884849283	-3.016070105598679	-3.9320750617086926	-4.121113656127678
ABUW_0024	0.9146938375549354	0.9657417524627228	0.6927668389498578	0.08045391901242827	-0.045539240770469114	-0.0018710625847369045	-0.03304361565722225	0.7603929376599909	0.6407345700106974	0.48651468439397316	0.7923356890207813	0.03485270314886524	1.4495057530235052	1.5004086632118154	1.9377370844411157	0.9857618638802581	-0.03882116121725776	-0.034852703148864794	2.0604530694709204	1.2870109388879634	0.11496192713043918	0.37011234349961875	-0.17473040441758148	-0.06474023734569023	0.2394706417632726	0.18989611638370896	0.31655436631161393	0.355864124535632	-0.022550756592125687	0.3656732354580896	-0.0981330735939201	-0.005042963405227141	0.0174234529130457	0.08373546048417424	0.08070962068087173	-0.14671848548145672	0.43679587865556435	-0.8629414092244927	0.42614553056892657	1.1389787098232658	1.1184410878017603	1.5257627948942987	-0.671316126670797	3.248660863668579	-0.854446668223503	3.031769939493533	3.2516069210652305	3.4119574914768225	3.0734542620890903
ABUW_0025	0.5867148366650801	0.45079964889002255	0.4387279343641497	0.15887977744330595	-0.06359758054934428	-0.037319582930735784	-0.05796261396322855	0.7007644826464965	0.6914100448046048	0.568564922974276	0.7450357306928659	-0.13250035871957166	1.1281505812620392	1.2915439695799504	1.9371067125305421	0.7635853459304043	0.12385154257041453	0.13250035871957166	1.9210409537309614	1.0431368002589716	0.14952707400936216	0.3206738478300233	-0.00856598689465482	-0.12351981458301076	0.13208580147766735	0.12246827307960118	0.18402088716603782	0.24403395221773394	-0.06689057683325572	0.39968760650565294	0.015137213665404659	0.1104335988021683	-0.01930643271605703	0.14381315018622765	0.004169219050653261	-0.25573359752243885	0.3128672763905982	-0.7640701516547779	0.45120287526418146	1.530211249050276	1.5474518584368058	1.530224728156821	-0.616705311153261	3.160458699613613	-0.913519417003561	2.5995538518113235	2.74095378089744	3.5814700614594366	3.1493495136466714
ABUW_0026	0.06851739610829366	-0.107189277695519	-0.30904435687392695	0.045855593986009247	-0.01910078532204995	-0.024727698845452117	-0.0020271098185098424	0.08860830762454963	0.05880001220577036	0.39924125580361736	0.1492864461079524	-0.04728951619794408	1.554417678007752	1.5808830692726197	-0.11780253885156888	0.16461459323363048	0.23095923687504438	0.04728951619794497	-0.11133693548449841	0.3219249369947299	0.1624042972944677	0.05684655386445847	-0.49767585335428866	0.2206444012171822	0.277031452137102	-0.3568829719344109	0.08317693202925014	0.14921932618318223	-0.5087504011874779	-0.19733302200151925	0.027158308188177216	-0.01917095802855684	-0.1010372325807456	-0.18470467540457314	0.0738789243925666	0.07992542171798611	0.14640929255703838	-0.3637607762089461	0.21735148365190682	2.822117704454496	2.6954436333287513	0.9548027069281968	-0.39428499686985674	2.8474744092635094	-0.5605177100583392	2.972151932132019	3.1875166473209644	3.622959746107095	3.28326947141925
ABUW_0027	0.5527271507863221	0.32262605439770553	0.1311969543825091	0.052966837901657016	0.006446966789753539	0.03942459016872757	-0.0988383948601399	-0.6182182241161884	-0.5991118572218852	-0.12382493804190808	-0.5111359901969319	0.015140187645904746	-0.22628160738941805	-0.37279115127630025	-0.8620812259923074	-0.15066461145579613	0.06477107986618869	-0.015140187645904746	-0.7165708837455265	-0.14142574366093097	0.034544694986148095	0.03946044312639696	-0.32850028555950406	0.0847187874798454	0.24378149807965865	-0.2570253002449254	-0.009879233281065325	-0.09809440844262429	-0.16225387440013161	-0.0631183954300063	-0.0802752341362094	-0.21598454654560406	-0.2937039341943919	-0.41529246535259734	0.3739791683305995	-0.05580525955494586	0.22347948192889167	-0.402631906688665	0.179152424759776	0.5862824450906281	0.4603203457055862	1.0622396745917335	-0.20343584471504794	2.402214986838908	-0.8588038298766869	2.0245780579992196	2.346363454943626	2.612779122654814	2.5513111238669373
ABUW_0028	-0.395603773908936	-0.29618777391551276	-0.43932805388661933	0.004997125530825208	0.04102833675000195	0.09271883951270787	-0.13874430179353325	-0.5162920751202362	-0.6308094779119737	-0.09228559194307628	-0.2944193412949998	-0.01082391488907275	-0.16290341575267497	-0.09798156378827905	1.1857883728009733	0.8553007183852226	0.28970310069837124	0.01082391488907275	0.9356545739060302	1.0591536823178482	0.3152023811208	0.3444715079218734	-0.04584168557456847	-0.1907673450475027	0.23660903062207161	-0.14293674990371263	0.11782618576339265	0.0792136145587361	0.16520315878194092	-0.10003960969476555	0.02907240990376403	-0.12422871551900938	-0.48827130883556213	-0.3965634991574918	0.4591988989317981	-0.1720553445846087	-0.06573531471028904	-0.008072961973305759	0.07380827668359569	0.21081879189039876	0.1916299783815485	2.159965928013886	-0.46926270244268475	1.4837305009887607	-1.6907032255712013	1.9952046224393793	2.3422258002776495	1.4006559622158492	1.941695363649032
ABUW_0029	0.31427527593993965	0.22844716889467964	-0.22619573420743588	0.08956618504181879	-0.004225169401007811	0.07732076488444672	-0.1626617805252586	-0.6554296265391613	-0.7862702326314652	-0.11456931866732045	-0.7257505484635627	-0.17650084566092694	0.07734898696280457	-0.28473984994754575	-0.46299952032673763	-0.305232403760181	-0.29913228943594916	0.17650084566092605	-0.7465637844583273	-0.22297880405703063	-0.18389647475563686	0.3692190504063184	-0.09126674391021528	0.11138305512607705	-0.02011631121586177	0.13796326630014644	-0.07955499112337971	-0.26734507292906695	0.11933996616646514	0.3204277013553103	-0.12405162248767354	0.21150048008996336	-0.11439715274938855	-0.08772326769848426	0.2384487752370612	0.11928784166574591	0.1799467128668648	-0.5573615383863126	0.3774148255194478	0.42483483340241035	0.1254872188059486	1.8980777086935103	-0.15793292384440294	2.5624888715465484	-1.740144784849107	2.370970761478303	2.57486957935146	1.2636714257818125	0.4710059601660803
ABUW_0030	-0.1170088614074718	0.06258154205947264	-1.1932499607845202	-0.08186267164289962	0.04770316843596056	-0.021935156829991698	0.056094660036929866	0.8448861652800552	0.9188205740930053	0.5415540320701631	0.8755322463253128	0.0929434627499428	2.848244373729556	2.832788147517811	2.252363599553484	1.4349964745000179	0.20993850398955827	-0.09294346274994236	2.541245502363858	1.8311970893656424	-0.018560309870304437	0.10133703011607853	-0.03889649657775607	0.10774490818634241	-0.06884841160858546	0.2591322956990121	0.2872869645166398	0.1049729409951281	0.028604212752243008	0.37166850144916186	0.013370284758454254	0.27820620732423773	0.15715321232106128	0.6649951604951649	-0.17052349707951464	-0.4411842090355096	0.5889725950404916	-1.0124063609742744	0.42343376593378235	-0.5490612150008793	-0.16066109041204246	1.675023214858078	-0.7179754963773184	2.508173950767078	-0.9570477184807602	2.641569997105871	2.6460788030123426	3.1273898823603274	2.8063269972431866
ABUW_0031	0.6021021030289582	-0.12417433052559979	0.3611955577303503	0.03459537335591101	-0.03501926249763976	0.012079660073834653	-0.011655770932105014	-0.4856983234587746	-0.5817871210255419	-0.14440830643429425	-0.46526088806701793	0.11900067233964062	1.3605653308911103	1.3826220387986154	-1.589304098000226	0.2572023393284937	-0.17746088499549817	-0.11900067233964062	-1.2299062290424816	0.4456465841933932	0.14103032636767754	-0.16322983450858253	-0.7967541957985897	0.07304547568207376	0.7237087201165187	-0.5610941360013459	0.28400797719655646	0.5566563508403339	-0.9317507227645203	-0.24109408544132638	0.12529526387086865	-0.09681109499021634	-0.21688715477999487	-0.31297329698955334	0.09159189090912712	0.3808517357441099	0.07146073498488459	-0.22243182048774468	0.15097108550286098	2.447283970810612	2.3768072030737875	0.957862784102844	-0.26293905295785525	0.9213767296471187	-0.6949237311449896	1.6386005302738114	1.7364592449859786	3.1084589328804912	2.1492399158685296
ABUW_0032	0.585698985921459	0.9924088949824639	-2.878875822522082	0.20730661503417602	-0.33459895636494297	0.44297713662472793	-0.31568479529396143	0.19536361221619458	-0.6397003607093725	0.22567081906291264	-0.00973327615714581	0.014428293529419323	2.086166986193014	1.3604680139890688	-0.7968510977164274	0.9682889463502928	1.7176099813386208	-0.014428293529419434	1.0672743397545894	0.5979823908622002	1.3938967199784928	-0.1447175893618735	0.1108314992211823	-0.1667026529616673	0.055871153740486346	-0.12011031758573765	-2.1337725750159318	-0.28027143680961286	-2.468397583549871	-0.24941017523557685	0.04178905761928586	0.03272625154728548	-0.39932528239059106	-0.7827925951784849	0.3575362247713061	0.09772557469582299	-0.3302673903054405	-0.13016195367373617	0.46042934397917756	1.0808867225293115	0.6078429216911498	1.34684926025704	-0.1821231241025405	1.2803566033814624	-1.1647261361545	0.9378057282887808	1.5086857445039854	1.5873126167310643	1.2386204717274079
ABUW_0033	0.7448074021988225	0.8335874082351742	-0.368560456255993	0.22089777848880576	-0.21637317335940098	0.0812497235423244	-0.08577432867172785	-0.16600967675564515	-0.22643729516380162	0.4251709167304041	-0.23251506650800913	-0.02123869749746543	0.7798392712867095	0.8541959640914039	-0.9695499341455651	-0.3237671169737748	-0.26364739711432783	0.02123869749746632	-0.5361670528662019	-0.2741444951847498	0.16293333565064927	0.23427028186455523	-0.0061058584811588545	-0.2273433444057149	0.233449202886872	-0.11591026320259701	0.20497944498962717	0.06204726389744586	-0.5505456746255897	0.13127423399980565	0.044158791771851114	0.04131803833784975	-0.10852698135095107	-0.026080523603667416	0.06436818957910173	0.2555397750645314	0.4461329843452404	-0.5784595968136883	0.13232661246844835	1.005416290605992	0.7541343688556932	1.6468790170366003	-0.5152483328693971	2.040830841997795	-1.1316306841672041	1.848763011050488	2.1707956895735836	2.932828850065888	2.4971402651358914
ABUW_0034	-0.11727808397071904	-0.20904023297374508	-0.06563635766463793	0.07565967131772489	-0.04298908340813501	-0.036123407504785376	0.003452819595196388	-0.4235566885765252	-0.479901498277016	0.004544073989071862	-0.41312599663183125	-0.030580957132744224	1.450697754456872	1.6212761917840286	-5.045720967444822e-05	0.5748071942061985	0.019518047805028083	0.030580957132744224	-0.06175335143376692	0.6880277156956627	0.23067877108107382	-0.10960473105169477	-0.28136671696939075	0.04851007829396892	0.23285663867542006	-0.5999164531187571	-0.5492696394529606	-0.207244696228992	-0.3787433188171949	-0.1459680078678307	-0.02122427312537134	-0.1521545627074996	0.008792539768705865	-0.3023372914007556	0.012431733356661923	0.12840027543108512	0.21781075629918067	-1.1548232047710414	0.9370124484718589	1.3096510667465298	0.8990972078320247	0.818818958280187	-0.3253906474883914	2.88974839239694	-0.49342831079179517	1.9378596435944893	2.1891640959619414	4.203908650798522	3.679452929751762
ABUW_0035	-0.7472123360022769	-0.9134706186043964	-0.8543890058856425	0.058495267649940175	-0.033994001764186876	-0.04524727428882702	0.020746008403076388	-0.2745434205042132	-0.2998413556997592	-0.34410915438322487	-0.30941472468163056	-0.041348595115791476	1.5620694496898953	1.736216990873909	-0.7773557398217896	0.17224086205154876	0.040522075436542515	0.041348595115791476	-0.6481658364721907	0.3443689265758705	0.11639466965110135	-0.058141921508422456	-0.2981394940317976	0.07800510548064565	0.22013438855114842	-0.5325983188107966	-0.29494341354061326	0.00029625737953331566	-0.24384106631863034	0.033857331055148876	-0.18643495415843958	-0.16254373311831039	0.17239007470474554	-0.38850217601650705	0.014044879453690484	0.10668172931928765	0.09505452942125903	-0.7263883324341096	0.6313338030128532	0.4251666003283061	0.01750984734669636	1.0572531041709388	-0.4530948810682247	2.4960731545963712	-0.6041582231027145	1.3614354577609742	1.6534174514465745	3.4690553366545602	3.234018089624122
ABUW_0036	0.5071756359311355	0.8689491548519062	-0.7008417786880816	-0.1278703229498772	-0.020260180460135224	0.15424936352788343	-0.006118860117872771	-0.3946835405431699	-0.2803087293603417	0.1490567587159557	-0.24755448272341596	0.016293859626951956	0.8591042128729489	1.0988385838801449	1.1044643087271275	0.9680815607062891	0.18180579248305406	-0.016293859626951956	1.1952511078337498	1.0451918753420086	0.12748180121876818	0.506122768845704	0.09104402570957415	-0.3235034773504868	0.23245945164091086	0.08215852833825554	0.027243567867575536	0.3254932018984116	0.36200310582523354	0.2941994582784284	0.09782289471732053	-0.24603259881643602	-0.15806323373272857	-0.44834556306298357	0.06024033901540893	-0.08221253362402337	0.07889996158888568	-0.4717060605045953	0.3928060989157096	0.33668030082685263	0.18323985365384843	1.3176377751373431	-0.7318599501714136	3.2139843923809988	-0.5857778249659287	2.2667530338517192	2.699708414920476	4.118033118616091	4.0105731446397686
ABUW_0037	0.9567386989698061	-0.06804607837302523	0.805991404128445	0.09489445963375953	-0.07160276739208005	0.01470408336893847	-0.03799577561061973	0.06931479374003491	0.12894303647579175	0.026155104784686856	0.23592826463838623	0.05219112264044323	3.2341178991098065	3.3141143784160807	1.0562565767979937	1.227814546050591	0.21678739707647576	-0.052191122640442345	1.321826227587307	1.591404278687203	0.22895000707598623	0.7540333196650018	-0.805274076633995	0.41152511476518505	0.39374896186880903	0.12404084020638173	0.4981926255175022	0.8850765964349332	-0.5239932310408957	0.3877313128860074	-0.10518950739822941	0.9247584847489154	-0.04276449150063755	1.3493152983306267	0.14795399889886518	0.12056332827783933	0.8486990746226137	-1.412125092349763	0.5634260177271511	1.146322636479134	1.1139340345835382	0.997367567498153	-0.3712234273003103	2.306933465383872	-0.6261441401978427	1.7006134313216146	1.7309803595407844	1.801248678495969	2.306178419826103
ABUW_0038	-1.4931333789653336	-0.41758124261069174	-1.7356640373458898	0.13880679090558523	-0.008818397837432101	-0.0958284451404734	-0.03415994792768018	0.6961523195173482	0.42228055318510904	0.19291792851921574	0.24492101245790465	0.14225981287398515	1.2578600704373653	0.7682396315789286	0.0437821235072644	0.3095483162852677	0.4860088616837075	-0.14225981287398537	0.046044339537339773	0.4309946256687236	0.2893385767492249	0.7561527397508063	-0.8144753522884481	0.21049203530016092	0.6039833169882869	0.3534050623613376	1.058985336160941	0.658794733006695	-0.31924134313054053	0.9043087524884836	-0.1293640032615242	-0.07595433122857331	-0.024395604113159663	0.2571121902783311	0.15375960737468297	0.12579507598551132	0.05925239144947003	-0.38902131220704805	0.3297689207575778	1.1497952815269805	1.9555403777291613	1.4530341725833043	-0.8405427874381979	2.7652080862273496	-0.6124913851451077	2.166482465900405	2.331631089852538	1.110266485288998	2.571005327100575
ABUW_0039	1.0182158904238587	0.7610320534167663	0.8568671494699354	-0.10399269934590016	0.0711545366361932	0.0587257610991454	-0.02588759838943666	0.15730336058991234	0.17569780735143148	0.19731884646739228	0.1937713609430789	-0.013683325903397936	0.766189207718746	0.7503774174748683	-0.26922074592493406	0.39253129213154736	0.02167640784519609	0.013683325903398824	-0.10602641415008485	0.5044115828188556	0.04647459979992785	-0.0694563721738728	-0.4119520943242625	0.15136117911933145	0.26059091520493194	-0.7050158327560672	-0.07220625263773695	-0.12469706211568887	-0.5710036767712756	-0.2198832920945799	0.0688555968388549	-0.057795039872811316	-0.11929435190678994	0.16734970570700192	0.050438755067931496	0.11507499553259315	0.3783838803180073	-0.8252512039030373	0.4468673235850309	1.6235111414197227	1.7649502519126443	0.9822352284235114	-0.4763425815079687	2.319197923877171	-0.5058926469155427	1.9584416893318375	2.2310608778896777	2.9184454207994346	2.782468373023094
ABUW_0040	0.7153819196272275	0.5368752215786463	0.6252746038437378	0.11957054083749874	-0.06955884625757403	-0.011863672340987286	-0.03814802223893743	0.017142465311030364	-0.11320912434568076	0.4343212200618938	-0.08637421382215305	0.0264972576595488	0.43409449992493254	0.35284689919206347	-0.4979551081034108	1.0585755504949397	0.13762323353851702	-0.02649725765954969	-0.49859184967634995	0.9348083012787329	0.135290395690836	-0.4504302295878322	-0.45968725342115757	0.003621080942159516	0.4560661724789963	-0.5739471450533653	-0.2307289445979075	-0.31694664079956336	-0.6841478372007748	-0.38425391123031805	0.10295745113768184	-0.15585365699510056	-0.3215061779652837	-0.6617957090767712	0.21854872682759918	0.13960656038547903	0.12332962526371194	-0.4563894314330943	0.33305980616938236	0.609965160468648	0.6471676141592377	0.9199799518292728	-0.15073085303783262	1.59816644937544	-0.7692490987914411	1.5301322417230985	1.918464858429389	0.481791108403935	0.8040750963602807
ABUW_0041	-0.6812734899156814	-0.6913032336195508	-1.465940884877467	0.0549393100282316	-0.050018018312811385	-0.015119885990904969	0.010198594275486528	-0.8153238285911524	-0.6340283869657224	-0.3219877234761386	-0.7088018751613534	-0.15888514479146565	-0.5003352729015642	-0.5540255185703051	1.1138926855883664	0.8755613158445961	0.18765760563263845	0.15888514479146565	0.772603825370922	0.8881466054885196	-0.09604427193451537	0.10962611899535535	-0.36529374101616074	0.3821924689755454	-0.01689872795938463	-0.2666700161210107	0.48150312964224273	0.09601736590780696	-0.1509683456767288	0.5474816804672678	0.03273649005617019	0.13435876700476568	-0.05108072323574753	0.04198230184668761	0.01834423317957823	-0.08369675382240027	0.05565962161745297	-0.36115095316425805	0.3054913315468055	2.1091849108356238	1.5733558048735743	1.937840174714252	-0.6706842902177281	6.910971895586311	-1.2671558844965243	6.787672585912249	7.100279171233659	2.276338801080714	3.2344866277812936
ABUW_0042	-1.3254751540770968	-1.140861036169004	-1.8775500006995358	0.059038641842035666	-0.044868245576907384	-0.04061781148423904	0.02644741521911076	-0.9261558201036273	-0.9250140096346318	-0.6928066022012143	-0.8650048027987269	-0.12423401410296453	-1.0375209803352945	-0.5730149964956475	-0.29177731618052505	0.18289733755762771	0.12904319354578053	0.12423401410296542	-0.2351487080330701	0.03294021496999289	0.18636542981798243	0.08868429996300797	-0.3747084372107983	0.43130765287442685	-0.05659921566363124	-0.20479338832079996	0.5988164016660331	0.14496793074546144	-0.3535628458028075	0.702923592475706	0.15063054324948055	0.36315746927010206	0.1856583028638319	0.3977187612484423	-0.336288846113312	-0.2607905981732279	0.028253636898121215	-0.3082581012566825	0.2800044643585631	1.210780399576663	0.558012176566896	1.2429655972846518	-0.5285458545507371	6.631555389975234	-0.7144197427339143	6.680881452219704	7.023766451886815	1.8676563860055841	2.7645657873601603
ABUW_0043	0.9706662289500394	0.7498277657851973	0.9413648207433867	0.006049780336353727	-0.02862335632990387	0.14626823512377074	-0.12369465913022015	-0.39222170139985835	-0.4106189293137139	0.42956525239102605	-0.5868818476186233	-0.05245096582689435	0.3838596780732475	0.35034146589946946	0.014601534568460472	0.5586593198907126	0.08856945355347179	0.05245096582689435	-0.1654195587960583	0.43745144248941514	-0.02618540264933955	0.23920760620786208	-0.18040321478183952	-0.17151965151105575	0.3519228662928944	-0.2736763677034011	0.1252602845468882	0.0104503134764391	-0.2999845964879819	0.046613090995760054	0.08331949038199937	-0.07947830689881119	-0.06847319597951174	-0.18885896832608484	-0.01484629440248586	0.1564188904741446	0.3526363017125238	-0.7454788317219312	0.39284253000940694	0.9392709177884964	0.9663273152989502	2.081327256490685	-0.6596478275515008	0.6773696721640539	-1.421679428939186	1.9600320755404135	2.1306286095526334	1.9391026937707694	1.6219796655695435
ABUW_0044	0.7215178862614193	0.07209614929541086	0.42170433561882836	0.051704400531258354	0.05674077745598183	0.09424570943743449	-0.20269088742467645	-0.5804355677446233	-0.6395251882512736	0.49009284722274193	-0.5096697321076276	-0.024188374360147424	0.26207523077892025	0.25082693283713153	0.8775851012580396	1.2033464405049914	0.13104793406301374	0.02418837436014698	0.7177416630858939	1.0707552092681203	-0.03911733731199929	0.08928461796473375	-0.007246455692241582	-0.04981038345383659	0.057056839146079064	-0.5899378267073443	-0.23033424650135803	-0.5833239838628366	-0.13537790736038868	0.24458901705357405	-0.07646882370057817	0.3921878219640318	-0.21864138420136836	0.1897131201386797	0.29511020790194564	0.052227667873522954	0.28202344717589733	-0.827010449073208	0.5449870018973102	0.32382745574427263	0.5519055804492257	0.9474738192767416	-0.5176689414983189	-0.9381734865962326	-0.42980487777842313	0.2724869555089584	0.6688159223128571	0.014586370778761015	-0.7577894294734846
ABUW_0045	0.16744749044256135	-0.2328662933192418	-0.5868088926754425	0.11794921735506314	-0.013275021757130467	0.1205715181745699	-0.2252457137725008	-0.6626571481221264	-0.4657500314248839	0.1411649581198331	-0.46916968021142935	-0.06293603023867878	0.42471925806240396	0.5125943365132883	0.08710687773179782	0.18341934646604718	0.08644025807594957	0.06293603023867922	-0.16941803146544387	0.33018156940098686	0.05005103569811942	0.07444048059667807	-0.2670076876475793	0.13152940958194304	0.1354782780656354	-0.3897063826190368	-0.25927250304957683	-0.19301996332725802	-0.3502553034372444	-0.2424934320243728	0.05266594726418994	0.010706156826290503	-0.20714358487944207	-0.1793353679302614	0.1544776376152539	0.05751070627983168	0.1906230100371693	-0.5380515277620024	0.3474285177248322	1.5149017036328911	1.4162635505342478	2.199569567531991	-0.778609505971017	1.9650541391222052	-1.4209600615609737	2.9120194057386626	2.773263678155693	1.5804323173381492	1.64451011415519
ABUW_0046	-0.19531409574438552	-0.40880909856397096	-1.116747096573822	0.028739590600252996	-0.054163954702169725	-0.0013492784835831273	0.026773642585502522	0.013282408883469543	0.01676316196962535	0.302328031226204	-0.04598711103262598	0.11467857584615171	0.3179118544096511	0.5081017046540852	-0.6789748377769254	-0.008715144569647393	0.07863655848640505	-0.1146785758461526	-0.571743641910321	-0.0394698898753143	0.1647535209662614	0.39069110827119946	-0.3732437278719525	0.027710522454349906	0.3455332054175999	0.01932166610235342	0.13692840176101218	0.07690964697880531	0.3722492283577532	0.23244980199324417	-0.19436451626200224	-0.24868406076848792	-0.07684672377391966	-0.6415757432168956	0.271211240035921	0.17944462731516975	0.1395596286718339	-0.38334017470874837	0.24378054603691446	1.4504836013836027	0.9827170212411698	1.8703539434718306	-0.6389288953947532	3.0109484068094727	-1.231425048077077	2.719306001846388	2.5034331148805706	3.2630667953559374	2.984142959658858
ABUW_0047	0.4986066665768085	0.27074094132496995	-1.3913057705617198	0.09649441592529584	-0.03025063374810344	0.007898652289912711	-0.07414243446710778	0.024947189029584926	0.10432820968712075	0.16014034748556671	0.041720302321632374	0.0015564465455728538	0.41472211897316225	0.7961005078029526	0.5193579848215633	0.5296402835861516	0.19771862512870086	-0.0015564465455719656	0.2614845293179977	0.4897564838343422	0.032285425725576467	0.49567918690276347	-0.16541825596158333	-0.15810758963856664	0.32352584560014996	0.025342457111249495	-0.03944505136471044	0.06035927178676648	0.25021217593710254	0.6067379676586677	-0.08853092959786046	-0.32263122598986094	-0.10751097025189527	-0.551010448062784	0.19604189984975662	0.1362520140352652	0.2867350086649001	-0.7707770257849802	0.484042017120081	1.6516900955257885	1.6672143287128316	2.075925182080237	-0.7128051553297872	3.4591459849119532	-1.3631200267504493	3.223482244089653	2.924333919984364	3.5991937561098872	3.3978938795498657
ABUW_0048	2.5717088868306126	2.138936956802903	1.4502943136935151	0.09356597280325474	0.004967660497631421	0.03493123553290456	-0.13346486883378805	0.29876192361306586	0.41337447729504984	0.6828655431025705	0.37882208258671834	-0.048626964940615025	1.2915032281736556	1.1710261632889258	1.309833285762526	0.7062760267083092	0.33773938346003174	0.04862696494061591	1.6566781993428643	0.7780382252303024	-0.054980844743332646	0.3820108380613956	-0.19148934049773203	0.1601674185973483	0.03132192190038374	-0.011875182539379026	0.3488782773698942	0.0033701395289398306	-0.18622218626274645	-0.05839668264421061	0.09807866888442085	-0.05801168068518603	-0.13486400881208027	-0.3330297251200376	0.03678533992765942	-0.054464881481804284	0.47053120784197855	-1.2412953343450326	0.7707641265030531	0.25019300793342936	0.41441087189178205	1.163921373146799	-0.5578398622288323	2.2638860323826187	-0.6060815109179689	1.0322467259935362	1.448847690488944	2.849423589931223	2.244120958945441
ABUW_0049	1.3023228961762197	1.1898669676229634	1.3177744292090159	-0.1271476247976251	0.01941309357344423	0.13698990894155116	-0.02925537771737119	-0.10669464579883847	-0.15821478822309398	0.2595341536360767	-0.3153638075821297	-0.021236818222832188	0.5893122936964863	0.73229409534291	0.5651454973549352	0.3074972037933543	-0.06788084505649916	0.021236818222832632	0.7804994801839866	0.6373125012045424	-0.17126475492980564	0.5302281876149566	-0.11887155889973577	0.011415596405838002	0.10745596249389866	0.04632268061593248	-0.11442782875465962	0.06152230745587062	0.3003804260144136	0.159897008359847	0.08633637890614221	0.018512905455663642	-0.20872484031815475	0.01980153945948171	0.12238846141201165	0.02144451441544959	0.35518413131506676	-0.978011471429125	0.6228273401140583	1.2297221005035213	0.9589183026027448	1.9321929139129241	-0.6704221115277031	3.1972801900427794	-1.2617708023852212	3.250566403377374	2.979714033777007	3.7336209776983247	3.3865924025376803
ABUW_0050	0.602810830024791	1.322932519470518	-0.10421823567849575	0.0872904402307828	-0.09179269741533469	0.03810056757038538	-0.03359831038583261	0.7012354168922936	0.6606987394624877	0.8915990275984544	0.9788135557158304	-0.13940347120786223	0.9293347597680772	0.8014599399010138	1.6420188670359837	0.3519744240245295	0.5536166619025518	0.13940347120786223	1.7317590420895916	0.8167750633372863	0.00433042701351205	0.7853612135142214	0.34839122316442594	-0.4269294973540143	0.07853827418958925	0.4801490057851394	0.46779715632051033	0.8045760926490875	0.4949432643065377	0.5979413190584131	0.12508288544332657	-0.24077573138852415	-0.32847941819811144	-0.01840839193438626	0.20339653275478753	-0.27068019890248873	0.24349474140363725	-0.4685915067672992	0.22509676536366108	1.286305124364767	1.2822993285303856	2.013701220830765	-0.5783643980083286	3.367566051126303	-1.4353368228224355	2.459530716058969	3.053014305070326	3.657605192449427	3.602270460550385
ABUW_0051	0.5249187197726934	0.5456979144875449	0.20145488135306788	0.005591310463414878	0.07165005231135613	-0.04519380960443886	-0.032047553170332144	0.05859133350030277	-0.0697443736068113	0.8276918581879764	0.18531024315717293	0.13663111857332844	0.9310325177382843	0.8817084402438091	-1.638663194303419	0.3915359460225414	0.05638964785588563	-0.13663111857332844	-1.7049919624589762	0.46618172815987613	0.16351532298334526	-0.2752521561826935	-0.45957164934912775	0.008826649572013068	0.4507449997771147	-0.5866182520555574	0.20657344771736064	0.3021176373018175	-0.4695714566899447	-0.27764014002206494	0.1395335645325284	-0.25073699709280284	-0.07322954887263844	-0.5769516214931141	-0.06630401565989086	0.7092142774370913	0.19928225772065744	-0.4366083425733507	0.23732608485269324	0.3155143526007169	0.3131335212176758	0.9076665079037438	-0.15527066102781806	2.329583475815233	-0.7523958468759266	1.2381281146262717	2.302545803650106	4.076830342352466	3.1034518125174904
ABUW_0052	2.076733153183019	1.3867128646529308	1.869652611154569	0.05936883849230501	-0.04311018620083562	-0.034573256658848806	0.018314604367376752	0.21463518391826675	0.20718709000992686	0.6974036272964366	0.2335965622987457	0.050690214441156733	0.8480120174063419	0.9759557716040721	-1.789873437175416	-0.09385411189040482	0.042371503919319764	-0.050690214441156733	-1.780149634708513	0.034628384875559526	0.16716564049848692	-0.429459856813347	-0.542073740973712	0.1862809789811477	0.35579276199256604	-0.8134882504477892	-0.3268472435206462	-0.19884909162994635	-0.8189127197355024	-0.3005111041385664	0.18294226637152988	0.07551892857673792	-0.18235755286735156	-0.1439140844808815	-0.0005847135041765483	0.26074477708084487	0.29024567299995496	-0.5542286285119671	0.263982955512013	0.12361084512877518	0.022446523179368683	0.7957762535415709	-0.06715436040173373	1.350949535222414	-0.728621893139838	0.8018275801900216	1.384885870701921	2.6331915000478228	2.1376076333774963
ABUW_0053	-0.230812234336085	-0.5926308738876553	0.7797652160791628	-0.2280571998483012	0.21014823447923447	0.058454294070626744	-0.0405453287015618	-2.143517512428472	-2.0608247753903832	-0.8584275367187555	-1.6576974879203075	0.037851224506985304	-2.4402100694092788	-2.3283028724857786	-5.310307716061825	-0.9850608063927844	0.02791789109179632	-0.037851224506985304	-5.012865627434533	-1.2807596156673	0.026238705690332154	-1.633795516116093	0.13653079960037573	-0.3074762802387969	0.17094548063842474	-2.03620054133997	-2.80275305097543	-1.7663371965586325	-0.3742288182226208	-0.8005675137695007	0.0475859703985928	0.2458977205816546	0.07616829856543017	-0.7047035979427392	-0.12375426896402253	1.125197571822056	-0.9433548009737969	2.593565251671114	-1.6502104506973172	-1.4467343162256707	-1.7616520821831276	0.01774782743945913	-0.14899493938989394	-4.874328209758035	0.13124711195043837	-4.642097288592305	-3.8843368505391123	-4.463207941805371	-4.082617662209607
ABUW_0054	0.4421808894888377	0.6832367861492994	0.10638071127499149	0.1211244547598147	0.02311248847312264	0.17054056008959595	-0.3147775033225306	-1.012950890534145	-0.7144006670874434	0.0309305583219599	-0.6648946317569981	0.10952287559928031	-0.25040234751124135	-0.07812019183434948	0.8233712419665515	0.4868449918007913	0.09141210370022002	-0.10952287559927942	0.506428333135398	0.19053936932488824	0.12551689961983037	0.8421127565694029	0.09324377496614122	-0.4048567297087873	0.31161295474264694	0.6612400468119732	0.5535076297070916	0.5378555679472266	0.306437266711157	0.699993768728671	0.05355187867816813	0.03486951304845842	-0.22928596880271446	0.6132153917157028	0.17573409012454544	-0.11968199877303576	0.3372783976197198	-0.6342306210302224	0.29695222341050087	1.3770169670868864	1.5672728492950068	1.1630128977705825	-0.29239767635111225	2.2025033000902035	-0.8706152214194702	1.633884809843079	1.6773373810464323	2.8298851919848707	2.421503111927983
ABUW_0055	0.6304908255763744	0.07781698581327756	1.2231462448243127	0.0021413025736887192	0.03413420418828661	0.03757314434704373	-0.07384865110901995	-1.221674032584228	-1.2643469336263573	-0.34266997785243003	-1.1433915572680053	0.002379451928748111	-0.9423767934101157	-0.9656543428704474	-4.248769086334216	-1.0152747632558974	-0.08043640569304511	-0.002379451928748999	-4.297774725188794	-1.2790579910257005	0.19311275928947857	-0.5971101090910995	-0.8330621716759503	0.1887207929677519	0.6443413787081971	-0.5869842939431642	-0.8463991385497387	-0.16582367517447505	-0.3319268035121561	-0.3573625585060616	-0.11936919891436792	-0.13234700995513293	-0.2643388858424949	-0.8431067508255539	0.38370808475686236	0.4217918052166221	-0.516945989686505	1.401319725457804	-0.8843737357712973	-0.4235755665875587	-0.5561619003882399	0.7095787956933952	-0.1397980502103131	-0.5072790399627278	-0.5697807454830817	-0.033552678780068845	0.07230162379065863	-0.15025163207928838	0.44096697506166205
ABUW_0056	0.49478109215473864	0.20393992689573004	0.3949062425799834	0.02351242172865131	-0.006000952197156018	0.06466410011143431	-0.08217556964293049	-0.5778284515523229	-0.6568429137881608	0.028835464817383638	-0.4134500892791042	0.037605244581342845	-0.23827902367246168	-0.09553553136967086	-1.9408665932941247	-1.0230804587030962	-0.004870039487522959	-0.037605244581342845	-2.0727381446562765	-1.0247238050552179	0.12726395292221326	0.08784572040345484	-0.32882944423810034	0.033825654576705944	0.2950037896613962	-0.22166227688453066	-0.2309845952693017	-0.21660872384642982	-0.4476532999772056	-0.23894420916377968	0.009520241390217343	-0.05354563806061208	-0.14352208494880792	-0.4162097997998808	0.13400184355859146	0.04210133049490583	-0.08034831896533312	0.18401451182441608	-0.10366619285908119	0.27366623888161357	0.08443799428368948	1.0077602839288655	-0.29115968711552087	1.2056539594024125	-0.7166005968133455	1.3414775472461038	1.3162926374093615	1.8745086248765341	1.95841329725285
ABUW_0057	-0.5493623514374013	-0.5451006312787303	0.10362015909519684	0.10562144242784921	0.011832733920076777	-0.04134073457266396	-0.07611344177526291	-1.0932615731453517	-1.1278446147815537	-0.12951441033546995	-1.122989656651785	0.1106410636125581	-1.0829394428640793	-1.0021548567659861	-4.120648347754741	-0.8935277731949371	-0.06340792614127366	-0.11064106361255899	-4.332285990266241	-1.15047026283119	0.28789697887279253	0.23758590591587714	-0.6296148778666035	-0.03489166901416185	0.6645065468807654	0.06722736395870976	-0.15004161875262856	0.1300661607638438	0.10544443077983479	-0.11407208748442788	0.040555326082949206	-0.09615652477446668	-0.11764498151514435	-0.1857741015234029	0.07708965543219493	0.37149996029650656	-0.4594734951895534	1.1551024632319837	-0.6956289680424304	1.6768581845895643	1.4161469110768943	1.5231211775550304	-0.3103398666981234	0.9252678459407746	-1.212781310856907	1.1082620688672544	1.4526063300356662	-0.3970400217740626	-0.11936769194797359
ABUW_0058	-2.5226245447923006	-2.5257829369345286	-2.2889325110107777	0.03234344329204042	0.06453778956027811	-0.0033363322339656776	-0.09354490061834753	-1.6990852886763754	-1.795379169312172	-0.8129620399183768	-1.5252377338765166	-0.06809959284683398	-1.7229978035991627	-1.825281197695209	-1.3059303784652956	0.24566883207605894	-0.13657623912939787	0.06809959284683309	-1.7402227828522339	0.08085718226957539	-0.1734268831583039	-0.7631427745242858	0.36359556252257974	-0.2907142206382063	-0.07288134188437345	1.2345896363951612	0.743257194900683	0.7980915136825875	0.741539626725845	0.5599715194040149	-0.07620009201163991	-0.4563159582916725	0.30521978304907504	-1.0628101091631788	-0.22901969103743425	-0.4597896321529671	0.30386651921108765	0.29305836557372444	-0.5969248847848112	-1.4320743836272092	-1.2795291696264206	0.9799765522934516	-1.04591119938463	0.2684174570342188	0.06593464709117658	-0.4260774471930606	0.35144870098646397	0.12403114930465886	0.5216232629981334
ABUW_0059	0.3625233926563869	0.5982187700737409	-0.1895270088699874	0.03362359233454271	-0.03041664985018322	-0.03861851378080239	0.03541157129643757	0.9190436028569984	0.9307817693699114	0.7722056750086743	0.961309041298442	-0.005299385929173894	1.5200559317331743	1.4838048485796653	2.0195465351549204	1.9153412898375022	0.24666362221215277	0.005299385929173894	2.2459982290792437	2.092697026955757	0.22273887228187217	0.1891932103471472	-0.27414762782192525	0.03766356194354081	0.2364840658783809	-0.10093485683010783	0.4688187364087142	0.3146269840177034	-0.3860323275861859	0.260726422327453	0.0883124725510065	-0.07833533357043088	-0.07907450526947812	-0.3332976658697575	-0.009237967281530146	-0.13828575676962984	0.6358653209453342	-1.278429462273433	0.6425641413280987	0.9622621986013398	0.9770288415237305	1.123985236599311	-0.4867054546349072	4.447538798469981	-0.6372797819644038	3.4870512827146003	4.0699016980115035	5.070200987612064	4.886801597033254
ABUW_0060	0.5325153023071767	0.5407543814633193	0.14043260244726063	0.097030390935263	-0.04111750356192978	-0.01438938573682158	-0.04152350163651164	0.4548171572464721	0.3858773618691167	0.5229937148181918	0.44805079238667744	0.010480789713230187	1.0629916360745053	1.016158819394505	1.7951489930451725	1.4813030232764817	0.1506475001938945	-0.010480789713230187	1.7803730929911907	1.6703166010083272	0.23632706328369402	0.1786126519015152	-0.14997511615294634	-0.06631210629986839	0.2162872224528165	-0.006535625508728771	0.27195337569110123	0.3880008514268152	0.02861645286106196	0.3896810942367299	0.007080848864889688	-0.17306947251464777	-0.03603338773246989	-0.15779212366249418	0.028952538867578426	-0.0951992351333395	0.41197046065014664	-0.8165727791694355	0.40460231851928796	2.022680930593861	2.0335535005808953	0.8558870442321429	0.043711796223077304	4.374627947082159	-0.8995988404552206	4.61581636908144	4.3196440281982245	5.318451157656277	4.680467665256382
ABUW_0061	-0.17102964209991534	0.05419096706495452	-0.5364847457816548	0.07285068939318151	-0.031260090934239315	-0.02089521791397253	-0.02069538054496789	0.33002066912138517	0.33919893433176007	0.463254590698682	0.3616606767160171	-0.03246087104976958	1.0498887946325492	1.034937537904847	1.7865747829585672	1.512524124185239	0.10289568146466621	0.03246087104976958	1.679658344777856	1.5924525144007724	0.08510978489180943	0.28384434178287954	0.07776335992840977	-0.19919531673249935	0.12143195680408958	0.05811155878172869	0.2740859278323313	0.4767096543010769	0.17331744515663416	0.23200227421862607	0.10383596785121973	-0.26547514760087054	-0.09235307624340727	-0.053672794612923624	-0.011482891607812462	-0.00538652491544056	0.37059899480851755	-0.7176202717145044	0.3470212769059877	1.536774287806077	1.5786394320748958	0.7416762195582196	-0.16605839612214446	3.914652319349627	-0.5756178234360734	3.0530581441023807	3.4864385852975444	5.08624921542098	4.439824081712708
ABUW_0062	1.2079099827326703	1.0754564266419244	0.6718116285657478	0.07935199043514718	0.06761589049104089	0.014745395358381153	-0.16171327628456922	-0.7608995732536892	-0.9514778203061058	0.08369587293282787	-0.7835553853447141	0.019096612824578862	0.45497401927823766	0.39457359274336223	-0.5474730005417623	0.30802699657239696	0.10576132380077574	-0.019096612824578862	-0.5800698858602642	0.36702510506839126	0.20240721795390115	0.06629130274338202	-0.6102068511336318	0.24649900026673688	0.36370785086689406	-0.15414992089332014	-0.20955926570885364	-0.24196113338245695	-0.5626506884950686	-0.09145592901581345	0.19406455223059282	0.1096606170641099	-0.3417944005029483	-0.2580161579216167	0.14772984827235636	0.34556935296715086	0.43135305790781153	-0.7465532916262472	0.31520023371843475	1.062110444223313	0.8903197025672158	1.7262589952837541	-0.6823647167276583	1.426740325049011	-1.0438942785560967	1.6770837670817316	2.0555361107472687	2.6617065120178007	1.8837641069385724
ABUW_0063	-0.45578787723221836	-1.0388269741228502	-0.945070207947758	-0.018970928418348798	-0.03438997078379025	0.019955882638656774	0.033405016563484935	-1.2436827851998702	-1.062474177555373	-0.37270289715069893	-0.8939421444574291	-0.023198542519047294	1.373618401506362	1.220672954335968	0.43834744631325684	0.8874236976591172	0.2951664932614131	0.02319854251904685	0.19362480334249899	0.8863316704035658	0.1522757452587582	0.13684827210544448	-0.3360241642422608	0.05506589752355229	0.28095826671870583	-0.2551535373386091	-0.16268782703171514	-0.014276189350779234	-0.36279395605789944	-0.016486838286740024	0.23572278092186938	-0.09304886268792067	-0.36623638782808676	-0.19293386199210794	0.13051360690621738	0.2990688280270195	0.4800385798349165	-1.1496240533867086	0.6695854735517912	1.0246053752411557	0.9659479222726697	2.2218429538314903	-0.8785150645105719	1.286420949482371	-1.343327889320919	2.6136060184899814	2.4423872311935564	2.063416373681934	1.4789922340894148
ABUW_0064	-0.5843791298502565	-0.512533738246558	-0.49374734780633345	0.15455600704097172	-0.03845535579918158	0.09943477363917586	-0.2155354248809651	-0.9629225917809827	-0.8687871541239902	-0.568566824714281	-0.8694555051076116	-0.16883217003166817	0.07995658078099854	0.10194838522158056	0.41181726412254815	0.5837321017669455	0.07517077558912644	0.1688321700316684	0.11875387482318334	0.35123205152884895	-0.2922249264002932	0.3215483311522984	-0.040467027174836634	-0.06755031472219741	0.10801734189703449	0.1845747909318063	-0.659457053737031	-0.12853077929721746	0.49746005748080835	0.1077570999619577	0.005650669408943987	-0.16451578359495445	-0.25329990889855303	-0.26044373839489765	0.2476492394896077	-0.10945158565869839	0.1940538773307765	-0.4724102034774422	0.2783563261466657	0.9820889421402248	1.0634164390771639	2.613589094675183	-0.7625805300781072	0.7051578120610107	-1.851008564597076	2.390091957271156	2.541169544411128	0.9394771534901891	0.2491847874592259
ABUW_0065	0.5412186976207822	0.4101958488980735	-0.5916720991139424	0.008168341258219858	-0.08126433022502155	0.1964387337092819	-0.12334274474247975	-0.9772548745581604	-1.0396906385407831	0.22445901162788928	-0.6529259094930855	0.07968658958939168	0.3551270963230877	0.647555246175104	0.9019528639652332	1.5081725647610593	0.04390576518892564	-0.07968658958939168	0.31333478198687725	1.3632862141154356	-0.26276455308666735	0.5350658093466896	-0.39344491851455965	0.014529571429111598	0.3789153470854476	-0.28175193137438725	-0.09954013069586098	0.13942413677847476	0.13026780129962168	-0.014727030938091357	0.32913729869675334	-0.09871981391272566	-0.486247840353653	0.3052386833960359	0.15711054165690008	0.08876100579926627	0.3000579633053868	-0.7862471860398561	0.4861892227344695	-0.12195012279334794	0.2623441516799674	2.006735948068909	-0.6760716899810943	1.014376867650567	-1.3306642580878159	1.8265058242066607	1.8021921594348904	0.7163831292632614	0.651702856674278
ABUW_0066	0.567446051500184	0.4513383760799723	-0.6552086006289226	0.12505427571180938	-0.07193146061272415	-0.02534349799838509	-0.02777931710070014	-0.656100206758456	-0.6688250759526273	-0.5279488874564375	-0.4326827414417629	0.058511503756720984	-0.17964577763013878	-0.3246234213351009	-5.289627693180734	-0.6991228449874747	-0.1642936790001528	-0.05851150375672276	-5.725320369141308	-1.1147018436789757	0.09709330898098223	0.3314105150916289	0.11552514130804425	-0.09455203124114231	-0.020973110066903722	2.4081140325751607	2.706533549278011	3.2076972352388404	0.5539518056775421	1.7358707163223643	0.02987646495718188	-0.3856246901193705	0.6775921649113688	-0.36261483829459884	-0.7074686298685506	-0.7902953946995668	0.27611915236905915	-0.8705607537159779	0.5944416013469223	2.366940619466222	2.368583935618412	0.24664193043931437	-0.03889303623153051	-0.6786537854359755	-0.20774889420778564	1.3163297778161906	1.1954894702521264	3.314755102193705	1.5883738369364861
ABUW_0067	0.2124152992641104	0.13044473398374734	-0.08160641107422784	0.04727602039625456	0.06610360013692684	-0.0001194827392279052	-0.11326013779395527	-0.20852798144048723	-0.32452112124203314	0.18990804468211486	-0.21459373282402439	0.005411042995303816	0.5536573521550334	0.3947134700081465	-0.2680142084370134	0.4117046794958785	0.0790856165023639	-0.0054110429953047046	-0.46031555937069957	0.36184038366288984	0.19371152139199754	0.23950284522062404	-0.3694686058537897	-0.006901447344879408	0.37637005319866823	-0.09591848372159095	-0.013570650001321738	0.27138586009877486	-0.1202690351568787	0.02533016304347857	-0.0522838275747981	-0.06352914054356429	-0.3083089938983843	-0.8281468416725595	0.3605928214731833	0.05520027606205957	0.3458462794385344	-0.915190502648576	0.5693442232100407	1.5477295948789243	1.5335473274336513	1.1609637298950486	-0.4158290914790985	2.3547230212258934	-0.7451346384159501	2.2921725487574824	2.5791639333147693	3.0506000248767067	2.181799253233389
ABUW_0068	0.029751597810431463	0.042572003657362245	0.1666983804317521	0.06698589108585651	0.05499376240630838	-0.016724468723761987	-0.10525518476840112	-1.029634135393371	-1.0439099827240286	-0.8065751793081528	-0.80634466878357	0.154852710688413	-0.4970432802163014	-0.6705670638509265	-5.525441205876491	-0.6205587752662822	-0.17443823222063415	-0.15485271068841477	-5.5813487970366005	-1.2704572843330375	0.25960616135117753	0.38915154092935733	0.23490115437430692	0.0758963298634221	-0.310797484237729	2.545542731104158	2.563013938170492	2.980248254631979	0.40884739576871976	1.820805940900616	6.242391006505699e-05	-1.1197451673149583	1.0168702206577462	-1.786586738788647	-1.0169326445678122	-1.1530757322000706	0.19178192327946597	-0.681283862774599	0.48950193949513476	0.46834857172472866	0.18374737927405072	0.2551423737797238	0.005168292988327217	-1.815013607482097	-0.2603106667680519	-0.24541670752723466	-0.14495755550875433	2.062687153555813	-0.11676399969489815
ABUW_0069	-0.5735097347672031	-0.8292972162766228	-1.0517964353881686	0.06886045748673375	-0.023380260871446623	0.00944464111420551	-0.05492483772949441	-1.6673588348770894	-1.6168242458617383	-1.1057605334966771	-1.4331979296930575	0.14295081221015593	-0.2115321148437701	-0.3944109723607223	-4.697412394093086	-0.07924332288691005	-0.23158607357556704	-0.1429508122101577	-5.268991751195481	-0.7717539379732052	0.17595024649904367	0.14936342747232612	0.29763042458930666	0.19972723206196985	-0.4973576566512774	2.2277961818130674	2.137322984520157	2.7394555666146223	0.787367331543062	1.8637011758275106	0.00036566547028904495	-1.3541160976753917	0.9378633619416084	-1.7231526518244262	-0.9382290274118983	-1.2138619419385277	0.11531784655085886	-0.7067886438184114	0.5914707972675544	1.4577013777394132	1.1905682059851515	0.49274133714890933	-0.05288107493680805	-0.7276652359317799	-0.43986026221210306	2.0526233493529116	1.1576033496841713	3.4643798826532732	1.0004788886311466
ABUW_0070	-0.9954555874510014	-1.0917486053676733	-0.8266969135651578	0.09242178540029755	-0.04962581556053891	0.008496114931546117	-0.05129208477130831	-2.0243800471471554	-2.0069337224251056	-0.9866196118555095	-1.670391892211569	0.19343903796850093	-0.2522831329684099	-0.40971228200503873	-4.555973709337929	0.15519013935118053	-0.22306437893567121	-0.19343903796849915	-5.186930580367286	-0.5962410488877747	0.1875924540742897	0.334564019551717	0.09350827231272696	0.19604923937186847	-0.28955751168459454	2.3334971212030764	2.102267528315683	2.6784456343817125	0.7730961656242794	1.6331957164224713	-0.09923472262235578	-1.4334070045676777	0.49472689020162	-2.299446895379405	-0.3954921675792651	-1.4471981344028215	0.15362780229684603	-0.6037284498987265	0.4501006476018805	0.9772657832702603	0.7666469597327481	0.3909702908552619	0.0418207275560869	-1.0374021481337117	-0.4327910184113488	0.5685194418938533	0.6451570869154768	3.271353222842385	0.8318092221665472
ABUW_0071	0.316670791820016	0.3315789397807558	-0.3124472484455625	0.03783661994721221	-0.009904308676545348	0.027611436262334976	-0.05554374753299918	-1.5105380692854329	-1.5151040491216037	-0.778635675611417	-1.284014962326336	0.08107799443266117	-0.17123352464445318	-0.32272160206568934	-2.783204778264346	0.2062211963544751	-0.1033370363962014	-0.08107799443266117	-2.8480735261085446	-0.3223902699415042	0.1399739847682131	0.11275976618521888	0.13407137952143078	0.04030454341460388	-0.17437592293603377	1.8836916335374125	2.0873206640633546	2.4472972120252816	0.03390173634940474	1.2589170182370761	0.10142567797059243	-0.6153587055430823	0.28914120859512593	-0.7037459698356638	-0.3905668865657175	-1.0632994422496216	0.36229661291633874	-1.0100181038047582	0.6477214908884186	1.3255108831755518	1.1010886357023821	0.7964636754774181	-0.41757194037858447	0.3423105764474865	-0.37889173509883456	1.2264717837019177	1.5338749460270416	4.470106174749973	2.0010131990950466
ABUW_0072	-0.16712506237273272	0.0891483667659565	-0.5952111600636592	0.056302388591983554	-0.006612714528895225	0.23590722018770638	-0.28559689425079515	-0.746266903605949	-0.6198566472682585	-0.06606777659781438	-0.8442642199845247	0.011146275763460611	0.01863659427982256	0.12794832569507797	-0.03267076363781207	-0.03716972850175981	-0.17437855002516445	-0.011146275763460167	-0.45931394752441435	0.11033892509675036	0.17093144997076015	-0.11679258931947034	-0.1371055662864511	0.0696473684588117	0.06745819782763895	0.37020142885148966	-0.5310495463028311	0.19552847303163245	-1.083959669656373	-0.03061143419083434	-0.0068350265462751025	-0.08404120361658762	0.001067772168471759	-0.2301907740344813	0.005767254377802455	-0.033629378257455045	0.01701392181541861	-0.4403385659124186	0.42332464409699977	1.0495981265772478	0.6431296752125735	2.326888536393042	-0.7117889151299281	0.8647791754476906	-1.615099621263113	2.1803327030348796	2.5294933540828093	1.3637202479954933	0.9100870993359202
ABUW_0073	-0.2731056612748617	-0.4035585130905539	-0.6517306118404644	0.1518377560638462	-0.3676916687947269	0.35937868169710985	-0.14352476896623045	-0.5388499744662452	-0.6914930305746516	-0.14879433121761387	-0.623593045323718	0.0020309909761846434	-0.14802867644473294	-0.4083753884127608	0.20040932020086033	0.05398103410185828	0.07664243450801833	-0.0020309909761848655	0.18290958446898076	0.35851233955450046	-0.16598471893760847	0.10890630780014865	-0.2647122097097847	0.09363473549508772	0.17107747421469677	-0.2749867464314051	-0.25553779673677934	0.33103724523561384	0.22460802081326348	-0.22470261244053535	-0.029507870639809752	0.01756990459156893	-0.06627893219400205	-0.2580496002754662	0.0957868028338118	0.05525705003080916	-0.0219827345569108	-0.00595621888562714	0.027938953442537717	1.7509746441841663	1.9834136945390082	1.919479871119516	-0.6473603834985685	0.7281665403154309	-1.2721194876209474	3.30467574066578	2.8840270999107425	1.2658967874797624	1.5828395858514828
ABUW_0074	-0.5540363004601296	-0.5316925224110793	-0.46655493282662963	0.04126937072300585	-0.04416648557529701	0.05752979514676504	-0.05463268029447654	-0.7700629296990411	-0.8403659825666145	-0.18441012190356965	-0.5564467886037123	-0.1158266309928857	0.8208401993524617	0.9505128399832246	1.0458986649324444	1.1530926610212342	0.07953555300220794	0.1158266309928857	0.9566508738325825	1.3206007112561151	0.21187281520082024	-0.3697313548637391	-0.013514279006503926	-0.008703874503073195	0.022218153509576233	-0.7680916744288435	-0.6871422701646193	-0.727284935870407	-0.03262631817852846	-0.24363081235107664	-0.08187684598390055	-0.21512659726585293	-0.04245986007986602	-0.5619328345129819	0.12433670606376523	0.2416356920922449	0.5798376170028097	-0.7729892839345327	0.19315166693172303	0.556015393372181	0.22294573014983987	1.2957064324786818	-0.28845883047518894	0.22473698889553484	-1.007247602003493	0.8918130869855303	1.449741075450787	1.5245200655715059	0.8893299912526986
ABUW_0075	1.4016160152008972	1.4845340514473158	0.5447495411228402	0.158829843480083	0.019269941354917997	-0.08680081576935894	-0.09129896906564383	-0.07720292114397331	-0.12006866253024207	0.5001451735147224	-0.04340601979751568	-0.08266652787329676	-1.1712495714757463	-1.200228279283479	-1.8282733195840617	-0.5697063366051482	0.12117095667748679	0.08266652787329676	-1.9699045924649194	-0.6738933103735967	0.08111427416075934	0.4233825433667775	0.11915479050538735	-0.19956387002486498	0.08040907951947762	0.3830617580147804	-0.17235826393435083	-0.188933590843666	0.637527110733302	0.5847956879379943	-0.06016077285981769	-0.1925397039927681	-0.23312459519338002	-0.4934629672437758	0.2932853680531977	-0.2721124110097035	0.4129192014462335	-1.4571752325614615	1.0442560311152285	1.3974664544951976	1.2230881759099423	1.5327611049089125	-0.41170030698085736	2.9420287893276296	-1.121060797928056	2.5349392950940404	3.017969734688638	5.081122295675685	3.783479184498786
ABUW_0076	1.7065954153376168	1.8035300665502172	1.0304697794618995	0.1299458787181207	-0.012256799671625629	-0.1311821739559127	0.01349309490941586	0.1291076075898463	0.20044079531336845	0.2550538296691025	0.38678239546989346	-0.12217027084664434	-0.6101630815274728	-0.5245639275901004	-1.1239302647908644	-0.10602305713650395	0.11792808989355397	0.12217027084664434	-1.1006743290503316	-0.16717203615222243	-0.03322307212088127	0.2778505891637133	0.19855629996928936	-0.3272866831507155	0.1287303831814235	0.27291517087421013	-0.08224172429679566	0.17120454279383157	0.5224740125753415	0.34983326285328253	0.03678191748855131	-0.24864894911803237	-0.29443538105455946	-0.35100530285965004	0.2576534635660064	-0.1525111693476875	0.040283799994293545	-0.7056387857283113	0.6653549857340186	1.3177463733345842	1.3700237221200275	0.9989702509748373	-0.2501237220030852	1.8913367593385537	-0.7488465289717516	2.3334935349254335	2.2243282819436185	3.881308428007822	2.9696243584258406
ABUW_0077	-1.4202425968814536	-1.9676782442068506	-2.4077191969817626	0.08596791173216545	-0.04739853649135206	-0.057265376426618886	0.0186960011858055	-0.6599948694770035	-0.7215688820290929	-0.09522641462628734	-0.4973962574373765	0.06510158011970191	-3.8424178092471886	-3.823705015094003	-6.214613107879133	-2.274244217527829	0.05139327960677775	-0.06510158011970191	-6.821807719629301	-2.636758376832894	0.2460799722421374	-0.16474621672719714	-0.12277182854745661	-0.1322994073889152	0.25507123593636827	0.15035227814576047	-0.3284101286039789	-0.12580727053267182	0.7890669381817563	0.2925139644135779	-0.5026318458572465	-0.531023822038379	0.09623343552922492	-2.488849669567087	0.4063984103280234	0.17844693514039633	0.2593363183795816	-0.24790471215606313	-0.011431606223518465	4.0496833557284955	3.6207716205139153	1.1803627501999516	-0.512926153542907	3.763744815754942	-0.6674365966570441	4.57357369328259	4.390415611515045	6.67238653481296	4.683530237369497
ABUW_0078	-0.8308096429887142	-1.0903066039772265	-2.0749586527019233	0.084348147325084	-0.01676652000143264	-0.0857854008436485	0.018203773519997135	-0.22537523352912103	-0.311132885402305	-0.1524509155152387	-0.08321846078973838	0.09156566982254155	-3.304823420176957	-3.141015426962353	-4.715413655677611	-2.2326415073568153	0.09248569899807002	-0.09156566982254333	-5.02965838154176	-2.5221553226600593	0.19755480844919937	-0.3980594684917591	0.03308299812800186	-0.15479954916563088	0.12171655103762902	-0.15031866483505407	-0.2860139508060362	0.01296932504527959	0.5857168855697292	0.1408623175256274	-0.38182772663466924	-0.6809442874941416	0.4410339344534453	-0.6206076592241851	-0.05920620781877872	0.2983624391030144	0.36003125645016887	-0.6462680220587522	0.28623676560858424	2.7228324549959764	2.2675736883402005	1.5193494612575722	-0.441976890158152	3.336798017126003	-1.077372571099419	3.960915120123277	4.091718695038534	5.758960609151064	3.9830263073968593
ABUW_0079	-1.380926206313986	-1.1971868323708836	-2.5744953290178447	0.01701084747760717	-0.08015941733347276	0.025619630376181313	0.037528939479685164	-0.2758960115163136	-0.3260144467247148	-0.5202373019991251	-0.3296486871294091	0.11812855942534028	-2.6909443327069917	-2.7614012159033354	-2.422331345218045	-1.1010834403563408	0.11372074773210095	-0.11812855942534028	-2.423957420316082	-1.405693024134103	0.2372307167895329	-0.25272938560060787	0.2459670858916727	-0.32054179465438715	0.07457470876271444	0.22218833153176387	0.0961578299327277	0.8723214135236672	0.8319303192452345	0.5663682265271133	-0.4739980460138282	-0.6002992712587876	0.7204550478962943	-0.5205867095786676	-0.24645700188246522	-0.20195611842734618	0.3755436167681401	-0.6565417342859878	0.28099811751784864	3.0590950404751855	2.9780994618566132	1.7801907612245098	-0.7009945191087228	2.615443829401483	-1.079196242115788	4.145962519390899	3.494586365667248	4.4348947792294044	3.064002443138683
ABUW_0080	-0.40268896942779175	-0.5015818780052301	-1.7029823945412144	0.0333956061413474	-0.08773850444498077	0.0007116195464114128	0.053631278757222844	-0.5632546838849093	-0.5646877545499818	-0.5945367265341952	-0.6702527715505875	0.05012058691701249	-2.164941690347805	-2.076412030681678	-2.469575634779145	-1.492326512910081	0.15048984502968477	-0.05012058691701249	-2.262308764497312	-1.4618321537158208	0.2517987623219593	-0.2337970997948995	0.11537448977054421	-0.338204787534349	0.2228302977638057	0.229462778904014	0.046095198145408744	0.6923974954914858	0.6628736179943457	0.1414921012461141	-0.7675980130201898	-0.5038694380860562	1.0226060490893234	-0.39981643545107026	-0.25500803606913447	0.33363987874770373	0.5356366590709567	-0.8256060960854594	0.2899694370145025	3.1702835579860844	2.987355873404111	2.057386016493444	-0.8865261440168515	2.511849242252395	-1.1708598724765928	3.210560445662474	3.4074745294175104	3.7564424262912963	2.8696778693825005
ABUW_0081	0.8488337803022636	0.5254085961362254	-0.7890478164790289	0.029456969745560002	-0.08118687416211046	0.04342649897334727	0.008303405443203182	-0.5135962794570652	-0.7248930277067438	-0.34430384426932914	-0.6306801669346616	0.11495849148647785	-2.1792897552136448	-2.028794346000325	-2.6346872532420123	-1.8865234430849238	0.18499754816801062	-0.11495849148647874	-2.62330754555576	-1.7413322985726678	0.2824343399543956	-0.055375930839205445	-0.031565001664955794	-0.1726773814718463	0.20424238313680299	-0.13778795825396806	0.2658914010600313	0.7853097355955816	0.5628443944065316	-0.24193950398194275	-0.5974658720220307	-0.18958290457387772	0.7234529536573957	-0.27095810871734916	-0.12598708163536454	0.6607166671469464	0.18301723516502544	-0.4061205814096318	0.2231033462446066	2.281000168589955	2.016377555115087	1.4820379826739756	-0.5949243530942165	2.2608534445966133	-0.8871136295797594	3.712460347318217	3.288261658269259	3.226406543049511	2.5064489225921918
ABUW_0082	0.04025249278023901	0.299666686949843	-0.6171780632911061	0.29727752400270013	-0.18626656767932825	0.11771238327772915	-0.2287233396010997	-0.8271988053558563	-0.8848252687084734	-0.12669124435599688	-0.9253862418679923	0.11764325347226823	-0.03524222322929793	-0.07913939745541798	-0.3813103992795228	0.7405204921521542	0.22897616153607014	-0.11764325347226823	-0.70233423315783	0.548729107093612	0.09909937061664031	-0.12623362043207287	0.05486388516756158	-0.33077863566830734	0.27591475050074576	-0.5157225535740069	-0.4882089193729078	0.34646893943416623	-0.3494296066198488	-0.17449536518793263	-0.1918947605762127	-0.6396046179868491	-0.10242812505042886	-0.6671745795688659	0.294322885626642	0.31624778427230993	0.2596777334963374	-0.5237973562133971	0.2641196227170597	0.761700711882122	0.5067448466605158	1.313564292734008	-0.432929470778483	1.1123408931889993	-0.8806348219555242	1.943835360654278	1.8382735268740538	2.0611218880501783	1.7343126798815263
ABUW_0083	1.2991635646519084	1.1328084522307984	0.8611902094555486	0.28921021180675943	-0.27827619794547864	-0.025750276023589258	0.014816262162308469	-1.2445883212413529	-1.1211158331667108	6.270904939409405e-05	-0.9716903583876975	-0.021158242089177826	0.34414888640810926	0.4299094624180313	-0.6668377114560968	0.06881111775734361	-0.12206537565246123	0.021158242089177826	-0.49878960177310905	0.1378936162638178	-0.012704358210779532	0.1446763066706298	-0.050096437216105016	-0.1132120541290691	0.16330849134517234	0.022973863808174677	-0.03971429004978333	0.38403656775477746	0.07602199645825714	0.14153353139604175	-0.007777068307680324	-0.5629480750569655	-0.24239150704631918	-0.7109310326227272	0.2501685753540013	0.5156784085315209	0.49692456402262497	-0.39692780899392677	-0.0999967550286982	0.34073380662339137	0.24648529764724092	1.032802443293242	-0.23381796238163144	1.1558818109338866	-0.7989844809116096	0.9509775125102293	1.5432146776466662	1.7636026209214832	1.7653432756288194
ABUW_0084	1.996085394316225	2.153619840060549	1.5832908809866062	0.1307866366344923	-0.12449807036746696	0.13755886588745891	-0.14384743215448514	-0.0670789845731341	-0.32100430871721786	0.05772772663900527	-0.33524805699611404	-0.06506978972841404	1.4455457077160117	1.5601229353190837	-0.46704751502481123	0.010824542920329971	-0.303633803495138	0.06506978972841404	-0.23453936794944452	0.3171348227571058	0.27724734950761	-0.04922585169645721	0.1206331369100706	-0.31743977178323135	0.19680663487315986	-0.22552437791675306	-0.23048861541804033	0.04157907263158922	0.007551569469990582	-0.09187965933083753	-0.2849344057983245	-0.5496308356874078	-0.03081331975290169	-0.9774828127287041	0.31574772555122443	0.2733595127845154	0.52926811399238	-0.8506845355172672	0.32141642152488714	0.4492500330059137	0.35710167456415487	1.0753757758273816	-0.3134648803828224	1.8015531216259224	-0.7619108954445584	2.9235775407574898	2.1303269012597954	2.8447050225244896	2.7264964249469563
ABUW_0085	-1.2049604337488207	-0.7350362710437297	0.10507968155685399	0.03844738393997282	0.13412081899174977	-0.12245775617071519	-0.05011044676100607	-0.08404934184505608	-0.45412075806775	0.1714245420159588	-0.1445117365505002	0.02047120076331166	-0.5239265769179815	-0.054140017864231504	1.4544654914212944	1.5259013626506464	0.22383083396975167	-0.02047120076331166	1.3529479894296672	1.6133514987792539	0.5322133348484415	0.5196669912444616	0.5598986602157718	0.009351153990379668	-0.5692498142061513	0.5154480014278233	0.19569775245974252	-0.05058713005028226	0.5842394370061927	0.6825708229198515	-0.37042862199307036	0.4305360824827631	0.07453175520803867	-0.5505664608137493	0.2958968667850319	-0.38803281572771287	0.4001370976924927	0.35589723958162356	-0.7560343372741165	-0.1741918059415004	-0.17664976286176004	0.9849373127637056	-0.2806824178331597	1.7705399134236228	-0.704254894930546	2.7477508363956167	2.044432778732305	1.4539617674972356	1.860716685727521
ABUW_0086	1.562330882971822	1.7141381155743387	0.759903979991269	0.1365348652507734	0.045172759013059505	-0.07306727654246625	-0.10864034772136666	-0.0386371805800243	-0.05675404137094464	0.44501318068941664	0.11515842349439698	0.0054862946709031135	0.9597750920127819	0.8811591049493304	0.3198254098074038	0.4875082799433681	0.016800178190216286	-0.005486294670904002	0.47030655351701345	0.7133118378394414	-0.2919148537446503	0.49741351648409715	-0.005574641385997836	-0.05298386344491224	0.058558504830910074	-0.09812418233799924	0.18922408814937786	-0.04089948806152677	-0.09667127283960308	0.25044520464608233	0.1605957701960543	-0.2513657745548379	-0.15802384634527655	0.02159010188358579	-0.002571923850775981	0.07544087185603665	0.3678484349546318	-0.8482621586558361	0.48041372370120605	0.40034079599059247	0.3411593472388228	0.8841077557695494	-0.4965081040674941	1.3327666613328804	-0.3875996517020557	1.4286551919251655	1.611684697736215	2.5315019014561875	1.9618241446250604
ABUW_0087	1.2635500439246234	1.2345545500810147	0.8118782782511405	0.14157698701203536	-0.046670629985984924	-0.002466337782730754	-0.09244001924332323	-0.26559298390828356	-0.35749721242452637	0.09418569922878017	-0.15321873204956127	-0.07134593994898708	1.5708274257944428	1.61748101979601	-0.23634531671892844	0.6230585113924993	0.005609889250218103	0.07134593994898708	0.08784629874684224	0.6614784513882599	-0.04816211281238125	0.1951489200105847	-0.14861072218069094	-0.011683172972761113	0.16029389515345027	-0.39532108876949135	-0.01210167045038979	0.040322285114251066	-0.20854278989369757	0.0571213900900176	-0.05660958806329219	-0.5390169848574384	-0.12037271640950031	-0.43166737630404395	0.17698230447279073	0.22083332581748927	0.5272721355158305	-0.9657741338186048	0.4385019983027725	-0.4824635130257606	-0.9067449823388483	0.47489551228792504	-0.4655005890993609	0.40735994155731436	-0.009394923188565052	0.349225525719973	0.6412712929632498	1.7797822055625243	1.1695784457444827
ABUW_0088	0.9249429379884555	0.7033845435505448	0.28476111280677596	0.10958858695449258	-0.028478239607036215	0.025860580123350907	-0.10697092747080728	-0.21999600654783347	-0.2595769922139004	-0.1557617878133355	0.0026883172245746323	0.014105476834387787	1.7123166333235318	1.7400523129369532	-0.31135153809272254	0.5320597050589875	-0.010682869399852635	-0.014105476834388675	-0.01455926783886774	0.6250504228337688	-0.03383262840596135	0.2833835193900489	-0.03279141723522727	-0.19334656818404383	0.226137985419272	-0.2026157292334103	-0.27426605461483966	0.06645758096287935	0.09998802862371292	0.15217815318290207	-0.17157814333203447	-0.38967298885011914	-0.049966056942016834	-0.33109109603218734	0.22154420027405486	0.3766454496421776	0.6162509958385831	-1.14195973084676	0.5257087350081759	-0.7513103983874778	-1.0131372759280932	0.5877016918431996	-0.4471845518394737	0.6148813777440401	-0.14051714000372595	0.35869397221473065	0.5714963987274535	2.107461261136833	1.2663885985306527
ABUW_0089	0.8063241548183591	0.7151013440598	0.23946730441564057	0.007640314037943519	-0.03453503592909257	-0.04282130065106937	0.06971602254221843	1.0634749120759057	1.030005501111992	0.6142337333636672	1.0435249343420452	0.07617636455973376	2.473680793082626	2.4751979880334884	0.026093243989423698	0.1476452523982319	0.07812622441324635	-0.07617636455973376	0.3669577027132158	0.5370698383887893	0.15730407698963234	-0.2598811586699643	-0.2971728631450983	0.09963023973547891	0.19754262340962292	-0.3369319460068976	-0.11728487125546927	0.06562956038293777	-0.20799552473527783	-0.2321993294100242	-0.13906665031949572	-0.1948654890151662	0.13429778037136586	-0.2746025716727569	0.004768869948129861	0.06172072254901906	0.4256522745929754	-0.8969314054201591	0.4712791308271864	0.7030043559606813	0.5499485627176597	0.8873551947234413	-0.2289939144603208	3.916529725073759	-0.6583612802631196	3.4582685266082125	3.9383031638492314	4.015845840102146	4.360862997044458
ABUW_0090	0.6451412812539887	0.4689751100933828	-0.04930537542669722	0.09827932752236457	0.001642035877230441	-0.10266967028290885	0.0027483068833138447	0.9159037045987484	0.9288152487267292	0.8211675792797726	1.0149347274803544	0.019830044446480954	2.25884077611412	2.2873110141601156	-0.21297042776906583	-0.1592654806017073	0.08720090738020936	-0.019830044446481843	0.08890897003592624	0.22766499534912565	0.15817005456384692	-0.317718442346683	-0.35466689925406314	0.0999658309729643	0.2547010682811006	-0.40944806493375197	-0.1183366114956339	0.07479475245803435	-0.4477135708122848	-0.257965386415389	-0.011567870983714812	-0.15675640067631313	0.05518429880418019	-0.2950252514334082	-0.04361642782046893	0.04916148434543466	0.4487596533297227	-1.164331738796914	0.7155720854671932	1.5005992997928752	1.3303751588301216	0.9455700621197995	-0.19924644533940405	4.285740129131357	-0.7463236167803946	3.2270783038886415	3.782146310526183	4.373940368718548	4.578485975831281
ABUW_0091	0.5874364154490479	0.3299823254079479	0.2655671056447071	0.05649591809703303	0.07874522728165179	-0.018440707852114713	-0.11680043752656921	-0.21030073747959754	-0.3185396397910951	0.2715612252723245	-0.09540480197099299	0.030701648285546668	0.3984094478720728	0.38817991355680626	0.020388751626001067	0.21477928310902783	0.032586743865858026	-0.030701648285548444	0.17511785879034925	0.2905864270741869	0.08593175257811225	-0.22800867803696612	-0.13903280643090987	-0.08607211626224398	0.2251049226931503	-0.28053784309218077	-0.2796952936548216	-0.028712911244852535	-0.2739208693853028	-0.29192691780791424	0.1703002726752798	-0.029488893702833252	-0.2771701598112095	-0.38798169479111255	0.10686988713593326	-0.002191693265578998	0.001116973602435678	-0.15994043056083118	0.15882345695839284	1.9076468575265846	1.8315121977486726	1.2281989072567976	-0.30512845555726065	2.8551950980985854	-0.9230704516995365	2.854538058853259	2.8867390649923523	3.2627946696140757	3.1486668814989764
ABUW_0092	1.6806605063406712	1.7735725351667622	0.9678963283436568	0.14566748620905035	-0.07990696666246855	-0.031054395875052876	-0.03470612367152981	0.45568090133857453	0.43915696801146176	0.6508807966072725	0.43139849666548535	-0.02166878947067552	1.4164478271757002	1.660716489480456	1.2616875912926648	0.5104572964023184	0.19096973556037788	0.02166878947067641	1.318205548266464	0.988075722555033	0.05124175877848103	0.2175388446682387	-0.06109084632460249	-0.1055297475826995	0.166620593907302	-0.24055010044892988	0.24356535325910222	0.4283391179528335	-0.18049942588376222	0.1370581997693181	0.034815346368461064	-0.39310094248299343	-0.33133891287671524	-0.4256500094585025	0.2965235665082542	-0.1754683708068665	0.35337940783182464	-0.7357299244348212	0.38235051660299746	1.3563803757693815	1.3341156953136455	1.6803216870266806	-0.6124806668865381	4.438970769121905	-1.067841020140142	3.2060118800036785	3.7890399857529498	4.485312005420312	4.3848255932564
ABUW_0093	2.1339251565066526	2.09689386407109	1.464967786482232	-0.025253221870857878	-0.0366937130047269	0.0033292045440225237	0.058617730331563145	0.669427575501885	0.7355675918901099	0.7130262934478786	0.7455842405420139	0.03615482410046411	1.9046794187672536	1.934474176023656	1.4365664786722725	0.13836452600293114	0.06767986624882028	-0.03615482410046322	1.5887446612844762	0.45190294554098465	-0.018351323463734914	0.36141395151461	-0.05788362821985871	-0.05307666733759042	0.11096029555744558	0.21455849154556716	0.5552082795779416	0.437868674908394	-0.01451192096993914	0.48788317244744484	0.045147322430505454	0.11451199734668904	-0.0050458123549415035	0.03382303046594437	-0.04010151007556395	-0.10577869485047842	0.5193184221072844	-1.184279313034157	0.6649608909268725	0.4887202186259607	0.5168388892818978	0.5550972108684009	-0.043371412881594296	3.1813391182201647	-0.5117257979868066	2.733126615703666	2.8868289195460592	3.8692045149782386	3.301798267380284
ABUW_0094	1.9934702066496897	1.8153288994733643	1.5024652534104455	-0.1635895853585847	0.00784750565915715	0.09696545859376027	0.05877662110566817	0.8286963242751213	0.8896296706094624	0.855314009284232	1.0300679316896808	-0.01931037771614541	1.7049904600040655	1.7495880417121121	1.3224827170759905	0.35381098163584923	0.12594609663488399	0.01931037771614541	1.447169040809781	0.694718568083653	0.10797207004251508	0.36122397910248694	-0.0614474809932819	-0.0225516450818688	0.08399912607515425	0.06648309603868263	0.317210681081292	0.21233742399805777	0.017713709970783142	0.5414347331889111	0.0536146564498825	0.11514439756191486	-0.0250070466773451	0.1646820494129031	-0.02860760977254273	0.032916460786751145	0.5267432113120183	-1.176232894317998	0.6494896830059815	-0.018706852535538943	0.09302231646887371	0.9811895578434848	-0.19794599507789545	3.266277889262194	-0.7832435627655912	2.833814592303443	3.0214187361564946	3.897151801804587	3.4320557965843266
ABUW_0095	1.2380015423834498	1.2540057841992214	0.6840665397877137	0.002031418003964447	-0.042976165808039646	-0.024113900327204618	0.06505864813127982	0.6595908771151917	0.5676344666086788	0.6281192890511553	0.6305583132714778	-0.015733261507569374	1.5440929703466955	1.6406865619041655	1.6932266366653712	0.6022133568768098	0.11978199953020763	0.015733261507569374	1.6265643305658655	0.8921198977315177	0.18291945031600942	0.1678055598559567	-0.13066140584431452	-0.0013809446073373977	0.1320423504516519	-0.09783392141109992	0.1829424435139657	0.15949210890946297	-0.06362356600466157	0.3744420336593315	0.13091026666096894	0.037471441603486255	-0.09068869859917505	0.049416871305655974	-0.04022156806179211	-0.1091841528425821	0.37266738130369514	-0.9626197547758499	0.5899523734721539	1.4003328295103499	1.426843969018658	0.9726689730311833	-0.4890187817291789	4.780356869138615	-0.4836501913020035	3.9538644728228194	4.405507880437147	5.281382218375402	5.004463830516988
ABUW_0096	-0.16152247854388158	-0.21524296123764142	-0.3745099601051418	0.0647904937036774	-0.008257777087152363	0.0014021394612635518	-0.05793485607778681	0.282670850437964	0.20033253878834856	0.44052709030899884	0.2704578782927669	-0.05110970373410684	0.3476756767838278	0.3193043165801681	0.9562323771357626	0.8034927286784193	0.1169380229546304	0.05110970373410684	0.8357912237393794	0.8792605726755962	0.05812640972313776	0.10730013105159042	-0.23671648890035168	0.014116590082960734	0.22259989881738917	-0.10361521794577122	0.2467348676891401	0.07658141741837099	-0.17087354287756273	0.1440132821791691	0.09077491849502817	-0.0899451667174862	-0.15347769933847477	-0.3367867405934488	0.06270278084344749	0.16361217107278403	0.31777598529970597	-0.6765009034002354	0.35872491810052853	0.3518332963287438	0.15825317562023145	0.75020025918481	-0.05780188831371724	2.511180045899197	-0.6923983708710928	2.391905288662379	2.4149337030645164	2.6256219926662006	2.5283091253057544
ABUW_0097	0.9216267236509106	0.9367609121083849	0.5804529963056115	0.02061676362776943	0.008489339627951509	0.017233019368633862	-0.04633912262435658	-0.015456539158180682	-0.10425545700539285	0.10426275594917556	0.002795734164762642	0.017015594972485282	1.297827604552234	1.356217640015526	0.7161048581980127	0.6185497355712766	0.14137289183733248	-0.017015594972484394	0.6678058886711842	0.6723044024102274	0.15461466863150974	0.1817522968568026	-0.25889278939367877	0.06874172851412474	0.1901510608795567	-0.1631665759206511	0.20207883614504585	0.19423219150746807	-0.3346314080598596	-0.0579304708010655	0.06368065040487103	-0.16620016264284398	-0.11418976177839557	-0.2301117628346976	0.05050911137352365	-0.12842410109604607	0.446706520547405	-1.0123656222957398	0.5656591017483326	2.09415882924562	2.1325326568143925	1.332586401200707	-0.032390557284645016	3.485606357933379	-1.3001958439160615	3.3154685883263206	3.246179133177765	3.8072818213495903	3.344688751303351
ABUW_0098	0.024115107298420924	0.28929007685501595	0.000285377106800766	-0.0694547483186021	0.004009267869523825	0.04807903991598472	0.01736644053309	-1.183765119911497	-1.078875825919086	-0.6692697843574145	-0.9208870934151658	-0.007815062033939668	0.396543650333415	0.30191225407089206	0.27178932387068144	1.4904082740562004	0.2821846008437223	0.007815062033939668	0.676290030083802	1.4855404560257792	0.07999994158269175	0.23010284482128718	0.015145518702565752	-0.13233522610478765	0.1171897074022219	0.438566966125574	0.20676229364194576	0.3780785937991471	0.9331972188222348	0.396699746661735	-0.22175479772901951	-0.6267999810536491	-0.13461397973766154	-0.8441420680655565	0.3563687774666846	0.42923552209327553	-0.05666554494968068	-0.1059011556180316	0.16256670056771405	0.49479231217362774	0.5100692609105764	0.8373152513179356	-0.2945295555767924	3.0059996557936266	-0.5427856957411379	1.3153192343730051	1.616409596837526	2.971417627762099	3.0535844840276383
ABUW_0099	1.0162719796139967	0.9128993004128159	1.1324898981091351	-0.04034779660915788	0.05213410164304122	0.03396713457809142	-0.045753439611974756	-0.14728760111542982	-0.039031634345880306	0.42837024509077004	0.08761555252738518	0.0710863728376836	0.029227637861691136	-0.0793092290558981	-2.2958552082931787	-0.5321442533288394	0.1254333877649021	-0.07108637283768537	-2.0007247704048883	-0.509146187482159	0.1087194549949988	-0.09354452433414018	-0.3524579036637512	0.15371497185234517	0.19874293181140423	-1.5625797774979144	-1.5527776693675506	-1.4649661965234193	-0.03590937931986282	-0.18232297056858648	-0.005258503728020614	-0.20109005687195847	-0.12069520058250038	-0.3613175668651909	0.12595370431052277	0.29556043669521515	0.12297689870232276	-0.2107674231169554	0.08779052441463442	-0.5603787445850745	-0.6754711566603557	0.5028137508826971	0.01715317158743801	1.410640947899437	-0.5199669224701342	1.227716722278756	1.3738123693722484	1.1177997037848284	1.3751029364387604
ABUW_0100	2.365456369807455	2.216849577635477	1.9335246632327197	0.0012751493394498326	-0.1322347727180455	0.21015345061426682	-0.07919382723567026	-0.33738192359313324	-0.13740692486810246	0.254080883034014	-0.20006689837162295	-0.12176657408535263	0.7816760864716699	0.9227995926909474	1.6313634498412224	1.3197504090452465	0.290907108774455	0.12176657408535263	1.5616442950111162	1.048645218182786	0.023646497722753068	0.3407286560351963	-0.040829565651360866	0.0018966240839199955	0.03893294156743998	-0.4171347421820757	0.2241603197952875	-0.054817902649194394	-0.7326043727340155	-0.21047203270886072	0.07760388572063981	0.2655511681083196	-0.08393879033593432	1.2570466894808465	0.006334904615292736	0.48858324670586395	0.2093916101496749	-0.7069342648625847	0.49754265471290804	0.8522800660567	0.7326006594129151	0.8786639522649824	-0.7331830721757093	1.588129000568546	-0.14548088008927307	1.7004536111087458	1.6728970331872852	2.599947376690151	1.9675501722328659
ABUW_0101	0.24250760703294905	0.22831653953518405	0.09688794742393636	0.11553515246309232	-0.03923364226113346	0.0412948655286236	-0.11759637573058157	-0.6603907912780587	-0.6677867060264999	0.13692260382977306	-0.6414400640707161	-0.014375461334078743	0.19006195874417386	0.27233121782257097	-1.6032808559428302	-0.22046947938665706	-0.009092305850623816	0.014375461334079631	-1.557913075973179	0.08744583950126383	0.06764140883541625	-0.06210984446573686	-0.4062262093731519	0.10247541590704401	0.3037507934661088	-0.8605744124684822	-0.31777372889931677	-0.6665677140937989	-0.6236595368226494	-0.5062388046384374	0.1560754437567704	-0.11677978221504048	-0.23761248564850135	-0.5935191476465151	0.08153704189173006	0.2214799787401125	0.4028207998868334	-0.5766300363345698	0.17380923644773638	1.158190198979109	0.9761631519408365	0.8512009840128592	-0.3628964627629703	2.2893925544889413	-0.488304521249888	1.6476228946571823	2.021848346825295	2.6691141680010357	2.1094535250911184
ABUW_0102	0.30425381273229846	0.5255765682632108	-0.33341572858624247	-0.05990589057786355	-0.039558558743646444	0.0779991607387105	0.02146528858279595	-0.08871984801925858	-0.14676556077735814	0.48319563494928897	-0.037031843490167304	-0.0025806523115781133	0.7525123011623105	0.803597214789054	0.33104142941253656	0.5242270010459009	0.016969295747291113	0.0025806523115781133	0.46196002869840314	0.6381095295206274	0.0665695674801734	0.21886524072277602	-0.12202032880450364	-0.15503556464891943	0.2770558934534213	-0.3951367080833581	-0.37545490282187455	-0.20100969138566516	0.0076292643179991515	-0.2005451127203779	0.12697052338978398	-0.3922141549453073	-0.23175525748346004	-0.427799353683902	0.10478473409367695	0.02264637615646592	0.2801945693637764	-0.4939495838640564	0.21375501450027823	1.015493154709187	0.9041101750745462	1.2639409363171112	-0.4464453418787162	2.7580573524269236	-0.8174955944383968	1.8054399867719577	2.4655521631033426	3.097178225313057	2.8757865865061434
ABUW_0103	0.13572492064932984	0.2844591880275136	-0.6141537674144697	-0.1260537593782809	-0.009373535809150013	0.04707262519459654	0.08835466999283526	0.7356682031621986	0.7659025739850529	0.8096276755052605	0.914550939084048	-0.01110713541365893	1.5336037539805467	1.5051387566727543	1.630797139952013	0.5746291784386841	0.024655274569376218	0.011107135413659819	1.6804637729838934	0.8335344920248788	-0.06336536138339532	0.3702883597793516	0.19370647257991713	-0.2990678420066448	0.10536136942672769	0.04420873310857054	-0.14616409008161835	0.26272562366649943	0.22347170255316318	0.11687899178775751	0.25962603454927713	-0.37439369725984584	-0.20629655473630581	-0.1293834614214573	-0.05332947981297398	-0.1810787434620318	0.4274768878011779	-0.937763723234589	0.510286835433412	0.7098909740528372	0.5411707181905596	1.231516103363763	-0.39792328052331394	2.929234959222941	-0.8335928228404499	1.5341516820849979	2.6097003906420433	3.0630835126882507	3.0986085528358878
ABUW_0104	0.5376135729961433	0.4680507124289308	1.0306721386806101	0.043516507943779814	0.012565540919104556	-0.0005875726697395223	-0.055494476193146625	-0.8852192677014727	-0.9965145602395031	-0.5007233678254099	-0.9470839331343548	0.051268695459103064	0.8900372322947474	1.013150240871295	-1.6477376517253486	1.0687219297379151	-0.27942709029108137	-0.051268695459102176	-1.9456355132886665	0.9576414026757885	0.05733314648723109	-0.6451598898438515	-0.46881961008663975	0.0451168001359008	0.42370280995073983	-0.7137175719518627	-0.7462650025938995	-0.14366933841425045	-0.1772803014267028	-0.4667467220129131	-0.2788934322204941	-0.7608605535888744	0.10810204278282676	-1.5196246462035434	0.17079138943766736	0.9147516659301704	0.3265434555925326	-0.5798467386792563	0.2533032830867228	0.10156559217930017	-0.03610048694559431	0.7193478839665897	-0.41683385810482587	0.4990714424661622	-0.302514025861762	0.6655081821865219	0.6611479594752216	1.8420298447185468	0.3867742366560103
ABUW_0105	0.40651072836825186	0.19510524436587495	0.024815937252211206	0.05825501036957981	0.006285544060653514	-0.036684382068889576	-0.027856172361343745	0.06517939120805671	0.04815551032872989	0.6023709256698959	0.10913981266381256	-0.016095473714828223	0.6806784004995174	0.5458463516853946	-0.6041021380538671	-0.4872533453732437	0.03132330917440829	0.016095473714827335	-0.5457662947069721	-0.20675893642316723	-0.056495979761637116	0.2100361719166779	-0.07364852485125795	-0.1929073996201245	0.26655592447138066	-0.052864835508797725	-0.24897908286180304	-0.08472150279439461	-0.09957925875234341	-0.019229332737663363	-0.18043038803903055	-0.09734326605711452	-0.20477748004739205	-0.7209907540033456	0.3852078680864217	-0.12432152819318443	0.15928999684664014	-0.3300078847694934	0.17071788792285325	1.0733880588872395	1.2099546234934522	1.3288701369950568	-0.4711686016532006	3.086221854555005	-0.8577015353418544	1.6182587635557764	2.0776509938977967	2.157520019579145	2.880465819985458
ABUW_0106	0.3983297330533082	0.4536001356514001	0.11232103376203728	0.07008084787172209	-0.03798189753643033	0.024412759384720317	-0.05651170972001118	0.31356809783055795	0.3301318194632943	0.7385055133733305	0.23241448584504898	0.004157374196563701	0.3770198197515704	0.4086364371463507	-0.741309408758414	-0.3092212574064295	0.011259805734558093	-0.004157374196564589	-0.6151137171409493	-0.14277763903167084	0.01309619774381332	-0.0083751309889184	-0.15536174835115446	-0.05082007009800993	0.20618181844916794	-0.1807913699185395	-0.2776798530718416	0.01695982761319126	-0.10241763823701167	0.3114846810643801	-0.04820039797212239	-0.022340073686631712	-0.0018508766508764651	-0.29207377643129373	0.05005127462299619	0.11864223414843966	0.06260493839140135	-0.14097748572789737	0.0783725473364969	2.3007470685041715	2.478445556003816	1.3914062835869019	-0.5902059907129855	3.8764174883028244	-0.8012002928739159	2.184370126692443	2.553018709112871	2.9152215077468253	3.697158371972447
ABUW_0107	0.7447831056612051	0.775162483131643	0.5277054676725301	0.04014649906556933	0.09130604529674535	0.05666962630368033	-0.1881221706659968	-0.5987856560341509	-0.7737580639867216	0.14673739654655993	-0.7042672907746601	-0.011893086119834528	-0.007887635467245246	-0.11789175728803425	-0.4259495166137759	-0.004913780090953779	-0.07235741336199908	0.011893086119835417	-0.7422521131265976	0.19547378985512598	0.0920077561701893	0.3854582800205	-0.014349319427508611	-0.3178966329546373	0.3322459523821468	-0.17146581123493476	0.27296980126326265	0.26019493750673384	-0.2153965808396494	0.25384436909604524	0.2585872930008293	0.1312430365321431	-0.12253462758013267	-0.08174496560684386	-0.13605266542069838	-0.13900225803567423	0.1524967246156388	-0.7099779963977695	0.5574812717821307	2.131437760528788	1.941871779665179	1.8393835354690529	-0.6980555179858456	2.3107153872873747	-1.141328017483208	3.359593228825216	2.9510217320908474	2.5960849179884047	2.2650121562960406
ABUW_0108	0.3447605285056916	-0.46347269624852316	-0.05889403533733617	0.1665013711934451	-0.10832774476085749	0.11061653728852949	-0.1687901637211171	-0.32503084632816304	-0.3804695039076078	1.0045151389502234	-0.4203788541139293	-0.0045545039976291335	0.7748373154280817	0.8871486443613268	0.17548023774501864	0.6950284280197891	-0.01723844541766084	0.0045545039976291335	-0.08833752551937124	0.5424397699472552	0.10178843810986837	0.11332477237060612	-0.23824963520690812	-0.09504080351722433	0.33329043872413155	-0.37635343516158226	-0.7833655699146505	0.16287144118476604	0.1517132021391019	-0.03634320259670165	0.22412110015269526	0.011512807922095192	-0.14099551413833922	-0.08266445002858713	-0.08312558601435605	0.3352242010913917	0.6069348058732444	-1.0243010029084827	0.41736619703523736	2.089386852861475	2.108111517270703	1.5806575927997226	-0.5869689576204271	2.1760087167039837	-0.9936886351792957	0.7909660105142784	1.8693379282389975	3.2663416912459162	3.3243486429719438
ABUW_0109	-1.0235754713062697	-1.696776899342499	-0.9888891367541612	-0.06754825834860156	0.005120022812364233	0.05748042431269074	0.0049478112235474825	-1.4249852343670169	-1.4008524725591824	-0.7357604717538271	-1.2565129719843489	0.14511820265515318	-0.45466953573510605	-0.4029965839188234	-1.8136663239460438	-1.181992410900314	-0.21903332791051788	-0.14511820265515318	-1.749395295167882	-0.9811826878952283	0.05785415969782726	-0.03233856621151965	-0.42222654684656735	0.05565637710460969	0.3665701697419559	-0.23395706440880648	-0.37957235236449094	-0.3337785388777821	0.08187117158756774	-0.22706136223876605	-0.17778135259229622	-0.15642430447512812	0.001385998682682299	-0.4183853404098601	0.17639535390961392	0.3922198137816908	-0.18971531489404114	0.2063843525857676	-0.016669037691723787	1.3680420859295044	1.2136161177381712	1.4120433517551985	-0.39506360434457966	1.312119682345171	-1.0169797474106197	1.4784043313452737	1.560178236121438	1.9887814243832271	1.5501180278137414
ABUW_0110	0.1922681800290169	-0.3417746561521424	0.3644549774901167	0.10882620510321317	-0.021671088614350076	-0.02594090802244775	-0.06121420846641534	-0.4959561945034361	-0.44970275922098235	-0.2220224274943705	-0.39020129720419217	0.16148900152136747	-0.5619950696065832	-0.5107887585988973	-2.782936060766434	-1.4832751919193692	-0.15627769128267754	-0.16148900152136836	-2.942708910835159	-1.2258416627270767	0.1225820517983065	-0.35324098132789405	-0.26889610571437306	-0.04839357877334027	0.3172896844877142	-0.4153621890348118	-0.6679724485638561	-0.11018744100985156	-0.08814499950628729	-0.08081925306934234	-0.1686189999146377	-0.27079396708467307	0.12163831985266427	-0.5355484793578498	0.046980680061972535	0.2504255376932276	-0.05636505699499761	0.17521070684977413	-0.11884564985477919	0.40645386898170166	0.15656746138223276	0.7449679125447863	-0.10008256667114424	0.7947849537728819	-0.6448853458736425	0.2731274243652715	0.9597427060008741	1.4353963286474025	1.253507024605768
ABUW_0111	0.03432723291849715	-0.20218207412746558	0.16678673931049648	0.009277833542431502	-0.023409662033083478	0.0140558353214022	7.599316925244182e-05	-0.5389008268891189	-0.49009533645267567	-0.2591926646335194	-0.46421698387445076	0.02923131304637927	-0.20438794673118466	-0.04333069519286337	-1.1217404631443326	-0.4636897634679551	0.04654943550141866	-0.02923131304637927	-1.3367712728798482	-0.28803315227965864	0.03158476064879423	-0.30137773385758226	-0.32671608338023983	0.06262098023330864	0.2640951031469312	-0.3864887477475003	-0.4915327827540068	-0.2864460862342346	-0.18300690928223062	-0.08288471787851215	0.049680405493620405	-0.4325829376814516	-0.12326165794361366	-0.7397316576027491	0.07358125244999059	0.0211646313471201	-0.0813943595640545	0.011695255129520632	0.06969910443453564	1.1428788280013613	0.9624225240754818	0.7849165571734287	-0.3437665810213426	0.7034558700402509	-0.4411499761520865	1.036654034237158	0.7879016702614359	1.5939121880398708	1.0962153009894435
ABUW_0112	-0.6020527939462861	-0.8930018752887712	-0.740074255600196	0.039785813788755675	-0.014121767458131984	-0.021155116964130194	-0.004508929366494385	-0.9433105285200991	-0.9937079632042298	-0.3674662659914363	-0.9650342132225385	0.09765294093168286	0.3446500023775432	0.4951942439060675	0.18637467797887375	1.342861761484115	-0.06384139988126059	-0.09765294093168286	0.22543411184473872	1.2260876110758492	0.36133176986753845	-0.0801993436748889	-0.367527149504288	0.03370036233968143	0.33382678716460834	-0.23218644101416963	-0.3529157439429431	-0.10048879896995722	0.12737623527032937	-0.033507882751623086	-0.00900716054640327	-0.3712237974373558	-0.021130517143757466	-0.25081236582287936	0.030137677690161624	0.3075257874886477	-0.16826895347747417	-0.21410292590710078	0.38237187938457584	1.381887140876473	1.1392707285091142	0.7657928730050685	-0.3677648187897429	1.0140185407721516	-0.3980280542153265	1.6733762187737993	1.2827801158452834	2.096551466769675	1.5497824255376678
ABUW_0113	-0.24607872637032013	-0.31534352628852336	0.28374992891636985	-0.0037471607526713413	0.03836248527886621	0.0698485050793689	-0.10446382960556555	-1.140860629965438	-1.1246564625889741	-0.08028523810526522	-0.9985410070811085	-0.0253740171267669	-0.40295188183048314	-0.3146649315771972	-0.8383476003924848	0.5151004051587247	0.08056338315024458	0.0253740171267669	-0.9578912755358697	0.3861736494641317	0.11222685841441127	-0.3026707850622268	-0.5133986398720181	0.16703301715987884	0.346365622712141	-0.9374972154816952	-0.4054660008796853	-0.5170378275469405	-0.39952441731615185	0.14563910668597302	0.0011450823507335173	0.029988836717249612	-0.06695025602056326	-0.7354678909239007	0.06580517366982974	0.3077987367763111	-0.017776054170393074	0.11460941041535655	-0.09683335624496348	1.2683123696301797	1.0615500464157694	0.7511263194371538	-0.3384371656018721	1.20318513083248	-0.4126891538352826	1.4645653372002774	1.1704839882485332	2.2262405675957537	1.6080946180894986
ABUW_0114	0.9453275273216439	0.9540254348350841	0.712351187045547	0.05552763368212155	-0.003486846175070113	-0.009114731916624486	-0.042926055590428724	-0.26535813937564345	-0.3321513879683753	0.10691424296309382	-0.18470259278320356	-0.018857822924008616	0.4665262570295301	0.47139885268093984	-0.31163817807101424	0.023671819447248943	0.07607862721288061	0.018857822924008616	-0.30021001567191785	0.21014098514949442	0.06647365045166964	-0.13572273707675642	-0.4244394183301692	0.08917371510417915	0.33526570322598825	-0.4795542775529036	-0.36714639007970806	-0.3910769120349675	-0.6086672708754577	-0.3735699330833535	0.21074680046981165	-0.060644321975002136	-0.38078731076497085	-0.2613232216159638	0.1700405102951592	0.1637690645835308	0.04329658701068162	-0.3330895397923026	0.28979295278162276	0.9346841504518357	0.9199807227360886	1.2846747931032687	-0.2774453899918172	2.025654441652675	-1.0072294031114524	1.8326126079140574	1.9795701272591333	2.506328058063095	2.4348401828723083
ABUW_0115	-0.5885522196661395	-0.6601411983566141	-0.7775664658977357	-0.13494525576332528	0.06805146084195002	0.0029905490553598923	0.06390324586601359	-1.4375314935099937	-1.4591845048000511	-0.881135807040839	-1.198902696331647	0.038573338530445866	1.1770778995529847	1.3780190195923234	1.1881064294715378	1.7539105475385606	0.028413610432034275	-0.038573338530445866	1.2717329932623054	1.8095486634705429	0.1187876568335744	-0.04940826486991057	-0.12923900778638409	-0.0929183837381844	0.22215739152456937	-0.4236229908130147	-0.8493549462313013	-0.5885308887730654	-0.24900748488321245	-0.11780433061078899	0.15716106064612045	-0.2398981893799732	-0.3680979937213671	-0.06784178828176124	0.21093693307524664	0.26161386180796864	0.5163819579657432	-1.3296051828290585	0.8132232248633171	0.2629925027803708	0.49292273373033435	0.9131721770667252	-0.48916627879952035	1.9496418911528925	-0.4240058982672066	1.8625202472039808	2.0620783498941053	2.6771947499144133	2.6238619950572177
ABUW_0116	1.8748121723995377	1.8073459708072859	1.477031360423184	0.18499046454699997	-0.01611949415185343	-0.0445766678456927	-0.12429430254945384	0.6560685411798026	0.6778928106783493	0.47317323107437126	0.6737984555895551	-0.14051852811009757	2.355862918529086	2.367438836902074	1.3317330911451508	0.8921751705235703	0.1778440590396997	0.14051852811009802	1.4635655254908935	1.0566833960214002	0.04359411120578738	-0.87176927675445	0.17413769535667	-0.031378028233619126	-0.14275966712305	-3.744109114849703	-3.9742079237643426	-3.5975174014503426	-1.350488627855973	-0.7136551374965086	-0.25908197476812234	-0.09630578976844983	0.24130020342138359	0.015205530992746574	0.01778177134673875	-0.09194140681733654	0.6685118638469847	-1.673346183908889	1.0048343200619065	0.3079231262553579	0.15680318875733512	1.1133731517704466	-0.6456204220477635	-0.05453851046326763	-0.4677527297226822	0.6155229394327484	0.9785377649864215	1.6567896949378365	1.6347502712033903
ABUW_0117	0.3333812674624488	0.2795654494417681	0.2611277491339612	0.1098860247097102	-0.021121010860990275	0.0034166042791961004	-0.09218161812791692	-0.9607639741933776	-1.090689454616614	-0.25116868147907745	-0.7906438158226621	-0.0404457864126071	2.063619332580906	2.2485957848066995	0.301281181975523	0.7497879586365412	-0.015831494046376626	0.04044578641260621	0.4489486151561204	0.6338801904222509	-0.15482944942214338	-0.7248293884388826	0.07931290548654157	-0.1460226064517114	0.06670970096516715	-2.7395654442091475	-2.89426665018654	-3.04806704605377	-1.2862404866135835	-1.3639998162209208	0.015257658243188033	-0.319916339179807	-0.26108740111338413	-0.40317961869933683	0.24582974287019432	0.4091524552059198	0.6218543449814229	-1.2963905102498536	0.674536165268429	-1.311477513993788	-1.9372571542448824	0.1010433138795257	-0.1761903160560232	-0.3902452111258423	0.07514700217649573	0.3832929268424117	0.7665791540126774	1.3974899843915143	1.4245123052274415
ABUW_0118	2.8012648218227527	2.4324427745357537	2.272569516626997	0.06094627373268047	0.07881420828503405	0.07143890769609307	-0.21119938971380847	-1.291496201064859	-0.9076440242128689	-0.29577387547764644	-0.6116279889241203	-0.20409395407529196	1.5130333164572853	1.9025477089347875	0.6210857938515026	1.2369420505878583	-0.3955993272425795	0.20409395407529196	0.6347588094065211	1.1744122158486832	-0.46000965403464544	-0.8149838487211589	-0.048125612228096415	-0.1034299385840729	0.15155555081216754	-2.552232837888053	-1.878663883874645	-2.2518994958797505	-1.6911309789452202	-1.3978976562409668	0.2120422103568167	-0.13941787906329672	-0.39134911541579065	-0.5133532907437814	0.1793069050589704	0.22903283676207842	0.9173749098522128	-1.8185987844252676	0.901223874573053	-1.7361316606430992	-1.5849448209924555	-0.09423558127131226	-0.07908799917857667	-1.021064350376851	0.17332358044988716	-0.1685390264765605	-0.12477941341271581	1.4542656487078647	1.0225667759084258
ABUW_0119	2.880455214194929	2.8248185554418486	2.4705550488050703	0.03221567762379074	0.07755625815943201	0.05680980628139132	-0.16658174206461407	-0.13547569492886513	-0.23930778605537473	0.4814036881646384	-0.10053356010576131	-0.023952268011782074	0.49216928197756893	0.7115277462736209	-0.19876387872083257	1.3205520740174421	-0.25199984740679415	0.023952268011781186	0.25823482418780497	1.2946660876984861	-0.13953190324356335	-0.5761936541482147	0.31396668876915257	-0.3334658012967635	0.019499112527613605	-2.2386234273273153	-1.7108449529654859	-2.1076857322903484	-0.8151705668535332	-0.732675658892628	0.045452785052736644	-0.35080448814393606	-0.5996012085400206	-0.47970567080306203	0.5541484234872822	0.174431891728565	0.2743051180066969	-0.47711482101998026	0.2028097030132825	-0.869961887184747	-1.2602272877167753	0.058308187382920984	-0.22679914157885328	-0.2748918057459946	0.16849095419593585	0.3892077174875901	0.4989657353986745	1.5097628769413696	1.5871590042620278
ABUW_0120	2.2348500170250567	2.361665287694719	1.9307747327984224	0.13696095734409663	-0.025882312985850753	0.07597639552546553	-0.1870550398837123	0.015746385452983347	-0.05201966265020541	0.5470017603411552	-0.16695530979895024	-0.17310625499966648	1.2493711704514836	1.9185077462005942	1.043041736571745	1.0710742916002798	-0.3374432468930424	0.17310625499966648	0.797706266939735	0.432954717490484	-0.776197243050436	-0.476149238924382	0.02603666328425369	-0.2592230000877649	0.23318633680351208	-1.5830219121489253	-1.691209624491063	-1.328022691587079	-1.3457004677247415	-0.8460441679059123	0.049597047349194234	-0.8404985763370574	-0.7089755212221469	-1.2947369284410568	0.6593784738729509	0.07418547890671423	0.3755186197486884	-0.911012566165891	0.5354939464172026	0.022644340988663636	-0.2561230257130016	0.13469108476291414	-0.30450161435111944	0.2358060028533453	0.1698105295882062	0.8248208956448932	0.9072424298853452	2.173770770104321	2.1459048861726737
ABUW_0121	-2.9713889257956563	-2.5799501092114765	-2.7605997136543046	0.07240435233299714	0.039935086036020806	-0.032164943791070044	-0.08017449457794612	-0.8042095116239985	-0.9653192756632629	-0.4506333684653674	-0.5142529250734267	-0.1278857914413436	2.4020751377793514	2.885909950995371	1.8324458823508794	1.4002203186891098	-0.01791627534838769	0.1278857914413436	1.3539240143161626	1.4715022571679848	0.17474770022458408	-0.940563204639572	0.013842307823585642	-0.28458582391333564	0.2707435160897509	-1.8917380456997508	-1.9832055110985989	-1.0931604084836666	-1.587606346320194	-1.0897006043819433	-0.1891275733355	-0.8794297781204428	-0.08044969858311912	-1.0502212105532456	0.26957727191862	0.7630959836066733	0.8586018686496915	-1.385571206966766	0.5269693383170728	-0.38087757856238724	-0.8377599901180193	-0.1309357214075506	-0.2608036668059581	0.035872647975371486	0.3917393882135096	0.9984663709218315	1.0889175051249778	1.8791168610645226	1.8314908235754697
ABUW_0122	0.046280087420562666	0.024583681894719156	-0.4408117134942051	0.11690333664300923	-0.0464438892657979	-0.019785991375151468	-0.05067345600205986	-0.9731745905406659	-0.8752169304911073	0.02372272265427	-0.7791756967874943	0.1525824421775308	-0.24165667592118867	-0.13705107277258222	0.10620886698178023	0.5021197230071266	-0.02882368857099804	-0.1525824421775317	-0.06289428792069707	0.5926218970623793	0.11184229227175457	-0.17260773394286666	0.05792219601953885	-0.1819930285070317	0.12407083248749284	0.3092214406812719	0.49577624930972863	0.4712446695165573	-0.01178424795085764	0.22066024114878502	-0.21273770484182153	-0.5630114918166149	-0.03732954039157477	-0.8790452008501819	0.2500672452333954	0.17554257694386788	0.20067472663444974	-0.32365279741300945	0.12297807077855882	2.027396044221434	2.0430437912261006	1.3799579382167417	-0.6245103281536566	3.054044549390058	-0.7554476100630843	2.403010355952798	2.4914176989673598	2.668443438594724	2.988260439373555
ABUW_0123	0.7147982338595176	0.4583912713035625	0.48027688714856787	0.061655710303934796	0.009453159287519775	0.017074829651244627	-0.08818369924270186	-0.5971355447954405	-0.7166014713928925	0.3253184283326789	-0.484894688264192	0.06456401251096189	0.27778348868450387	0.2776811115404083	0.039270070448051086	0.6551691164679596	-0.07059562633746808	-0.06456401251096189	-0.49667658647659696	0.4932666429984103	-0.15498628794791536	0.17685870349101318	-0.38783082182365813	0.16270604948153622	0.22512477234212191	0.3112577492553328	0.3107060617318842	0.46424896475367294	0.23334548874800465	0.15987003369439723	0.21619055427833445	-0.051664752392362345	-0.25584887772958176	-0.24644803739473264	0.03965832345124731	0.46831948547295355	0.15210595527429138	-0.37493758411504263	0.22283162884075036	1.4653267297397212	1.5958869843546468	0.7393854776248432	-0.30162004919917873	1.3436566388576283	-0.43776542842566446	1.051951190152506	1.3584403724453153	3.445663145096969	3.603352383397528
ABUW_0124	1.429293823670771	1.2211242064554053	1.2255223385106584	0.06209661196879246	-0.0322486183988282	0.01762957220285344	-0.04747756577281681	0.16774173494632194	0.28282760928755213	0.5728057834162312	0.25067622664390043	0.033340977081433465	0.8949673557295608	0.9529545612819241	-0.05466308576663792	0.09715073795967122	0.12358981032512872	-0.03334097708143435	-0.16759618180628255	0.2704846492869706	0.11269139902644199	0.3270953862079544	-0.15362742517935857	-0.12494182818242372	0.2785692533617805	0.4608275062058782	0.3459110223325794	0.46401643724207187	0.13452064561291266	0.21686548107231296	0.04399834525120028	-0.27403124653260935	-0.1935255909282354	-0.2211940631156839	0.14952724567703424	0.060979132894668275	0.18672772682200733	-0.47708772683830336	0.2903600000162987	1.668623325179646	1.7489717020920343	1.1638095468874115	-0.46289078589621546	2.8731593554079833	-0.7009187609911955	2.4893369736240682	2.5878702090149117	4.510830707031457	4.677406821278822
ABUW_0125	1.3866033913616675	0.9494304396157096	0.12074737607574804	0.16004703327199543	-0.06095286754441087	0.08722599899674588	-0.18632016472432955	-1.1477947598075615	-0.7062304533544244	-0.4059357834292121	-0.9435139770241197	-0.2070333391701622	0.8618647635617864	1.115324179789829	-0.053550926012317035	0.3487466392814862	0.10094832013500721	0.2070333391701622	-0.3092600676405448	0.6281601364251874	0.022148761581083143	0.2872115433008533	-0.22760747343391863	-0.20600731727527677	0.4336147907091936	-0.1867256410602618	-0.2669980921021198	-0.028237558447875344	0.0629918335670876	-0.1383667544585636	-0.010674692759147675	-0.08064863428757096	-0.20082314196251705	-0.3670694234422287	0.2114978347216656	0.5096195551736988	0.5328551191881834	-1.1776986783690901	0.6448435591809076	1.3557364397485694	1.3425582588006613	1.4801195560925038	-0.5882397884914812	1.7918813476599027	-0.8918797676010217	2.3087458889326076	1.9967467648234631	2.105875695648641	1.617348966768967
ABUW_0126	0.7036689635897164	0.708325106696531	0.718197342745488	0.08705188106183082	-0.03931937628335458	0.10328013591571183	-0.15101264069418852	-0.5041885938810329	-0.5206705858702798	0.48761187576722165	-0.28473224636866235	-0.1263318722667366	0.7788752444646585	1.1985311879720264	0.2600534070861804	0.4533918432678705	0.22457861779832244	0.1263318722667366	-0.062095525951325836	0.09020083729698802	0.5025282613051174	-0.17553381529799506	-0.4319836928777363	0.20699919671324496	0.22498449616448957	-0.30083099270617497	-0.6492363960134648	-0.14362647248218918	-0.4546350743122649	-0.1810531395280588	0.08334241930729913	-0.026780571245131668	-0.19079366098519657	-0.23820315612319476	0.1074512416779001	0.38068336817028214	0.15876106054622907	-0.6037251028057948	0.4449640422595671	1.4250035111709933	1.2038069208457762	1.7387963538398767	-0.7225214397014648	1.68592409801261	-1.0162749141384122	2.49891027604657	2.478479697152901	2.2331044544679486	1.9251942841172243
ABUW_0127	0.19352924017819717	0.05774555747881882	0.43859407201490486	0.2015282857663161	-0.1542858210638709	0.38919398513705605	-0.43643644983950103	-0.6828220210177904	-0.8825344135214874	0.2785024284811506	-0.6013507695279785	0.2027492581415482	-0.2750614303524721	0.04826433949590769	0.9803081932821789	0.3989972727504951	0.12827048087598492	-0.2027492581415482	0.27818615616226117	0.45139204016700063	0.11236879543236822	-0.38899667697749685	-0.024046620352897508	-0.18447167539329	0.20851829574618708	-0.3379264586655135	-0.7101935421198184	-0.25281947832208473	-0.01330641848869707	0.06292468296740195	0.1920873193319661	-0.035584194419063575	-0.45989764915060904	-0.12130031167800759	0.2678103298186434	0.34880297432491725	0.22369882993652745	-0.299215273244563	0.07551644330803575	1.6538727686852397	1.8104758971738306	2.150729248515861	-0.7696995600915093	1.0778542555200858	-1.3810296884243518	2.8098150561599087	2.530002332917269	1.1785085189623832	0.9783591327167462
ABUW_0128	2.727484417739311	3.2520305848771365	1.8845810792991706	0.15557509085183963	-0.12900724415599463	0.025235367586125435	-0.05180321428196777	1.760150124653479	1.8418482635267281	0.8815887352377141	1.8485482232947055	0.011057111769747774	3.235994360993692	3.1631690958022562	4.296727606083856	1.8873007635824668	0.32487360200136184	-0.011057111769747774	4.518592799324274	1.9696300396700868	-0.15754931319411192	0.07642193634822902	0.2133686471143701	-0.01977335435596661	-0.19359529275840526	0.13663487037920063	0.44443441952409213	0.5175719490295609	0.020942309513602986	0.10639772021561367	-0.15750158984478269	-0.04110359807036623	-0.015826164075875226	0.20740510918363864	0.1733277539206588	-0.31256820826005516	0.8068065649564948	-1.3847293819656232	0.577922817009128	0.7421466212015178	1.0335065976341076	0.9293510153293805	-0.6061438842841786	2.7503038696115287	-0.32320713104520227	2.340281997833093	2.594226051450963	3.460750925907663	3.2003180054206957
ABUW_0129	-1.1533139968058888	-0.9077314961331835	-0.9810389489633975	0.11292559141711145	-0.07300622754482333	0.08434688706777127	-0.12426625094005939	-0.6945017403684415	-0.8835226825871327	-0.14855805092722063	-0.7833798934760314	0.07193126452812204	-0.15860862258481467	0.17562078014590354	-0.5025003278511877	0.2029410887514953	0.11586955224948103	-0.07193126452812204	-0.5538690881911523	0.15616281072453542	-0.13069643713049883	-0.2023481668539815	-0.16499953085526942	-0.03828860261243339	0.20328813346770236	-0.020359742795618363	-0.2378461206578968	-0.23569105165966064	-0.05485575742994264	-0.17970981272050723	-0.10413720160511719	-0.2024312417191334	-0.09989547399599452	-0.679720435778882	0.20403267560111038	0.26039493745027853	-0.11165202032061217	0.07980410227971335	0.03184791804089926	1.078118853150092	0.8281573682569838	2.0493382598703227	-0.6290359472374085	1.068711681206207	-1.4203023126329135	2.233848524127645	2.3635145437913736	0.32604015630885064	-0.16705981967077443
ABUW_0130	-1.239209251602206	-1.8118060915215783	-1.7641942547205969	0.21838037186774573	-0.19588404548183114	0.18052452810854236	-0.20302085449445828	-0.7795797617814455	-0.8278863928863394	-0.07324372401833079	-0.35578102844843906	-0.4424860262463377	0.3545223647794544	-0.14876261866675344	-0.42901372043732566	0.22078511272519585	-0.20804115242412746	0.4424860262463379	-0.7962590731385393	-0.20095719341317575	-0.15846549811032618	0.7509570883340926	-0.3242718295277043	-0.22902539691336843	0.5532972264410727	0.7444853111451941	0.32837990991484656	0.5968101376043458	1.1870214802671195	0.5840196458088558	-0.2261860396070956	-0.3695148947201088	0.02968094993086634	-0.42441768966256577	0.19650508967622926	0.20179906520263424	0.4947682543542882	-1.3045116028625714	0.809743348508283	1.3431179113652207	0.9248276866066674	2.1570838751507226	-0.7521010774343482	1.2697121260927053	-1.404982797716374	2.4432336213465833	2.415187477458235	0.9955204402763855	-0.029437168217741227
ABUW_0131	-1.304242184272896	-1.14079110896076	-1.9220189390054037	0.11985723702465512	0.006851878480165663	0.09427368933817082	-0.22098280484298982	-0.5433944288086714	-0.953218235474198	-0.03877586101351316	-0.5714972506942404	0.16068273342593198	-0.2381360368022274	0.10369904900030102	0.5320986574076472	0.05418606655260749	-0.19221601347664707	-0.16068273342593198	0.11475784638234476	0.46960209522630225	-0.16532952155659508	0.2943469599070323	0.25603282554711027	-0.13836920097602068	-0.11766362457109047	0.7721919793962015	-0.7931782697704637	0.5521246164234579	0.8614787719624937	0.5044949364233664	-0.054987758995840075	-0.5086331922193805	-0.19293543747454045	-0.7734694996192479	0.24792319647038008	0.12967266379085762	-0.05298834423451371	0.01166306803301731	0.041325276201496286	1.3951840385218723	1.2444216665162267	2.381677725038295	-0.8192170450611429	0.7938679954977634	-1.562460679977152	2.3222258009444783	2.270896861543248	0.48766357022611606	0.2551102370652729
ABUW_0132	0.13960299994046244	-0.25892069616152336	-1.1510272422546994	0.07578375264756598	-0.06199446941976827	0.136602276238166	-0.15039155946596328	-0.5605836391264849	-0.17041258938145454	0.12144411418212941	-0.24074270505672546	0.07363727791742702	1.219607789150949	1.0893884297755996	-0.11226601447457751	0.12072542489487281	-0.08378911708104786	-0.07363727791742658	0.431814043068548	0.7196536470171719	0.24824883010613474	0.10424170271468158	-0.1612919516212865	-0.06610881513865374	0.2274007667599407	-0.18156539545014638	0.0755186175995246	0.11262234024532702	-0.10555590101409562	-0.10798473642850981	0.04036527527477496	0.20438699084746315	-0.13068290160661578	0.20047491691710562	0.09031762633184215	0.1430965915185478	0.3035244101589809	-0.6343886001438923	0.3308641899849123	0.10672015245994526	0.0674410295193204	2.0142414885143016	-0.3238264019178123	1.1633359309294673	-1.6904150865964884	2.1203107180047494	2.1675570196789153	0.814989837611499	0.3383195990023622
ABUW_0133	0.11345126260455451	-0.23666759211077704	1.1083288055269929	0.03231893725821955	-0.003653805051238024	-0.010121973435044396	-0.018543158771933577	-1.0078599524338827	-1.20690641123125	-0.47303446168672103	-1.0686740963633685	0.23649345374280983	0.5162064113350908	0.36386340029609876	-3.9494405671111465	-0.12163164507872537	-0.26266465998383737	-0.23649345374280983	-3.5003539049650847	-0.3839322396453344	0.07098052129089716	-0.5286789282563227	-0.6692160182339641	0.12164769767822392	0.5475683205557438	-0.7753847985389992	-0.5467114220342548	-0.06984820801495495	0.06099480533885604	-0.25377388006976354	-0.2508988790360984	-0.34520182979544956	0.38884250855932123	-1.0497244698007187	-0.1379436295232228	1.3017109022088764	0.010673948545289136	-0.08373066281020769	0.07305671426491855	-0.13482976805244817	-0.2013159644543201	0.4693587052347592	-0.4413220033670662	-4.317284103633282	-0.02803670186769125	-3.4245375155805	-2.961411747793658	-1.896035564402851	-2.7749809261296896
ABUW_0134	0.9853199150903542	0.8706758866032658	0.7249885182865414	0.07561623565442499	-0.004666305430989226	0.00011837736863640203	-0.07106830759207394	0.15753494348877162	0.20205505954403957	0.5800172042667358	0.22126699952257756	0.015030676972605406	0.3918854425690448	0.42540151211035493	-0.9278224723542214	0.2600025424115664	-0.06431476731739671	-0.015030676972604518	-0.8308868677225298	0.24257410378064304	0.011094805239036276	-0.20768069131808709	-0.1847349882017788	0.0056421656028451395	0.1790928225989319	-0.5143260784571932	-0.19920098552505472	-0.20091350010074116	-0.3804436036412042	-0.31274164206773314	0.040296669107871	-0.20877351622386264	-0.002611673005938897	-0.22491465578785785	-0.03768499610193743	0.0440066052423802	0.20810989653548084	-0.28618458369502076	0.0780746871595408	0.8143760794376975	0.7950222224282069	0.7747218611115123	-0.2682961042235492	2.322553719430842	-0.5064257568879613	1.4470791859513836	1.9974171654498791	3.1854463193360987	2.933286792776399
ABUW_0135	1.3121164677250983	1.0466366955860371	1.0018748772898585	0.07249034880815497	0.01162818520591724	-0.04010719016661479	-0.04401134384745653	0.3973446486947294	0.3946294538721187	0.4999218316340368	0.42686209623669846	-0.023414058418185668	1.065672700217359	1.0924964372410813	-0.5016269765229762	0.7669595175234267	0.036193440978530944	0.023414058418186556	-0.24525997395033272	0.7227841234469565	0.12417281505328503	-0.09034469299429837	-0.3372573339595739	0.06330996820345369	0.2739473657561202	-0.3874018914850694	-0.19875368998701148	-0.22063168995088844	-0.31231896140239535	0.0281681072127693	-0.01167136010755776	-0.09792202812123385	-0.08501947784875341	-0.4532131344451811	0.09669083795631117	0.17367138471492716	0.2360992884028672	-0.4211145302402759	0.1850152418374087	0.6339093470216834	0.6271487803506712	0.8331047585402285	-0.41085708378330565	1.989110125471102	-0.4222476747569228	1.71633171974164	1.8290608844508398	2.7687391126895404	2.51735092255164
ABUW_0136	0.7347050382807385	0.6184285639143381	0.07452975520653915	-0.08958310082273968	0.02180509324383184	0.05845927925471184	0.009318728324197778	0.06878540088771512	0.09578618398884498	0.30932895525925286	0.14512164917145576	0.03746293830638514	1.126408264185974	1.1114099133873223	-0.07134612305945787	0.0243921441663959	-0.0169987929857065	-0.03746293830638514	0.014211269441770646	0.2727976585647083	0.08645481228534457	-0.05222243258897663	-0.17715656633846333	-0.04191897964379976	0.2190755459822631	-0.2717810844813897	-0.20805336413047915	-0.021074437334497986	-0.21883558335039854	-0.11318202579632519	0.028462356605260197	-0.2623914901372668	-0.29193426163476754	-0.5461005769725205	0.26347190502950824	0.1357985161607882	0.20195607343245214	-0.4356364679461535	0.23368039451370048	1.2459146614988343	1.1373948138496814	1.4273571534131517	-0.4181852386774101	2.9462822798121295	-1.0091719147357394	3.3065193043856556	2.8950965003561104	3.1387792403998556	3.1249565459718682
ABUW_0137	-0.3917323192968132	-0.8016473836428295	-0.8489404982632935	0.01843454444631032	0.06455540206981158	0.009327914153104189	-0.09231786066922609	-1.0041962695452642	-1.124561780543793	-0.16305055670366198	-0.8248395294152293	-0.04005220828720901	-0.5009853224914789	-0.6120759741465447	-1.1747508455898177	-0.7607266623681133	-0.15840970335487992	0.04005220828720901	-1.61939389507313	-0.6531483304869816	0.05899162896998611	0.10512517204961558	-0.18327100111680927	-0.01226327586266418	0.19553427697947257	-0.4605968422491129	-0.3782576381353264	-0.2688909995238844	-0.2494882047353455	-0.21496343481900482	-0.22982973683059615	-0.4087082095450203	-0.2501566299084308	-1.0893747220829249	0.47998636673902606	-0.14931384398248326	0.06798185299796877	0.010033745281424977	-0.0780155982793942	0.14584631913396073	-0.2084408364123047	1.4768044199527863	-0.39052033383244344	1.7863944448759796	-1.0862840861203429	1.8203598970397032	2.1491774646062347	1.059446232192054	0.6077694610620958
ABUW_0138	-1.1905782191860164	-1.3675432477017528	-1.239273649232941	0.02089254276547603	-0.04196070037477906	0.030704949402594828	-0.009636791793291799	-0.9856556856021257	-1.0044175473199584	-0.2125405666143001	-0.7879240735319009	0.04309165763133205	1.1303361322237642	1.094226183376093	-1.2369188338558397	-0.06756143038125728	-0.06863863636094969	-0.043091657631332936	-1.383994365773173	0.07809288186131802	0.09401728235261331	-0.42062890379038187	-0.01949143118101837	-0.25079919585915	0.2702906270401684	-0.27902610850865717	-0.305612615689971	0.007317823160118309	-0.1937731355911696	-0.006824160553049907	-0.00384892860463637	-0.35596648010243204	-0.028645030912534786	0.030689015157433275	0.032493959517172044	0.6220878230051445	0.19621741526243763	-0.3868111157132912	0.1905937004508509	0.09928249798467448	-0.10352708017371981	1.6487512915618772	-0.22066240171184548	1.724321139646619	-1.4280888898500312	2.034117321458248	2.3993557131985654	1.7187269675563566	1.5015834440639897
ABUW_0139	0.48537764799003646	0.23004442761083155	0.7726349050912056	0.07345432417458753	0.016684515812539047	0.054728352286518955	-0.14486719227364375	-0.8337376932559568	-0.8203583334109243	0.037841420820859284	-0.5761886411825348	0.10379364576355066	-0.08718034208154357	-0.21866558401723069	-2.145556398343503	0.63513572193723	-0.08376128356822932	-0.10379364576355066	-2.067531056021794	0.3659333954754018	0.02893938874967006	-0.31836408268569016	-0.38176375480818336	-0.08058695721586417	0.46235071202404754	-0.5438102898909936	-0.43821817730550805	-0.2006942720081497	-0.07951292379793884	-0.06480017941902183	0.09493476826399849	-0.10811891727234091	-0.008158549494339695	-0.2212626755518059	-0.08677621876966057	0.26565066890166733	0.10111653604146298	-0.07074900823941022	-0.03036752780205454	-0.16889432831113105	-0.1852921389332831	0.39829269924691957	-0.2256594924286972	-1.2812056753638839	-0.17263320681822414	0.030738591459067877	0.17667839171915745	0.788426589890511	-0.2730908020014322
ABUW_0140	1.217361113150024	0.5961991247615481	1.135394652382005	0.0762880033419151	0.009486431175375287	0.015354488186108739	-0.10112892270339913	-0.5393984260790186	-0.7302118506919824	0.11834306916377368	-0.23174593409739686	-0.02995141516005706	2.4085758815046754	2.2964179193813914	0.8379497454085394	1.890364527825489	0.14271140386442838	0.02995141516005706	1.0179264250537354	1.8241554213196034	-0.013010166662124512	-0.23691764700429907	-0.4956089041521343	0.08045703589859521	0.4151518682535391	-0.8486073006072292	0.2983795980324091	0.07362447617027978	-0.9433518769549218	-0.22253576442313072	0.14373562315877741	0.08334249939830052	0.16813465383872384	0.2350034683808495	-0.311870276997503	0.8963014459295984	0.6193909371381796	-1.3022837809875876	0.6828928438494088	-1.545800470734764	-1.530751481769224	0.6630707197825298	-0.48264834277904	2.513641390703236	-0.18042237700348984	2.054537519661884	2.3296406274168495	1.6494206418668993	1.8892911722270922
ABUW_0141	1.3602176119632539	1.3618809017774094	0.9234447632122231	-0.044967215200113486	0.04543315204121612	0.08805731028191754	-0.08852324712302106	0.008027206768108641	-0.004891306456731748	0.36382226152541897	0.16473979788561088	0.01280544516080706	1.8906004129579577	2.0967835040341933	0.5844213495441011	0.7476593668102574	0.09373093170903957	-0.01280544516080706	0.7488796695474651	0.8444139298899263	-0.03263490935061064	0.03310241704076944	-0.1976312793766235	0.03173264469131354	0.16589863468531263	-0.2857023066746436	0.2576058193345929	0.13196369946211917	-0.31988703073629043	0.06601839388744324	-0.09898302892276067	-0.042814925699981465	-0.03260139172519505	0.18539564199628966	0.13158442064795572	0.22038764617641604	0.4839081895088153	-1.0361269463447949	0.5522187568359795	0.43107425747447436	0.35034153274292557	1.3092519197387773	-0.3975415622803977	3.560432834108899	-0.9117103574583783	3.095162695171564	3.030752705454204	3.3596652821741353	3.2518277872941868
ABUW_0142	2.0390310553645987	2.008793306835482	1.4779671821991611	0.06512302682343929	-0.018151396764825023	0.006068122991973901	-0.053039753050589056	1.4386134554399987	1.4183243601476097	1.172819580384603	1.4717417805565445	0.05173761686942768	2.3256510821015075	2.3034986909196116	1.341049934509865	0.5600623609075441	0.3135069696928099	-0.05173761686942768	1.6136371764020732	0.7605744819522577	-0.150375897864099	0.32133631376210126	-0.24797660912334862	0.0067544283227753965	0.24122218080057412	0.23468391820358558	0.7312789733835796	0.578023522992611	-0.10262724372339616	0.4053975829216174	0.22291634288594597	0.18948834123401692	-0.17650868326500113	0.6449386613391601	-0.046407659620947506	-0.027784615494567788	0.7955839254889234	-1.8473470247171546	1.051763099228233	0.9646454166450624	1.3745298981421668	1.3102634068816683	-0.34092924356403564	2.9382059638336995	-0.9693341633176327	2.7326817375976966	2.940741143592923	3.422604498294431	3.392604579657998
ABUW_0143	1.7966156100092139	2.1110949677325026	1.9613721430363205	0.16241514082023834	-0.15991369221447238	0.24413046138076755	-0.2466319099865335	-0.1741692181087644	-0.0072144770605007125	-0.04134025506489092	0.01823636474159418	0.02638634704874221	-0.22434936959666119	-0.35324680101978645	0.06350983112805153	-0.058113712381708815	0.10810350618039166	-0.026386347048742653	-0.31652274140234193	-0.05187470082281065	-0.012113115402476282	1.5975129719386523	-0.5475790034019847	0.035134675750517985	0.5124443276514672	1.4820316147555124	2.3522220417065105	1.5373274938095935	-0.014272509471204398	1.6649177083617683	0.3129941279651791	0.6733451111906672	-0.6638672549260254	0.9315690760776305	0.35087312696084494	-0.485632855663924	0.7255354659976456	-1.7936560437031255	1.0681205777054812	-2.3192114862849054	-1.8332513945552815	1.6676831011933442	-0.14806981755573867	2.9731502714463693	-1.519613283637605	1.9442894816952907	2.027125827195442	3.654873907999176	2.163733830977414
ABUW_0144	3.885533165613773	3.4888373842554206	3.3735651010183743	-0.11851431531067691	0.034632221608530855	0.10650180531814435	-0.02261971161599874	-0.47712944735863116	-0.6616362978031427	-0.16034560866282277	-0.19243373805641095	0.010679577837296783	1.0007213655971547	1.1421807794461518	0.2946037680082032	0.4646691473922857	-0.10344382756396886	-0.010679577837295895	0.26904013158926077	0.4015503860160541	0.13965748166898884	0.04509803323689443	0.25588326508691495	-0.25901391441461996	0.003130649327705015	-0.1396541402444953	0.10927565069049816	-0.23124170629356033	-0.24751659282252803	0.14843662667190127	0.033934373359445935	0.14481209796586914	-0.18655700391447283	-0.37313901872991817	0.15262263055502778	0.25757358914571693	0.4291778865652338	-0.5543871215135026	0.12520923494826786	-0.1544732305144354	-0.09578480364471531	0.08617576828576112	-0.17003272890009313	-1.1327334559513464	0.08385696061433112	-0.4951138058462705	-0.7472491161583723	0.1667656202136607	-0.5694112345445124
ABUW_0145	0.1684383854805107	0.12526421954005063	-0.17724415418148443	0.060899794837888876	0.010487048294968382	0.011910445490995514	-0.08329728862385011	-0.450217749540764	-0.415517751272386	0.31320539856530605	-0.26131330055295265	0.057254187000829404	0.6266843868710152	0.5694134934678488	-1.298451640512699	-0.4156531306250688	0.15229027382002425	-0.05725418700083029	-1.0717378275406455	-0.29082034321443917	0.029293131149499274	-0.2675135885610027	-0.40772177271050136	0.13575930969315042	0.27196246301735183	-0.9205937807959303	-0.3429230953352844	-0.325984312383917	-0.673266325989978	-0.3321468395150884	0.28766415585560523	0.19183954010352888	-0.27716910908171943	0.20144131339844673	-0.010495046773885797	0.12281723453553983	0.4218751682964763	-0.9346132556890172	0.5127380873925436	0.4132880242496526	0.38037915570926906	1.3388583474313123	-0.3936401656089017	1.951371930777336	-0.9452181818224092	1.5791312064856813	2.0486620369270527	2.6003164706763107	2.2288377102031056
ABUW_0146	1.2780952060480955	1.1228572911324495	0.924721578279299	-0.07818509340278368	0.004405701002855977	0.05175686351660769	0.022022528883320902	-0.29223864285714996	-0.24229490102881002	0.3417389871167753	-0.038160345362913795	0.02920493759000209	0.5940683709018817	0.6417711084936739	-0.6095143272883616	-0.3514932845705365	0.11044065721681395	-0.02920493759000209	-0.3156171912667842	-0.13693375207026293	0.14626214635071744	0.18333213731151332	-0.020402379737796572	-0.2580027388118866	0.27840511854968053	0.004984612606066641	0.0068761744224570265	0.19723568350131604	0.08485981527852982	-0.0483004597250547	0.10240527383709086	-0.13068040254143565	-0.1733659040038411	-0.17368212483199486	0.07096063016675114	0.041129356276774054	0.15620701314002705	-0.41946344509850064	0.26325643195847626	1.3576067581429223	1.3771714611829253	0.9565258567138013	-0.3691512388626572	2.6293632663126116	-0.587374617851145	2.337624909056741	2.7271858816936447	2.76513742890314	3.0559215827835775
ABUW_0147	0.8486038974877692	0.6831764215557063	0.5264765060478194	0.02005955411595739	-0.04383894293332702	0.006634148084170732	0.017145240733198897	0.7615179791243394	0.7928792595961678	0.5464193729154561	0.8735898581493347	0.009488606260470434	1.3521807465737927	1.304806898897346	-0.3823406316417186	-0.32096471525743464	0.16020536909601102	-0.009488606260470434	-0.13896741263563062	0.022444836665673762	0.040886389997510264	0.17939094489225038	-0.09852657995936642	-0.04405586119418814	0.14258244115355456	0.027058591393371856	0.13235211609859476	0.20131074457677922	0.016150670067585082	0.050573673493511606	-0.029704119392562234	-0.24792869108987148	0.017099700692650543	-0.1146586873361013	0.012604418699915243	-0.028306834405897874	0.3011401458745624	-0.6679588860335013	0.36681874015894156	1.0464024927843143	1.0518251340383307	1.4397241600231947	-0.4297205973313285	3.3373334906108036	-1.0100035626918644	3.5158258357616337	3.7198808769093796	3.3864280107000253	3.8176756822470477
ABUW_0148	0.5047206098079791	0.40608939877433947	0.10751034192763598	-0.03046984493081606	0.013911172062426758	0.00022572950957311377	0.0163329433588153	0.055299463043515296	0.05594963992927138	0.34797913010641324	0.14622634706381543	0.07527885112957033	1.508683908547921	1.4894962406866217	0.05354015954194402	0.3812423354938552	0.18539607710577766	-0.07527885112956945	0.20449069279866539	0.6170765796264579	0.1917812700134487	0.21996711127747126	-0.09752891966434873	-0.07142544398716844	0.16895436365152072	-0.11254887052572116	-0.16458139213992773	0.21371750913398913	0.13405943187745528	0.005244049432661768	-0.001354504610445062	-0.271004696617112	-0.09669423587857118	-0.27496464298262424	0.09804874048901624	-0.09554227088253242	0.3751034240893709	-0.9064915120710122	0.531388087981643	1.2334628175578608	1.1323679249043739	1.4050035723873058	-0.6302836134187566	4.029131750926135	-0.7747199589685492	3.3921269061846453	4.0960827357026	4.348779271256928	4.512776278563793
ABUW_0149	1.2981956275307862	1.135755419657869	1.1374666813143932	-0.1142542391572956	0.021957705041500297	0.04772106628595285	0.04457546782984423	0.036942448945979756	0.06330147291024701	0.1758928542890672	0.07988835329358679	0.01755925829360283	0.9832805476580626	1.0268288471875007	-0.078857757934923	0.07881913999933321	0.06374513346660393	-0.01755925829360283	-0.12574443477539443	0.2749827432158014	0.14699263995817446	0.21461676158857923	-0.18352758162171234	-0.05907809111627671	0.24260567273798817	-0.16649419439056867	-0.08566393764961067	0.11603590789541851	0.14408824242735196	-0.21925402676019257	0.04766376430533725	-0.3216203363298753	-0.19780635543635228	-0.46001238231895947	0.1501425911310168	-0.07805825651620779	-0.033914376971292626	-0.03946944031999333	0.07338381729128685	1.2681093362694504	1.20997355141653	0.6085574708257031	-0.3685354707339039	2.7125425999611377	-0.2400220000917992	2.698537234667544	2.941029126417357	3.150160203265603	3.3346561695853776
ABUW_0150	0.052557314391370014	0.04168870656697621	-0.14097174089679676	-0.04125838202456755	-0.023691642702910798	0.006004315926841031	0.05894570880063554	0.4761445585622148	0.44743836369717727	0.5852197553009635	0.5998394841933177	0.05416738960335454	1.3557594118390384	1.3346083532978827	0.6896920765791945	0.6307367714297341	0.16354763630274505	-0.05416738960335454	0.8650671887940993	0.8905764259379776	0.14798398780065458	-0.03515256622294238	-0.07091186426169038	-0.14415119796984044	0.21506306223153437	-0.2783238148696192	-0.11401203726178011	0.12168762060520422	-0.0063616907955044155	-0.1495843385217519	0.049100721760336086	-0.35572797972702297	-0.19196472111784857	-0.2655545298426798	0.14286399935751604	-0.08935770238050722	0.2561734780166418	-0.4994139434891869	0.24324046547254774	0.9473475257381896	0.8881632345097561	1.0615618769997948	-0.2939121987412445	3.1687560896339084	-0.7676496782585494	3.0083274677843894	3.3675164836257094	2.652183641655159	3.4404074064200865
ABUW_0151	0.5408315951506069	0.2967339571604999	0.5211882543660185	0.002240390639094869	-0.027971982772653448	-0.015296512927999828	0.041028105061558406	0.6806940361612206	0.6975234279122642	0.5983750640183878	0.7072299950178813	-0.044382319316966345	1.01298936314749	0.9988339984359271	0.6093064695866577	0.6649706196201954	0.08809642240699667	0.044382319316966345	0.5045043011808321	0.780864882716223	0.10413424726078446	-0.37931275389287755	-0.38706617141883726	0.09275191674406358	0.2943142546747701	-0.49719056411540485	-0.4194736615760526	-0.13738122251034746	-0.3571145620483609	-0.36930336739721525	0.007828102294459072	-0.08886338124226612	-0.05150267032147582	-0.3271899454725613	0.04367456802701497	0.014472424401406059	0.3862148389955742	-0.6632011015876458	0.2769862625920716	1.3399637405776534	1.30135054727333	0.8550298418992819	-0.2896445671833394	2.661660244671471	-0.5653852747159389	2.3621522767074152	2.759336086622091	2.5967065327813073	2.923041815519654
ABUW_0152	0.9077255117938332	1.4998843494925982	0.609130882195263	-0.11627164367647325	0.04883007696793129	0.09134006508675707	-0.023898498378216892	0.09062755712916193	0.1820652482849372	0.7229941798884116	0.47591641696969766	-0.061845651863603024	0.6683102426243668	0.5604025745008308	0.9457726251850413	0.6734096635667584	0.185524562778987	0.061845651863602136	1.1630701218879818	0.7851273942685619	-0.09350954621034457	0.3468037836906701	0.08065673138281593	-0.19024635431473147	0.10958962293191554	-0.0231174493017674	0.5244879622956171	0.3958981628753335	-0.17606159223893147	0.06475208886640971	-0.036952239864720404	-0.5858811003539106	-0.23609747232902212	-0.08582447229525414	0.27304971219374163	-0.4154323671350859	0.0683007737817114	-0.21139626012157997	0.14309548633986857	-0.06358634788894069	0.12943240213480234	1.125446560045627	-0.47212586591150885	1.8469610545308326	-0.6533206941341207	0.7872473456428857	1.173200832668373	1.9017681183758182	1.844144971087478
ABUW_0153	0.9449682118329799	0.9639615465100198	0.39737023097553426	-0.024207449630301525	-0.016198801037434762	0.0568508400662342	-0.0164445893984988	-0.06698368858729165	-0.07212238423677952	0.5690398804215517	0.02870513287692411	0.08320791765881097	-0.44306161923771814	-0.5307360406845305	-1.6999623888056656	-0.31876234827645256	0.009358045334798781	-0.08320791765881097	-2.0324913637314372	-0.3345344790074982	0.1693764921475749	-0.19523041158801036	-0.046017737170130246	-0.25686874697664397	0.30288648414677866	-1.4039923502571057	-1.2322028818037536	-0.9580550849590015	-0.13375095843535245	-0.507033654793239	-0.04283609454490289	0.338831156446771	-0.19175856642065714	0.015354521623529571	0.2345946609655618	0.36480929456887434	0.5072934582376032	-0.4529667344857664	-0.05432672375183678	0.3562060117798955	0.16958245901739843	2.0770348374245478	0.2722803312569324	4.497118065077083	-2.349315168681481	4.5751308108540245	4.110711894604335	0.6722239203629812	0.30782667481620773
ABUW_0154	0.5204007618809126	0.554533077877517	-0.14564661740650475	0.052718466802449626	-0.005795884665905859	-0.02244372944830353	-0.02447885268823846	-0.060803777604181874	-0.0015095872485542117	0.39613614122824536	0.022398239184058255	-0.07835299655614225	2.0514814330133753	2.032765464770442	2.0677527763289216	2.3684184408422873	0.28714568872694457	0.07835299655614314	2.0495632478448567	2.410994674122355	0.11676359544724946	0.008860652134834446	-0.4160570267045536	0.039288531688179695	0.3767684950163739	-1.4586866427805987	-1.3633496307466952	-0.9293348245569693	-0.365297913667435	-0.27623736124262166	0.15767645555929732	-0.17303045193220967	-0.2118659932936815	0.07303970401302351	0.05418953773438595	0.14967682060343357	0.6303145060577142	-1.6874213088216266	1.0571068027639159	0.7083989006161522	0.8952116906235359	1.5313005978766183	0.3405838807001125	4.39147419174494	-1.8718844785767286	3.2658619499956734	3.8432643588995328	3.470142135615151	4.467806810615291
ABUW_0155	-0.602398437055454	-1.1254573543812185	-0.518199482545258	0.027460240558772497	-0.034969384367675715	-0.04194567822843176	0.049454822037336754	-0.2851088661924006	-0.3167053738933685	-0.2364666245385596	-0.2548055194727006	0.03652808344660663	0.8384692292622464	0.9010166510934479	-0.9392209576283399	-0.13837377939323225	0.036997536088417604	-0.03652808344660663	-0.7545058264543698	-0.00876790208973155	0.16792018247354612	0.04455644640042955	-0.38362815296466124	0.1082399254455666	0.27538822751909464	-0.3148377391470518	0.1346619040413639	0.36416327827691397	-0.32118030864913827	0.6336999949404696	-0.13590005173489317	0.1247554729626863	0.07934557530129105	0.14209434529453446	0.056554476433603895	0.0006141299843029913	-0.08180636116410867	0.12704766373319742	-0.04524130256908698	1.608524865050473	1.5871703810344435	0.42062111749870823	-0.11382847664577245	1.9436548658844286	-0.306792640852934	1.8539468249181636	2.4368171942394037	2.372032449637344	2.81380461532446
ABUW_0156	0.6327360814646372	0.31642057246651767	0.9276241295586747	-0.04367094250911485	-0.008920758163965203	-0.003468589735742711	0.05606029040881921	-0.6084971805658945	-0.6083050480620429	-0.5057439665245482	-0.6149709567781194	0.055769605328473304	0.7200942940091082	0.8034406006671748	-1.1037942714689652	-0.38654492828490206	0.1554120032345896	-0.05576960532847153	-0.9403270280634413	-0.1668637860081592	0.2600576341200682	0.07555440684400594	-0.2680794662521855	0.026866663117361966	0.24121280313482174	-0.02446348972200596	0.29408622344587165	0.3739039408393783	0.15556147827120093	0.5278545021398049	-0.11849659973317195	0.17003969583205603	0.024060633004047816	-0.06982798565186954	0.09443596672912236	-0.05619173138073741	-0.3412836461527444	0.6052661166571145	-0.2639824705043683	1.3047444768871586	1.1822066245957217	0.7795501207092883	-0.6620872539939198	0.9208011167419894	-0.11746286671536943	3.5827247535503055	2.5485324541611316	1.2142410738233629	1.55100450976024
ABUW_0157	-1.4449079525064388	-1.4808714369055256	-1.6676175339041839	-0.038058692210276135	0.05365373251146721	0.06003680846728532	-0.07563184876847817	-1.4901123193265517	-1.1418736309248416	-0.7061862051482208	-1.1580560495812104	-0.017895066485456468	-0.1498085501983768	-0.36070137738048835	0.20212030238001333	1.2194453838449189	-0.13787028590356254	0.01789506648545558	-0.08146413145333842	0.9767404577806111	-0.09857075265814963	-0.06202695079712406	-0.22494369506245526	-0.0913178952746474	0.31626159033710266	-0.7733303842844323	-0.08165367596104289	0.09099866762522613	0.16065052406049496	-0.41612489687151033	0.10728337449533676	0.01016827080028282	-0.26073088808470324	-0.2935587201248602	0.1534475135893656	0.30326106118597895	0.5382147022222474	-0.9633630323947893	0.4251483301725427	0.27551184543646823	0.38382611053823545	1.6369043239572014	-0.5711396434288858	1.138656280245948	-1.0657646805283147	0.9136605601273335	1.8913045338084955	1.911334925751809	1.1428431201629219
ABUW_0158	-1.356680347251194	-1.2070695004519454	-2.0905764618327787	-0.014971709611208084	0.07983064076561597	0.06371547996944837	-0.12857441112385715	-0.5716868653251517	-0.6102343796523622	0.09515838419613942	-0.36626975823546637	-0.03898775417636724	0.7094853030933663	0.7875436092921966	3.7363843174639433	2.3559380764228033	0.32149017288041515	0.038987754176366796	3.4217541779991754	2.353115047207586	0.2361686097364677	0.29338002481141423	0.35162866273124305	-0.31460344604032153	-0.03702521669092107	0.7280345886572217	0.539471140795504	0.8433941169135784	0.7812339804902608	0.613890699252643	-0.4211548565229135	-1.053203556800756	-0.48195942347098253	-1.5374612937842214	0.903114279993896	-0.7381926007753483	0.0733929666598776	-0.2757037739167485	0.20231080725686912	0.5074914088886286	0.6018761537444224	1.326670825246373	-0.573631733663194	3.912670705825454	-0.7530390915831782	3.6301967168707674	3.8210545252208052	3.488558759302838	3.730518846411267
ABUW_0159	1.278546628908522	0.9783216002009816	0.9299790867137823	0.09320459058425268	0.01381143656362216	0.09908027240559747	-0.2060962995534723	-0.5418783572739532	-0.5608879141414311	-0.03720774962711548	-0.3283669872215276	0.18710047373795913	0.0823929902786853	0.3159933598585458	0.3031145035022256	0.12569358004635944	0.21169377621176144	-0.18710047373795868	0.33479309499163046	0.21771515183724066	0.21798284465604967	0.502745152273075	-0.8641489487557994	0.46334033883273396	0.40080860992306455	-0.346932796751414	0.45365241768623843	-0.29298046533386835	-1.1204063074431865	0.4255939625900167	0.21221763183301068	0.32057646098850867	-0.4219311654164173	0.6692978625472481	0.20971353358340572	-0.19885016713373904	0.5370878412169988	-1.1816935985014263	0.6446057572844284	-2.0486446506241984	-1.792985850171501	1.686660426168101	-0.2826918744740583	2.097933605331922	-1.403968551694043	1.762559460916893	2.3623628609560794	2.0953753158925426	1.5232277043658553
ABUW_0160	2.329905404675813	2.101481308923976	2.1774963717721896	0.03236143747577991	-0.07064444088370525	0.06207305868822255	-0.023790055280298095	-0.58424104486389	-0.6650414153675541	0.24233483340909512	-0.5548018552896976	0.10804643628404076	0.8558929650630214	1.0411802991037904	-0.37869458901495845	0.8818479347809483	0.17332224845391142	-0.10804643628403987	-0.7403183689251267	1.124490694262633	0.15280259534033114	0.48503938272295866	-0.31697417866752176	-0.0424828858731372	0.3594570645406572	-0.7863452703603704	-1.0821493843179626	-0.9341581242687989	0.019298695884577555	0.3083873915984112	-0.3690031563325853	-0.9841452470956904	0.020229186946577826	-1.5169163988662868	0.3487739693860048	1.0355191097023075	0.7063720538699227	-1.401028256096887	0.694656202226966	0.3313506645202535	0.18953081561898255	1.693338440697914	-0.8437340355661638	0.44377167348140123	-0.8496044051317506	0.8646689517064439	1.5970767365453535	1.1748355100861105	0.8709314920787503
ABUW_0161	1.7089511917479294	0.9678244095924242	0.9635763233745358	0.13246367940274073	-0.0568872356516934	0.18104678148771747	-0.2566232252387639	-0.7367828120098636	-0.341947960778767	0.5101627991887323	-0.34675805614116895	0.1489976729928073	1.4226585631036617	1.4269706218436102	1.2721618603899625	1.257551602084595	0.3546908978986014	-0.14899767299280686	1.7916375968214986	1.4840455968914137	-0.23659132624223034	0.3656894983067627	-0.347493267039086	-0.0282646302687386	0.3757578973078264	-0.46365819213728	-1.1090235591028188	-0.7829786361157529	0.41625928536840906	0.1436443352949217	-0.3583366984341003	-1.0637750003322104	-0.24721575067145807	-1.2488404950821437	0.6055524491055584	1.2872852042805993	0.02287189795562128	-0.4553611099875523	0.4324892120319319	0.6657834720260452	0.6472530586796585	1.8752726123670285	-0.8671822383976062	1.1648336327466393	-1.0080903739694222	2.636451276474428	2.0642327039782242	1.3788709545333737	1.6806451420679243
ABUW_0162	-0.4263038724222703	-0.2876313634838734	-1.0281955377449163	0.06214793668545937	-0.03151948863462728	-0.08730983731657815	0.056681389265744286	1.0061006671551667	0.9997837454018335	0.9294742367513713	1.0404826115129584	-0.022207191675617466	1.4252259022237315	1.457229860115012	0.8734246941490333	0.31727565685424075	0.1757970381978211	0.022207191675618354	1.073716341416544	0.5270582975814362	0.05967115144936841	0.40229887366279726	-0.0216603495419303	-0.11313505161390403	0.13479540115583433	0.2982586026781693	0.4235281925771055	0.3959842913129634	-0.005387551981034022	0.19074517306986216	0.17653807557599066	-0.03567551437144445	0.15652019136560646	0.06883701948426157	-0.3330582669415918	-0.33342645325322984	0.38438706927698796	-0.8993099376490772	0.5149228683720892	1.6074764863595625	1.5726382510049177	1.1944179484008073	-0.3334664234317515	4.0541383418449115	-0.8609515249690567	3.3364995029747266	3.9339096696307685	3.9135523938983	3.8623301725521753
ABUW_0163	0.00017726446393595552	-0.37613840494843753	-0.25595407449993246	0.0018294399094704872	-0.013634657034970132	0.0006850854200521894	0.011120131705443015	-0.14091508805514597	-0.183250323024434	0.33406113120878267	-0.06480172238649828	-0.010744423722371721	1.0623824269875861	1.036664013785268	-1.5951327075275694	-0.27336729616633093	-0.0980689259723011	0.010744423722371721	-1.381034934366606	-0.14592807004227737	-0.0025713185574858244	-0.5321196545596782	-0.5707458198525677	0.2237021083667523	0.34704371148581625	-0.7172224594327075	-0.05801227310325974	-0.027919544606071156	-0.8265730880923048	-0.5330758967142106	-0.016919960478524843	-0.14648403587422543	-0.05879405507159596	-0.23715362499382842	0.07571401555012436	0.27579330966852744	0.3666410061391989	-0.6278170076827889	0.2611760015435909	0.7477851072741135	0.7124725477267937	0.6928543434407759	-0.1271277078250268	1.1654653259589267	-0.56572663561575	0.4623596604895308	0.8056893054549015	1.6156896675595078	1.3766752199947856
ABUW_0164	0.7181071489173156	0.48787304669499054	0.3036613953255136	0.028041765129454888	-0.0029413833967524283	-0.0521048344952213	0.027004452762521503	0.5075054350312209	0.3840671549686334	0.45556685154014165	0.5511021918124257	0.053947687649611	1.7781415016017545	1.7936434039223803	-0.029921890811444918	0.6885810878534278	0.12755208365825244	-0.053947687649611	0.25696544597240223	0.8985980285795643	0.10831541437326209	-0.37187251486623385	-0.5644475474779664	0.14020822034280211	0.4242393271351652	-0.6724844561306282	0.15943932620174728	0.17491712776349022	-0.8006660183496912	-0.35175460413508564	-0.013281265841975198	-0.25246593135352313	-0.08251915956010869	-0.3925125749218399	0.09580042540208034	0.1267507105460659	0.4271207692616583	-0.9464991356085548	0.5193783663468965	1.2637069190811738	1.3567847167948779	0.9571716477677192	-0.35903396754439676	2.4530982119889737	-0.5981376802233216	1.6697163599335108	2.1533856746969535	2.8606441254918016	2.669749285149492
ABUW_0165	0.9656735705071426	0.786079749760292	0.49300954264070285	-0.039319111915453675	-0.03802911773308182	0.08651967550605288	-0.009171445857516503	0.25041946724710407	0.156452364470816	0.2257100973840025	0.3745276011484844	0.01922772915160076	1.642052981566751	1.5190352409783294	0.890868432646144	0.3261067167914855	-0.027213532333205226	-0.019227729151600315	0.993872671467356	0.6119192277172161	0.06538265950254463	0.02217563616135987	-0.12308560299405347	-0.17275082812160303	0.2958364311156547	-0.3554176778233682	-0.011463544804323433	0.3542233488636839	-0.16921074742911912	0.012909404531521673	-0.07703131833271648	-0.4976232032336192	-0.10976722417738394	-0.26094763686180045	0.18679854251010042	-0.14501696340048298	0.24383690888141718	-0.6106647114714168	0.3668278025899987	1.844042619773008	1.9759842896685598	1.6043772928836355	-0.4488522447060883	3.0074292438988377	-1.1555250481775463	3.2809814566967996	2.961956108511504	2.988745220205557	3.2553310779598577
ABUW_0166	1.7573921205236758	1.28759218703898	2.5558784750651284	0.042753821030428796	0.0020319884127566468	0.014678985993800353	-0.059464795436985796	-0.9941396970580954	-1.113842342750008	-0.4349248101387033	-0.986676080163134	0.10453057587822912	0.32041766309610153	0.1659868394514099	-0.09931131154236716	1.2938650617600462	-0.11648682430179846	-0.10453057587822912	-0.011427004644904315	1.0226677631195447	0.10340429184262057	-1.0537431875943177	-0.34886028409532344	0.09126341309309893	0.2575968710022245	-1.143001772324462	-1.236859739797131	-0.692736536135989	0.01234903965366918	-0.8814556772375948	-0.21144770256286272	-0.08486123926311961	0.05895859549857718	-0.48728274208993483	0.1524891070642873	0.5591491626029281	-0.5534037013685982	1.1623655935791763	-0.6089618922105764	-1.5817656532284996	-1.90099261201763	0.10332486776642824	0.20506091902361945	-2.341271851002933	-0.3083857867900477	-1.3942658198643727	-0.6777762064908419	-0.9048177390217234	-1.7269251540355928
ABUW_0167	1.497284648449325	1.7922754350608603	0.955123831601635	-0.06554384026656734	0.037541191408163144	-0.031968335933639125	0.059970984792043325	1.3178785808537183	1.353586636453607	0.8893126350473963	1.3843755174767356	-0.037809953674241115	2.2194176469184814	2.178147988624189	3.0115991084533444	1.584074682065781	0.43263672506190165	0.037809953674241115	3.1171600197428653	1.7940860942358299	0.25495436331558174	0.4199249009303614	0.16450614891395166	-0.1605012457190913	-0.004004903194860354	0.1402043801450974	0.7147585628220625	0.7141927560981101	0.23110628951711476	0.33776480138354525	0.012403914141636108	-0.17408838593842013	-0.14911140983826598	-0.25039365018722215	0.1367074956966281	-0.36413666892696916	0.31878988526992824	-0.8505911587612909	0.5318012734913644	0.7341522363172146	0.9044365990740104	1.087125201102097	-0.38200793525484933	3.420108701653489	-0.7051172658472478	2.3355139121562143	2.6768682297617845	3.107515206309679	3.2046409237222404
ABUW_0168	0.9995010615377034	1.1346239862026968	0.29962603117119535	-0.09730503987370209	0.08858255682781468	-0.06408713372248442	0.0728096167683745	0.2750995292095135	0.05831435369884996	0.1433380388381824	-0.09479381156964628	-0.20554450119609013	1.8833674800015592	1.8689492547344644	2.6073270994960493	1.484404936621381	0.46945642845041036	0.2055445011960897	3.0102219684973646	1.415187663992647	0.14097552805047808	0.7194227816799961	0.6817415441547858	-0.23713618332432684	-0.444605360830459	0.9876062662340743	0.2455468010430586	0.20144745945324782	0.8451157504678255	1.0835953334180388	0.016171779334004377	-0.18702134656101066	-0.07763317401827585	-0.23559812025998195	0.06146139468426881	0.028791316294918268	0.2427709878731612	-0.4511558917372511	0.20838490386408992	1.1860825568357045	1.2168828145902832	1.0689023895307468	-0.5058236317414244	4.216741138991533	-0.5630787577893215	3.2525664757799237	3.439374831682243	3.885261513670966	4.208576803723235
ABUW_0169	1.1500031624158469	1.037958755251183	0.8969643673947871	0.044441562686884595	-0.1344477214185682	-0.00501317363866427	0.09501933237034876	0.18768399053291862	0.03681012724345045	0.16180035468525933	-0.04306024349929238	-0.11886548626674376	1.5990572516339618	1.5921646858306575	2.1172253561699845	0.7400320411686803	-0.0018127777270313672	0.11886548626674465	2.0953202023283586	0.9857468094978596	-0.13157719404289026	0.2654310462362872	0.2807904802172576	-0.08033466149716872	-0.20045581872009066	0.013551318424680936	0.30270914036256613	0.15148920199208593	0.170550720046049	0.0625827809511339	-0.050413672490608796	-0.2582277734576417	-0.11156615881085585	-0.22749630881218685	0.16197983130146554	-0.1462762021737527	0.07649821367053455	-0.5530905175969574	0.4765923039264246	2.9348429948138346	3.1983859883709336	1.6084727994502646	-0.4751978322133459	4.647462547138911	-1.1332749672369187	5.521782418919345	5.507177162829038	3.679239828263819	4.088799252584998
ABUW_0170	1.027769609604885	1.0816705590563052	0.17974918275069296	0.10180086897313778	-0.10518265198417875	0.03362115305884483	-0.030239370047805636	0.4241138346266853	0.4176701172603563	0.44168563226868685	0.39491618107984916	-0.28419811343992984	1.7581727725878582	1.8762601754962112	2.641570972911271	0.773338457493828	0.17359195081090162	0.28419811343992984	2.6696878903503545	1.0247093594968972	0.14249899174804792	0.26738012708898484	0.10839096141029803	-0.04896318276269618	-0.059427778647602736	0.20992434443851682	0.32313013241316035	0.6664096478928423	0.3145230426390828	0.23279691292295634	0.041318806749822024	-0.2985816448434253	-0.04478736565437291	-0.004109679992382098	0.0034685589045491128	-0.33253041363472047	0.2749969381502604	-0.5578007619433292	0.2828038237930697	2.701125369186678	2.9638182755042655	1.9867560153541737	-0.7085187145584257	4.561936635882395	-1.2782373007957477	3.773566814326541	4.3904071507952125	3.6655920214355406	4.107386230496489
ABUW_0171	1.0634423532742723	1.0615196690254862	0.6707011458833048	-0.004085926419446828	-0.009195461129298366	0.09757107391136799	-0.08428968636262457	-0.14729664818298627	0.03845378198845317	0.5580703100913986	0.02678303986178232	-0.026462754443424608	0.7287512601484885	0.6590371238042527	-0.061376705037614165	0.11609797147892209	-0.1220042824286125	0.026462754443425496	-0.16474152217506877	0.11899835112733292	-0.09710453120158036	0.006244236433467165	-0.27390222352972327	-0.13173508362967823	0.4056373071593997	-0.5525874063896667	-0.4357244297524776	0.011662485277375012	-0.2618023169957491	-0.25587917973538143	0.11767642970466596	-0.09003401446548764	-0.22874279208710746	-0.019840658511505183	0.1110663623824415	0.02123533965568747	0.30360630706401004	-0.6913350287840165	0.3877287217200065	1.085079006997085	1.060774857740415	1.8215348868053272	-0.7037415325998762	2.9175883610853908	-1.117793354205452	1.6902916414993716	2.3348555892196896	3.0720048335831946	2.968158589572497
ABUW_0172	1.8772418740860415	1.7898619084124752	1.5433816327370877	-0.002712230118103065	-0.0037502684754935345	0.09773642609689492	-0.0912739275033001	-0.09167209527155595	-0.16189237767216103	0.19290281794488795	-0.26210032941402694	-0.09119090966939591	0.9948720289198665	0.8184895219005606	0.406274575714475	0.3411969754238964	0.06277985889430937	0.09119090966939636	0.7090345202018566	0.5932306827547063	-0.03880070104045297	0.4676115745302152	-0.16318807171911498	-0.12961588998456897	0.29280396170368395	-0.2091317209628505	-0.04302149181740944	0.05524507642046306	0.16961679111211758	-0.009829556116748961	0.09980783489628564	-0.2653555710066966	-0.38793686353901524	-0.3393965060169366	0.2881290286427314	0.08421616899063977	-0.07225622253464348	-0.08875630350144448	0.16101252603608796	0.8181136213276128	0.5350830693326785	1.5033250468890835	-0.5833533778562552	2.167372253992951	-0.9199716690328281	2.455897124072879	2.1625599760822527	2.201371384826318	2.1936355029201224
ABUW_0173	0.5635665900465927	0.22306745667790917	0.4715364829087889	0.042678338799582605	0.10071967803448967	-0.01118586249655884	-0.13221215433751343	0.2633850725938496	0.22737765836879653	0.0993198333601999	0.31028208253125555	0.09571128920331784	0.010116287469519314	0.039684867028841	-1.5518684222356596	-0.38075563735161744	-0.03243466304425713	-0.09571128920331873	-1.4268789080497246	-0.38428907146865043	0.07008968471933397	0.16872239057948057	-0.2345761955268184	-0.059468213844563245	0.29404440937138254	0.1276543007696942	0.1393161063229016	0.1824469756513576	-0.10067151370112803	0.2809436850550533	0.05886551321580402	0.13885488220959985	-0.10167092505763176	0.05760758082610895	0.042805411841827734	0.18931569781618052	0.0884495108510297	-0.07300156631032984	-0.015447944540698977	0.38335969384097	0.3031414999963724	0.8217517482393317	-0.24471362617591197	0.868187389121954	-0.5770381220634215	1.4448040412916168	1.3976243979735985	0.5846882036323597	0.39961030874747383
ABUW_0174	0.3302050265039407	-0.5204228620152849	0.13559392863685993	0.12572209726770556	-0.11640957261522544	0.09691341428140277	-0.10622593893388377	-0.7485359924201545	-0.9306785905432582	-0.10220762110793036	-0.8726254296855407	0.07144202210866624	-0.18576027095425207	-0.2596496892973974	-3.4035188614166403	-0.6010819687264668	-0.1220434829068342	-0.07144202210866712	-3.264140253040048	-0.6502109850738114	0.11990257102896162	-0.38317312610006216	-0.32531655070188226	0.04183046552300773	0.28348608517887364	-0.35143288241190707	-0.5145521193770843	-0.47009462936818025	-0.4743581501509446	-0.39572473050824275	0.19059857582412842	-0.024753508018715564	-0.23921373472969965	-0.44537460150489583	0.04861515890557033	0.42716886286648226	-0.12249850376982785	0.15086525932343697	-0.0283667555536109	0.06995530430867625	-0.08785874422658324	0.8939755892576047	-0.25459414327163454	0.2438853093529323	-0.6393814459859692	1.0997554586044105	0.9470572199126428	1.4252600457903446	0.5912191473517234
ABUW_0175	-0.9172114700476239	-1.6744705397176922	-1.0250516719318625	0.06245894095585136	-0.06411231935399009	-0.0171361633353877	0.01878954173352909	-1.375225887544599	-1.4260396506520818	-0.5385716100926601	-1.3027048157825405	0.17371176141697298	-1.2240639683004302	-1.136201034946672	-3.30139420048451	0.516138071699185	-0.13281765081141828	-0.17371176141697298	-3.7498386741986325	0.5035864704720101	0.12368501303275714	-0.49229838167705253	-0.40705670492436674	-0.16526015359483281	0.5723168585192004	-0.6338845814358542	-0.4497891358796462	0.055961556717547545	-0.3200296712928399	-0.5630352184340959	0.10748957295661832	-0.2519144591371365	-0.32284182076605816	-0.5066802390179079	0.21535224780943807	0.3927504963258901	-0.09620314683961251	0.17927912846566318	-0.08307598162604979	2.8106224763856895	2.831824465179758	0.37385777803819664	-0.107421342691989	0.6721011075527388	-0.26643643534620765	0.6863483101558643	0.7677114464696073	1.7465094017231024	0.30054480747460577
ABUW_0176	1.7351045485925631	1.4630532073651645	1.9208214293923564	0.3161494798613744	-0.1517223629523854	0.014141596847622395	-0.17856871375661232	-0.6010291207146286	-0.9232403265855749	0.00030617413137346006	-0.06725425561959364	-0.04277795622321978	-1.0413418896060476	-1.02544636769111	-1.9645504298086545	-1.2336632932389833	0.12052626420744961	0.04277795622322067	-2.396866454430928	-1.193434662989577	-0.01583205921266284	0.287026636035288	0.4627090266237994	-0.5549237620812728	0.09221473545747294	-0.061655159308386054	-0.34452716533750305	0.11663159283676139	-0.1313869091164661	0.25728315902590193	-0.01939631455550561	-0.09882424531080058	-0.03632116270448371	-0.017024608837022726	0.05571747725999021	0.45135946606256905	0.008666973851677362	-0.15435671588486954	0.14568974203319396	-0.5152424796463464	-0.7156952854672554	1.145864252918419	-0.4390553383344096	0.16839548708847918	-0.7068089145840086	1.9589202789886269	1.8271203330707184	0.5134566535725051	0.3140115133447292
ABUW_0177	-0.2986692230896413	-0.40662848683039066	-0.1596869780375041	0.02275779489384977	0.11253005947014305	-0.06633059478666414	-0.0689572595773269	-1.0887488142860162	-1.4602680585078316	-0.2967057162994582	-1.0844444881168567	-0.007069322258369759	-0.647962958415695	-0.5484310253466154	-0.5105773752353331	0.08829634182598411	-0.07428292184178176	0.007069322258370647	-0.7353858876279302	-0.2152127607712746	0.27702656930381675	-0.5321417338916605	-0.4843251361353076	0.35176478986687343	0.13256034626843416	-0.8136494909782899	-0.222829516855918	-0.5814597244401067	-0.9429830931621015	-0.3604375828726232	0.10218392295130485	0.045749067661248866	-0.11357310531136999	0.06045385375802681	0.01138918236006603	0.20790464663067	0.01585121230157238	-0.32063771394865803	0.30478650164708654	0.591662367100537	0.4149954551923756	0.6746649511890572	-0.1475308503790167	-0.45324814191829077	-0.5271341008100388	0.08780641119747212	0.2764251687056394	0.3154690623721752	-0.17119152994406317
ABUW_0178	-5.889645380555294	-5.920089592179286	-5.287382209585949	-0.037498266553139814	-0.03596450424113584	0.001895702567335178	0.07156706822694403	-2.7450200010945967	-2.6848898447731733	-0.23239688475260678	-2.540212852241442	-0.2133532378097438	0.3127060793272498	0.3679113061928494	0.31968568058522373	0.4066076037068209	0.18848180873543252	0.2133532378097438	0.0846509286899435	0.6966394932234634	0.15141120525052476	0.0014048887492932316	0.1286866433395284	-0.05407790070959129	-0.07460874262993622	-0.17002986302998524	0.15037103069847335	0.17119855435748077	0.07404811373338571	0.11707389896920617	0.17423382082694427	-0.21096501745320317	-0.16532712779333014	-0.41495712034165755	-0.008906693033614133	0.21021111116215963	0.12101176781290945	0.025387565819729563	-0.14639933363263946	2.5745415306753006	2.100870174039206	1.5167411858467457	-0.4738917265495859	-1.6958776615438178	-1.0428494592971598	-0.4863930454032541	-0.8072598797362343	-2.1683112431756517	-2.4529717830555158
ABUW_0179	-7.668685009532741	-7.587641737221947	-7.270858072488144	0.0033366253302702376	-0.0253634338370059	-0.003825545183122614	0.025852353689858276	-2.0757287950483025	-2.024138627639962	-0.30890517775080184	-1.9715163187436113	-0.01190607463805704	0.697044344640368	0.8682014975769892	1.0192705005819669	0.7375456868658012	0.423337788032619	0.01190607463805704	0.05369645772038045	0.881184332172299	0.23610497530351826	-0.15706995507011	0.2839509117737	-0.1954121564081941	-0.08853875536550726	0.11892778758614142	-0.11690675654546867	-0.40782817690115714	-0.38634041043094136	-0.12383937898858344	0.0439805944929641	-0.4344893510051049	-0.1773317174057505	-0.08561905673536252	0.1333511229127864	-0.10193260023518658	0.008470672481574182	-0.2524345412886917	0.24396386880711662	3.208902773118984	3.0169706017129974	1.7129983729380056	-0.7259755100018159	-1.9947157494769048	-0.9870228629361906	-0.5256674279441196	-0.5482580645694393	-1.4268808654594514	-1.7472681372372523
ABUW_0180	1.0860614594377074	1.279939231393377	0.9685879250389089	0.12871521809858066	-0.023714798344982135	-0.030748204506767074	-0.07425221524683145	-0.3300441585711331	-0.3282196698140982	0.22535141221972488	-0.3342927052119835	0.03743655326622619	0.2633617924568137	0.28555854095775146	-0.051381942340617215	-0.38819048001643086	0.04129451763816139	-0.03743655326622708	-0.07178686828518188	-0.2653020373928108	0.1228291380297808	0.17428219650286803	-0.18651105958594183	-0.019836304165878005	0.20634736375181983	-0.02450042718466605	0.2022224145027538	-0.010928372934090547	0.05948409218973261	0.2102936943371514	-0.10557741573352164	-0.028175801326892902	-0.19741574745461854	0.16999296827749166	0.3029931631881384	0.34040255374471773	0.286448701466135	-0.7393424870856293	0.45289378561949345	1.3005246635223227	1.3224941042433107	1.3932050637317346	-0.35986968289321997	1.919138298520859	-1.0333353808385142	1.609897901339174	1.831147643623673	2.4586620445605822	1.8054101450508817
ABUW_0181	-0.8540420221941858	-1.229826572024722	-0.8092623120084497	0.06487591401303838	0.04746745163300936	-0.0658578357965176	-0.046485529849531915	-1.2191917364913394	-1.2465516402851904	-0.37079115008077146	-1.1282808670631308	0.12669382902561033	-0.7476009258844023	-0.8430280193463329	-4.563423983897878	-1.580134239998415	-0.01667257582894699	-0.12669382902561033	-4.698093945860821	-1.562499930246851	0.016156841782635212	-1.3712918353458834	-0.7143471155852898	-0.5085256906847642	1.2228728062700513	-1.3255159039737112	-1.0908520065398397	-0.4573150832794486	-0.4525921021552204	-1.274378214562235	0.3191887757458671	-0.3102288515152001	-0.058755161329019145	-0.5816355802832289	-0.26043361441685065	0.7092345374113611	-0.15120475978750392	0.6585973172150936	-0.5073925574275897	-0.5844914049548535	-0.7947254788450788	0.1458528058673796	0.4544484858715805	0.9458525391690973	-0.600301291738961	0.2625666833185907	0.5195742704593709	-0.8094125648710335	0.15808372155976969
ABUW_0182	0.10839937747607742	-0.21177177319585017	-0.2894341306746826	0.06747944578012621	-0.08850983415235536	0.008136388910602754	0.012893999461627281	-0.5679094296269991	-0.5695869320699272	-0.1477271693380331	-0.5718048769192174	0.08289826559715863	-0.18609301814170998	-0.2671757524895595	-0.12666217476026365	0.38164355426136964	0.03575140891443773	-0.08289826559715863	-0.15572674473139259	0.49727539179602953	0.15621257866713467	0.20413306770331197	-0.1801183224538141	-0.029578151301742572	0.20969647375555667	-0.08041230577548752	0.026956474983145462	0.0670302347576337	0.20357351940227364	-0.0790635785126419	0.1348517237527238	-0.2723597279807617	-0.3075212101679199	-0.5645725244993844	0.1726694864151943	-0.05605474320315995	-0.06557743780969405	-0.08384164411321482	0.14941908192290843	1.8012490163423687	1.6223511913198578	1.6548898140803554	-0.6480212114332096	2.588295111693237	-1.006868602647147	1.7383762176517643	2.1728330146234973	2.196667713767685	1.7893718951409512
ABUW_0183	0.022535860804095975	-0.34325507447017145	-0.7218338475317925	0.03697740247807069	-0.07620968355262114	0.015759914121055374	0.02347236695349153	-1.128825793325995	-1.1433672053429484	-0.4069221908849814	-1.1597232186608304	0.24477487277192722	-1.1665703990651224	-1.2513060336433686	-1.7130297569784458	1.6955349511390274	-0.04198550181285654	-0.24477487277192544	-2.26808778105754	1.6529471871393913	0.08665800721606765	0.07223140303539122	-0.36095988302073057	-0.7261454692870748	1.0871053523078062	-0.13411308207889583	0.42343532314827925	1.2423741053322912	-0.0029590707878321965	-0.3498559218770261	0.36625132495027657	-0.30805044871437914	-0.16767358625727447	-0.1110543528442598	-0.19857773869300388	0.33158632128539445	-0.2727684213255852	0.5275069001637815	-0.25473847883819545	2.951030409260965	3.0075881314651154	0.3232029073195344	-0.06650311391067021	2.682867655539419	-0.2566997934088642	1.3655301656820606	2.2010861944019657	2.4409438286590737	1.5507713949171196
ABUW_0184	-0.9719107859108114	-1.1670156695620273	-2.101751558646847	0.11648207465821514	-0.07940996839570502	-0.04848149808015556	0.011409391817645442	-1.0272299199110346	-1.0651696634574925	-0.31521855836975554	-1.1050741995422184	0.247181508631364	-0.7141532647074111	-0.8688808027499757	-1.2492617615300645	2.154409919333471	-0.07494161417729117	-0.2471815086313658	-1.8588336167330812	2.2220260939144865	0.1691372599937413	-0.08704681054963714	-0.43498009340294796	-0.6334751851170779	1.0684552785200259	0.09722570510423179	0.6968178959888789	1.625100362722093	-0.18919316203780845	-0.44736360983382717	0.22005218183497544	-0.2293118087443835	-0.04737640715961433	-0.17862048249820006	-0.17267577467536377	0.17262947987761823	-0.1638416817810091	0.2358109076877426	-0.07196922590673349	4.280927788434206	4.242649805840331	0.9784671940867264	-0.35293647663093886	4.756071654522751	-0.6255307174557876	3.2425342070568224	4.150604028481903	4.356412745744056	3.681895166923285
ABUW_0185	0.8561804176538104	0.24799996027171023	0.8510087999069231	0.10776458796094968	-0.18299684824492068	0.22901644970291635	-0.15378418941894445	-0.9484547993767647	-0.8921616755878472	0.29209825412581036	-0.6077778050245408	0.0838088370640806	-0.4557189978228875	-0.3676490514633821	-2.812087971352882	-0.4158927240346655	-0.22378021925767744	-0.08380883706408149	-2.9373361054476423	-0.1393327475797017	-0.019050850989279944	-1.3963855149085096	-0.5070679823777269	0.03819371379063341	0.4688742685870917	-1.0251254512945431	-1.6786044261401623	-1.3202210754840493	-0.5045988124014285	-0.7406837189495414	0.21942186306193978	-0.5802911475810548	-0.05946004092303481	-0.3595171956707226	-0.15996182213890542	0.6753291051523087	0.40899785787911025	-0.5190051336079806	0.11000727572887214	0.056580628059895055	-0.30678833113745796	1.7143546301880317	-0.521144246728972	0.6090361009993099	-1.1932103834590593	1.5699151250864123	1.6688145798810412	0.2825903481926333	0.041906336857955306
ABUW_0186	-0.19568856615481778	-0.5911271782401917	-0.5205878782014697	0.06234749971188602	-0.030287573354033093	-0.04935522633311962	0.017295299975267575	-0.12586653875280263	-0.11858147969344834	-0.3143635032206413	-0.1659824240688259	-0.0035257973547455634	1.6430999429083615	1.7010446293386225	0.6675698397403709	0.8457343208967538	-0.14633954257051762	0.0035257973547455634	0.8206794047119148	0.9528965060544161	0.03570137599776935	-0.5659680466720092	-0.2797968142823626	0.10980011889146724	0.16999669539089268	-0.329375132153058	-0.8360192693650363	-0.21386944089887105	0.13389231756737274	-0.5430979164360963	-0.16799530201141888	-0.16251695145347522	0.12774496425782633	-0.5448202885122706	0.04025033775359432	0.2986751887947259	-0.03145390441037854	-0.6222138358368134	0.6536677402471955	-0.44521110725845503	-0.8557741809675816	1.1489800698881911	-0.49481562065186235	2.3616132346981074	-0.6541644492363297	1.2370761576704412	1.4516309630250541	3.00391040832836	2.4676286268543652
ABUW_0187	3.4130212587572455	4.012337048120246	1.8204459061346459	0.05917456858320591	-0.12124300697219503	0.05289721030952599	0.00917122807946491	1.2356890836885004	1.2280001044027067	0.7275365146927939	1.2469254509531336	-0.1297757485907871	5.200236578504077	5.235612405304929	7.959671398810187	4.678808044956183	0.4064228535663066	0.1297757485907871	7.922750633555804	5.054379539800804	0.18286272269087966	0.7164387377816155	0.04638931540903535	0.09997122626118227	-0.14636054167021761	1.3334544896439215	2.0520518539582113	1.3690948279518516	0.3360313402698889	1.4041585310591227	-0.02460973922832821	-0.02901191339451259	0.01856539795673129	0.0647418265301507	0.0060443412715933675	-0.2520576762774507	0.8887033186180613	-1.3321139477923083	0.443410629174247	1.1981158257757336	1.4147418152467086	-0.16529439640469423	-0.560328967483871	3.5131493907277997	0.7256233638885652	2.532830968207091	2.723282339364183	6.151877633660079	4.499881393278167
ABUW_0188	0.4105443905991839	0.2168737478292888	0.03504441620962595	0.11111133929180816	-0.050840968572313905	0.07670337714635167	-0.13697374786584682	-0.5343134068711444	-0.4583990248197809	0.49583439858120926	-0.36505990562197255	0.03176284142818275	-0.7471800964915376	-0.5189106038591267	-0.3046849203098807	-0.17715740863805296	0.17077720004244812	-0.03176284142818275	-0.6497972904338836	-0.26229196912099484	0.03436724428629834	0.468381698679309	-0.0023818310087393435	-0.14159183350929627	0.14397366451803473	0.3486300959535562	-0.20138611975237897	-0.015091173080471254	-0.04841204308354641	0.10678825832149652	-0.07155356732217033	-0.3097064901608393	-0.2068026459032204	-0.6249288273604314	0.2783562132253907	0.08475678194290737	0.05215107514797257	-0.15696843335943056	0.10481735821145755	1.211733052584751	1.3178891752530126	1.7240980293180175	-0.595620115061243	1.7040139047229395	-1.128477914256775	1.57077187762177	1.8459446901070051	1.3137054804123545	1.526834930576689
ABUW_0189	0.20023345631409661	-0.2644292574792315	0.38761231958564135	0.11722462689093849	-0.10960685580931084	0.01331382998864239	-0.0209316010702727	-0.09781905818947312	-0.10046203720661673	-0.08944420164931888	-0.05003218121463959	0.06679057824201262	0.18326145769975355	0.2483068565464457	-2.39361175536735	-1.0797604185730751	-0.02640645279384124	-0.06679057824201351	-2.2292574901877833	-0.9796922820738985	0.1576765665020501	0.3493009462085368	-0.5891301879583359	0.26048409695432273	0.3286460910040132	-0.018927067145901866	0.04863321764197437	0.5523008313919595	-0.06833401497410208	0.2318649733121836	-0.09458474365099523	0.4474594329385466	-0.004729980783874765	0.34478466418837783	0.09931472443486733	0.03537911829814622	0.01311435875120992	0.15161472630197714	-0.16472908505318706	1.2474665226704706	1.18152204692979	0.8439918925601368	-0.29306091229436015	2.254234928698721	-0.5509309802657758	1.5253551468762394	1.7220089745099	3.538556634967355	4.0139022519530085
ABUW_0190	1.7983639945213614	1.231876929129231	1.8261463381382477	-0.06296472688017296	0.029739249315707816	0.048743913140747885	-0.015518435576284517	-0.14717715470791326	0.054993073519588265	0.8767848082859464	-0.007897722694222509	0.09136066225505424	-0.2301366105834317	-0.32211977820565796	-0.9764425510429566	-0.4001796194927323	-0.16257689827575028	-0.09136066225505513	-1.2729959147951586	-0.3051901937752355	0.05339813095897217	0.029562151493270683	-0.4520847320504773	0.21892945078193904	0.23315528126854002	-0.18209333540236194	-0.15239208103613322	-0.06748514517851945	-0.6103710352507905	0.05280714243339624	0.021660192910044174	0.21857990252769266	-0.10637999431814382	0.3420001233941452	0.08471980140809876	0.42776365031132446	-0.06519820838894219	0.37508398099689266	-0.30988577260795225	0.7877430828399685	0.8580961925077739	0.4483323338680538	-0.15717625638164723	2.336363625804057	-0.2911560774864057	2.3661599810109637	2.4029035130908056	0.6615666189278651	1.6837556515767718
ABUW_0191	1.2196577619280742	0.8048804499323206	1.1292902352553424	0.04004921147769114	-0.05692842749153293	0.02417988699960638	-0.007300670985767255	-0.0014829941780387657	0.07085358119576135	0.597331760933697	0.15315384819071376	0.06069815922478927	0.1828990962853494	0.1512937790408575	-0.5432098046894582	-0.16020478371831004	-0.0425975472889748	-0.06069815922478927	-0.6358031655993068	-0.3162706460979212	0.03476050485472726	-0.013520953127427404	-0.06816822573724224	0.017801757702167187	0.05036646803507505	-0.12133882915145389	0.010438477318388983	-0.040511573737792794	0.024046991592959976	0.18690436882407635	-0.009554274618505332	0.21846247823081733	-0.11400957520697474	0.03860560547760006	0.12356384982548008	0.11067424646002877	0.1612536154961992	-0.06037057304216287	-0.10088304245403634	0.08005249936689829	0.06712945936503356	0.5171720367968353	-0.138955141131623	2.2027290634331687	-0.3782168956652132	1.8422393651353266	2.2536018345530184	0.9623760112648245	1.6153047227947601
ABUW_0192	-1.1820655352123213	-1.4340048160056034	-1.1188180997268837	-0.03946718595824894	0.005042090997317672	0.02834987384695964	0.0060752211139716294	-0.7925810336120334	-0.687783551033311	-0.46545977423434337	-0.8194646687372638	-0.1725017559652482	0.56945970567961	0.4837469757887565	0.7610016262244548	1.4493037432740632	-0.15063706030073032	0.17250175596524908	0.451291459867015	1.1386507367663041	0.055760697950441696	0.06115429052079957	-0.053524858241912554	-0.09958053883114015	0.15310539707305093	-0.7372603879743984	-0.3259061900667284	-0.3796527567981638	-0.3052918249869707	0.10836963150862555	-0.03130081844545174	-0.13383771569526193	-0.13430175513620934	-0.23012722010493025	0.16560257358166286	0.019330236816909263	0.345092264491508	-0.49077896306512425	0.14568669857361716	-0.34869212534909444	-0.22449945306185892	1.1394666022511446	-0.3557867941145765	1.4932215839638143	-0.7836798081365686	1.0326733371514072	1.79102621667597	1.6675302791410695	1.2434359866157472
ABUW_0193	0.678074209938548	0.18347824734302698	0.38026781061899495	-0.04128264098573453	-0.04223925659450334	0.1300404642351225	-0.04651856665488463	-0.6542542896492911	-0.5548858113177095	-0.2405637264356031	-0.2594541087763149	0.03185881950531133	0.5228384282900134	0.5283781070124718	1.2377393547707936	1.3469928676600507	-0.34309823067523126	-0.03185881950531133	1.271551970738619	1.4951090881782987	-0.2669291342270177	0.046194734431995066	-0.10327819868797672	-0.1675790060044262	0.2708572046924047	-0.036799323827455765	0.10266530644062222	0.052808766539070184	0.028569460236120392	0.20920297168200186	-0.018126339557931637	-0.11348225573305504	-0.19485999082175587	-0.3663731221952129	0.21298633037968795	-0.5067171588686907	0.15918290998800355	-0.1906759659421331	0.03149305595412866	0.012493346293497076	-0.21095686583616402	1.827602261299731	-0.3708553168286537	2.421802959203336	-1.4567469444710774	1.8801358111549362	2.7270807420492016	1.7574719616460888	1.6067306839604338
ABUW_0194	1.07448484704162	0.9617488575576054	0.6146813368981014	0.058939980704321826	-0.10990238736101965	0.053552384448877	-0.002589977792176512	0.5339713101070895	0.572377064481552	0.7673463311747444	0.7419696208914912	0.059946675583463005	0.6127866934809099	0.690985487953375	-1.2807475186576296	-0.028589061588117914	-0.033869202345197635	-0.059946675583463005	-1.0318549184778663	-0.019653946978913872	0.04259068050552273	-0.11256843176024667	-0.52028940937348	0.2092524928243602	0.3110369165491198	-0.6974951805056886	-0.092993891933145	-0.19725342946878666	-0.9069342149708897	-0.3204954510163196	0.28009868397837323	0.2081517006613991	-0.24627302124280348	-0.038928964081136996	-0.03382566273556975	-0.043543711677018315	0.4529673891343924	-0.971170802043881	0.5182034129094886	-0.7925448211497947	-0.8682639007952346	1.4375842163871653	-0.7427249589709941	1.8971023921462509	-0.6948592574161712	2.3132156276760876	2.2582555823919073	2.7828120545915924	2.6659744112982215
ABUW_0195	-0.14021929637731478	-0.26568352404851137	-0.848289105314227	-0.09362081722652871	0.004348385061195614	0.013422208034033822	0.07585022413130194	0.23514284393608165	0.2791532020874872	-0.02957335639843528	0.41138509904773546	-0.22343028392914333	2.467737475531731	2.5546150278755597	2.748722297497199	1.8873808256730111	0.3635047128933806	0.22343028392914377	2.7697469496286065	1.9398139825997136	0.06578600259317025	0.062215764505067384	-0.17508100260640092	0.10152088439373586	0.07356011821266506	0.04570758335957592	0.490181431488673	0.26331390411343225	-0.02981762133138144	0.23956225152243604	-0.1235110666830721	-0.060677513291898855	0.026801640986086284	0.17522781013815614	0.0967094256969867	-0.05184509746730015	0.3900562935537222	-0.6867684545408457	0.2967121609871253	0.48099946392226034	0.5947930181664667	1.2705096222859966	-0.4041043550601948	1.9845219754367047	-0.8664052672258027	1.8805072143726358	2.3337005553501973	2.2857172046209326	2.603017339060453
ABUW_0196	0.3063712536329435	0.1788671767911918	-0.059732314359122185	-0.07860499138934518	0.0007749534460179675	0.03856315087055506	0.03926688707277126	-0.4329208083467897	-0.4167534199547953	-0.1619608318960415	-0.3613003467162219	-0.08978927577025697	1.4434824521372605	1.4810361360081012	1.0714203053250362	1.3762500947865215	-0.029834939139472105	0.08978927577025697	1.1246128503253683	1.4117983088952881	0.07347008076081085	0.18095315398659206	-0.04173154848532068	-0.09890670289715864	0.1406382513824802	0.24000536434338748	0.1828733098940738	0.3144255951968251	0.15565706005831714	-0.05764407967345253	-0.1084841675594248	-0.34717718305240197	0.07974461786533737	-0.5130040626879495	0.02873954969408743	0.2887183579915291	0.5133590109423061	-0.8814089933146896	0.36804998237238173	1.504769942934761	1.4724423953492547	0.6003734297600465	-0.3062632461349928	2.5445295971195936	-0.2941101836250528	2.3536711698663613	2.678327054541203	3.749272034251929	3.458791445195235
ABUW_0197	1.0894150874962119	1.0930599626296171	0.5363096685696309	0.009388067872972528	-0.013899786947416004	0.012414084504190015	-0.007902365429746538	0.11176937412736798	0.0756387482938159	0.3278113022729805	0.09864488166754626	0.02677110727881349	1.7532285474431877	1.7575701459327782	0.9130554102388118	1.6231554687333496	-0.019704964266018976	-0.02677110727881349	1.0430056968979091	1.6403822295960193	-0.012026584451808375	-0.11411735991947758	-0.2751422723374404	0.036457530893031276	0.23868474144440555	0.024101783859366677	0.408850144645184	0.46420541899148127	-0.345542189900252	-0.16235393727690628	-0.0821165679827125	-0.23759129764879816	0.06418608183735763	-0.41249956043155933	0.017930486145354863	0.3263941548707603	0.5873769084845062	-1.1449878251496575	0.5576109166651531	1.1422654504991847	1.200629147600253	0.6241296056842636	-0.35370019719614554	2.4350686257838436	-0.2704294084881189	2.0557445813347197	2.440897050838874	3.8517557512026492	3.7286053489043383
ABUW_0198	-0.3971031907245761	-0.43719951448643446	-1.5264200465199158	0.26127213042644737	-0.11131204295528851	-0.05226171703214222	-0.09769837043901841	-0.1189059188967656	-0.09306792934729025	-0.2530093020953128	-0.12778105410953344	-0.3764198061464692	1.6511494624640763	2.083342529051576	1.846817060939131	1.9199127625086387	0.44368427177304137	0.3764198061464692	1.2951993310175312	1.6901412387917454	0.11572286532312437	0.5585753228362731	-0.06251513074882054	-0.12089917424676777	0.18341430499558742	0.2531762798315609	0.5948555354383758	0.5297459935494007	0.7541828278138945	0.42002592913297887	-0.02674759049896336	-0.33500778766843053	-0.04527309411008984	-0.09624898960466899	0.0720206846090532	0.20553454790248527	0.0038962103062880615	-0.3444537597636086	0.3405575494573201	2.8399428613966635	3.134508874032145	2.4111587400992267	-0.5834666019646488	2.162992519752583	-1.8276921381345785	3.5732537151320196	3.2314847694237354	1.442074342777953	1.3788765681445425
ABUW_0199	-0.4983516474916603	-0.49615010654196556	-2.1762636807404205	0.18745795510672636	0.0012188643863790816	0.020159127191527126	-0.20883594668463434	-0.44656039881966825	-0.2174828636624575	0.3169261780876802	0.06485218447432661	0.0919611978590833	1.7957499148031824	1.3211267961080897	2.2746144099900327	1.9858298795427105	0.3499271997930862	-0.09196119785908374	1.737258027297809	2.1773317621122823	0.48899860804518447	0.24377797468195972	-0.08962957017633544	0.20957070894559848	-0.11994113876926349	0.4450859783412153	-0.1078289271172892	0.07651690382015719	0.3549410941805111	0.4435742015705242	-0.05229027145665377	-0.4224628546789142	-0.27437721967655593	-0.39413510636328386	0.3266674911332088	-0.018915505335285854	0.2023715534038577	-0.8002565060776232	0.5978849526737648	3.345883437026007	3.1831720854461096	2.5243949920093205	-0.5068811233869861	2.1944211647299796	-2.017513868622335	2.5042156179551944	2.666487194160522	1.7565932808263152	1.87703822785955
ABUW_0200	-0.13369399585079123	-0.5181032309752593	-0.5812483210783452	0.0746242311398202	-0.041226353987771525	0.165294388042172	-0.1986922651942189	0.04298946684555194	0.08203247434555205	0.16162686389767078	0.06288049760261227	-0.08631998486485903	1.1249603931916816	0.721688229704208	0.9214708360008497	0.47130128178272424	0.06232873197175559	0.08631998486485903	1.1514176196209527	0.546320673695047	-0.5170556713474999	0.43234534689974513	0.2890408388862733	-0.22248229870411595	-0.06655854018215734	0.15201031694935807	-0.25312682314892854	0.3769503380841579	-0.037034891137173176	0.10530043689362589	-0.036848411092871736	-0.2654871801795018	-0.024842273745409926	0.15995383946380315	0.061690684838279	-0.357628976273614	0.2568926623503711	-0.8952429354696974	0.6383502731193258	2.6501828690679834	2.592818362284564	1.413892589743353	-0.5278172386025375	2.7376961243975555	-0.8860753511408159	2.0624457565697996	2.3093234311688726	2.8547364884028776	3.3273120772617086
ABUW_0201	0.9746698115285968	0.7827722742286971	0.28071193852775433	0.01976422283799728	-0.005920194366982656	0.001323044406749574	-0.015167072877762422	-0.4555321208901457	-0.5346815830004887	-0.35092391333311657	-0.5278864791186777	-0.05825159176240291	3.394020067805738	3.5343325041667315	0.1811970502663991	1.2232362911052208	-0.07475361828154892	0.058251591762403354	0.2261583626917858	1.2856671741204684	0.07132823750808726	0.4250499769937006	-1.2158442161704155	0.5900339751023287	0.6258102410680868	-0.8370925734198646	-0.32239621677591757	0.49621208972531594	0.40042526901102793	0.38019861878011074	0.258150005193448	-0.741576110480068	-0.07702585784371507	-1.5021440171175344	-0.1811241473497356	-0.8492771924806908	0.10996517387973892	-0.2501603409118509	0.14019516703211155	2.5667114735352823	2.4226290672638577	2.134015298736552	-0.8240771906611029	3.4670254569355223	-1.30993810807545	2.202460982507031	2.3009483722459367	1.697545741190018	1.794221283496785
ABUW_0202	0.13676858027820682	-0.19135644350883352	-0.43929162346627804	0.029445788625034552	0.0022826304094980543	0.056773625199497246	-0.08850204423402985	-0.46398683478238834	-0.40236877989917463	-0.07531118553866456	-0.4898660467819105	-0.12836851583261755	0.9239843556740723	1.4222653345350151	1.6761167952275322	1.2135733753335662	0.3428503594122776	0.1283685158326171	1.7073438833193197	1.1702019168660671	0.19098442167097351	0.10985351043267588	-0.3365859410219709	0.20107096632658195	0.13551497469538898	-0.041023263649553776	-0.1940132112279036	-0.1929168742639149	0.21226423861653831	0.2984009783706627	-0.010555089102170179	-0.18961362540577342	-0.25002304908978346	0.015096433788879704	0.2605781381919541	-0.12885878123197125	-0.04401874412879203	-0.40164067794339586	0.4456594220721879	2.1540409932022935	1.9526790905547604	2.1351527282638596	-0.7714060345868046	2.1342116415510164	-1.3637466936770544	3.087437635059822	2.8811309699330803	1.9926573974786395	1.9583310152478612
ABUW_0203	2.1832828492460052	1.9966612463749538	2.5777194224855746	-0.00023477125032389523	-0.04273380444107833	0.052440234073994674	-0.00947165838259334	-0.23959556885435518	-0.28078861147904544	-0.03207944796904716	-0.32068989530730985	0.13286140763132082	3.7056571444000213	3.8302691811386893	0.23087747160235672	1.1995852186625653	0.08568821627920098	-0.13286140763132082	0.5671579341532134	1.109275419302806	0.4561520334113336	0.42160481172130115	-1.379854362561714	0.9477580494055653	0.4320963131561504	-0.9001982781985696	-0.388914872940644	0.1711276276454825	0.16918735407897145	0.7193819546051587	0.14998629891727688	-0.7994838380481806	0.20485974021091913	-1.2311934691829283	-0.3548460391281907	-0.6392761401363778	0.0025188369367872276	-0.023043709146316704	0.020524872209528144	2.3728315420320745	2.124493275539393	1.540857366443177	-0.41625121294684386	5.463330963841326	-1.1246061534963332	4.538236090999938	5.143573809477042	2.630494397095602	3.464298805007537
ABUW_0204	1.4990411600760574	0.9543822325268536	2.0520196285020393	-0.12536678536100077	0.013624498083911973	0.046701091582992404	0.06504119569409994	-0.6785428905546347	-0.6651546383681941	-0.21657944918844318	-0.5859378452468134	0.1280368161525498	0.6637674392660529	0.7067869003949347	-1.883043353224024	0.05442596785448561	0.02464475069693517	-0.1280368161525507	-1.7889276372555987	-0.06658352792550737	0.19942491555486708	0.2941935725232234	-1.0821437386400552	0.621559468945863	0.4605842696941913	-0.7337645022447807	-0.2169438908750605	0.1936725671573516	0.1972888995142803	0.8344519820954712	-0.007974601776266965	-0.7512535237868398	0.2712729701928325	-1.1958130367405788	-0.2632983684165673	-0.6221436465448136	-0.18063333378378932	0.43560374696970783	-0.2549704131859203	0.5431473598854701	0.22069288590049396	1.0259762796461729	-0.3413743639722737	3.174394354719986	-0.6846019156738983	3.5148011869792306	3.3845379727507687	1.4741814730341698	1.968626705240946
ABUW_0205	-0.3698318208815179	-0.6344914915359618	-0.45561204044261316	0.09468943570485155	-0.09335124185591237	0.06317067792839204	-0.06450887177733211	-0.817230427334616	-1.1082829220055945	-0.2841149669708649	-0.8886069606142897	-0.04553704408239323	0.04800541488250243	-0.08034839521536252	-2.1913709748053183	-0.5628813635374073	-0.1502502128081824	0.04553704408239234	-2.0645888787018345	-0.40812073598461573	0.004291603323020254	-0.1068847103406485	-0.6355078637752767	0.15350646739116502	0.48200139638411077	-0.8890410070212535	-0.2983039900894351	-0.5275165951749203	-0.35342232408536134	-0.2078895756996264	0.1414057831178619	-0.08394622223084092	-0.3782213504134795	-0.6496980047481156	0.2368155672956167	0.5076042489935331	0.15636701659620122	-0.19022291346812992	0.03385589687192958	0.35635253717149507	0.03824731243971691	0.8590963154027946	-0.050268907614224645	1.1884297709534426	-0.8088274077885718	1.2501241110870902	1.2926735072866578	1.5342275230459634	1.019187400656019
ABUW_0206	0.9821360886673052	0.5819082785025369	1.4911622377473073	-0.08713353202989182	0.06039322516280521	0.045128827254275805	-0.01838852038718386	-0.0671197579827858	-0.08468325064223414	0.16895445623363514	-0.016470803566797088	0.03863256931256309	-0.64474521950266	-0.7889773950489438	-3.6999902893683574	-0.8256637181611204	-0.2602375305720397	-0.03863256931256487	-3.9087524500916215	-0.9997221423268225	-0.09610092098175471	-0.8865688785127492	-0.47355711815744694	0.014604238353623344	0.4589528798038236	-0.7833407145451101	-0.5392047010344028	-0.06446395232762825	-0.14794569137389235	-0.26829699649456007	-0.04846063395742117	-0.04197832071914931	0.09531681438238504	-0.5179790654334981	-0.046856180424964755	0.9754775853074129	-0.24521050896423446	0.4398825690994279	-0.1946720601351899	-1.5024424310936357	-1.8956496288356295	0.3127499579345461	0.06467216788191621	-2.2852204663743088	-0.3774221258164623	-1.5387188289775402	-1.472309214347101	-1.3654768345771071	-1.889298408289111
ABUW_0207	0.008593560652368382	-0.4621764961097554	0.35834817054000556	-0.06426451455018523	0.03508709584492831	0.028226347868606005	0.0009510708366509135	-0.11058618274994636	-0.2725586751308935	0.24212215044239205	-0.25133677156905154	0.04554418682283856	0.14678510988249283	0.15777187744503074	-0.38917874157273324	0.5343985805228106	0.1987507149773755	-0.04554418682283767	-0.4820159584623749	0.3774269239660706	0.19935813669918545	0.17401493693507852	-0.1365486302743122	-0.016383643958490346	0.15293227423279987	-0.1351193338812724	-0.7144173928817521	-0.38511462155326104	0.3520713365754151	0.29084007501594833	0.022134621397158494	0.33513948994460296	-0.08090883832821438	0.03241677516230279	0.05877421693105678	0.1569792908798373	-0.1466026192626444	-0.0810485212979577	0.22765114056060032	0.7710280877660685	0.721474409672302	0.8872619618331843	-0.5304213763326624	-0.046931173229542544	-0.35684058550052367	0.8360418666533702	0.8255205777431662	-0.9418440646379302	-0.6978288207419228
ABUW_0208	2.692205405677857	2.4566088838679754	2.4546044346775364	-0.03460982692749859	0.028638806998222854	0.031110934249181987	-0.02513991431990359	0.2165874285662408	0.1613651927912656	0.4149677496553741	0.20887849356717147	0.065927435960079	1.7561897943452829	1.765145552174908	0.1735924673695024	-0.10178362291605492	-0.08962033665787139	-0.065927435960079	0.2506224763223637	0.06627096251592679	0.07711392620453239	-0.24604525348940065	-0.49383941885847626	0.04930483122247864	0.4445345876359994	-0.5961834611487369	-0.31521517854140413	-0.5523545264345486	-0.7152707465764685	-0.3288494600364782	0.1872017724237356	0.21012638867409628	-0.29304134835750517	0.24798453754401883	0.10583957593376958	0.12215405374448807	0.4218044947800408	-0.880113035904655	0.4583085411246177	-0.2507989552236456	-0.2486549213982272	1.0489989174745578	-0.33532895648958094	1.699332591216085	-0.7136699609849764	1.7656598340952847	1.7569602087521048	1.8009231657447717	1.7691349030335681
ABUW_0209	2.4211133508406784	2.2915762689516006	2.4513385291182983	0.1085914553619336	0.08817595871373474	0.036920132776172565	-0.2336875468518409	-0.45279304494560924	-0.33328400935462943	-0.023998760914736295	-0.293533788922026	0.13410156216349645	0.193362564516252	0.12476474945896765	-1.654593845385902	0.025737402462810977	0.017306853166997094	-0.13410156216349556	-1.5591043997322895	-0.2500661147618519	0.0007455032782095472	0.04430418068258746	-0.1453478944097082	-0.31920316551620065	0.4645510599259097	-0.45295754391772736	-0.2821409695729038	-0.26898702140906217	-0.2629700505037187	0.04387135340253234	0.21559158393213984	-0.3887899965481161	-0.7238689300898429	-0.5705315481205506	0.5082773461577039	0.06594769389969102	-0.05607396794265718	0.13702369775586032	-0.08094972981320137	0.6631011028869302	0.7456314715788954	0.7298440247299194	-0.3213934478001086	0.8780432652558234	-0.4084505769298108	2.1719358977297922	1.3274901020798406	0.789631582694307	1.0275607216110823
ABUW_0210	2.1480081801933446	1.6228051566671695	2.750886269634341	0.11580324494453542	0.014527523478324866	0.10282985182028526	-0.23316062024314377	-1.2559969212589088	-1.5842954101268756	-0.2587403397757555	-1.0759750583255814	0.17537828931131472	-1.2796846930258852	-1.3151312866299723	-4.575087177009113	0.3890249112049755	-0.08678572790957517	-0.17537828931131472	-4.147298813375723	0.044712150524976124	0.11272625382718005	-0.2755502180882221	-0.3405937085058026	-0.20652840904545755	0.5471221175512628	-0.7552133229939528	-0.7892775791578472	-0.42304125976754836	-0.2954452115845978	-0.6918805308459168	0.1676538903742406	-0.6027851438055922	-0.3575340356987482	-0.6586614814403058	0.1898801453245076	0.3241084592877028	-0.15262068599689904	0.4544325017372568	-0.30181181574035865	0.18113453649289557	0.12878052640455273	0.35765212878662567	-0.0206392178270578	-0.5262422786402814	-0.337012910959567	0.0664342881250235	0.2876096885692174	0.10006133034502174	-0.2666986560131539
ABUW_0211	1.88755941806967	1.5841648271209703	1.9228483721310505	-0.02415143679784837	0.10585845930866444	0.09430297143262845	-0.17600999394344452	-0.589726686603222	-1.033000759951081	-0.15332196847615798	-0.6624420552668493	-0.5649119135491463	-0.4206546131825002	0.7744587906310434	1.645992059185815	1.614377323543656	0.7752575571370315	0.5649119135491465	1.5538042131192795	0.7050863024800966	-0.28758177699592835	-0.4904725630213145	-0.0657388690075269	-0.41251769408574646	0.47825656309327247	-0.29071554922812837	-0.39486925060229794	-0.24839050679222474	-0.36696552829947926	-0.8046007636554817	0.24481435169906396	-0.829355065901966	0.013452809664340482	-0.6232357325581992	-0.25826716136340444	0.48028124517081405	0.20916464820134584	-0.1463303363615882	-0.06283431183975763	-0.7070543118737809	-1.4262966617082438	1.5041354778082372	0.6556786625564768	-0.019765731619090232	-2.159814140364715	1.411392174952291	1.0542891166283512	-1.2083731190472595	-0.7340517745056427
ABUW_0213	-1.2026296683227544	-0.6208214642602385	-0.4624299160515517	0.19411046068462046	-0.2667666876686612	0.17588133813879647	-0.1032251111547553	0.7579789128273409	0.8980509640843857	0.05387230312496305	0.6972397436203006	-0.11701333573540218	1.0223284741203433	0.9720548640473508	0.9668280113517607	0.8587384096871922	0.28674887521011727	0.11701333573540229	0.9886612112773432	0.6213525793299068	-0.009287891181356533	0.46896954495406895	0.27958087808444176	-0.16304482545913102	-0.11653605262530986	0.2159126546498622	0.07758552421760267	0.2300912781882416	0.524085523700212	0.510911447038509	-0.18114790954972904	-0.304081833324203	-0.0017906206372901856	-0.5571839840302584	0.18293853018701878	-0.3795839283150375	-0.04536072858557105	-0.14992757612453755	0.19528830471010838	1.0215459179881146	0.2058492789517392	2.3833951085261074	-0.5635433916829051	3.3965047581300247	-1.8198517168432025	3.579005430934777	3.7261894286604695	0.7975069359521458	2.771867261897162
ABUW_0214	0.8326421865617766	0.8195608312826996	0.16111421655100377	0.07116595080957167	0.019549741063600745	0.12029387560595461	-0.21100956747912702	-0.36230036804349997	-0.7476226571036255	0.29440083346710866	-0.3730914094225679	0.2065826244829938	0.5274271944689426	0.7402220909995516	0.3795487991324884	0.5478663718124794	-0.09481523925881818	-0.2065826244829938	0.2471339376037971	0.8946009779063884	0.06920452383222964	-0.04452347259999989	0.25224911569871367	-0.30463473875865743	0.05238562305994421	-0.35260694476819365	-0.10018037957539949	0.05775876398950608	0.16430719239391145	-0.10084150280085957	0.38041659593528987	0.22505473249759644	-0.33992731609913784	0.6420743273883049	-0.04048927983615069	0.4632236712513196	0.14606303050772818	-0.5370074809850347	0.39094445047730675	1.1129852177929442	1.5005639766290457	2.3050053951717997	-0.7112273338123047	1.3361948564196655	-1.5937780613594947	2.056263312571831	1.9640287856206802	1.717070403383809	0.856408943207996
ABUW_0215	1.377831436666236	0.8857545884087212	0.5227289107172925	0.09277016844057817	-0.1997849260663105	0.15071934938501919	-0.04370459175928776	-0.6715541174305528	-0.5691429294846535	0.09005735118713165	-0.15863492328952233	-0.32534092591978014	1.3658984047448781	1.128889967758226	1.7106249484021667	1.5388806217890592	0.20947473314632648	0.32534092591978014	1.4685046176944931	1.8817184004158714	0.2512946929943296	-0.3731270769269601	0.2765894567365459	-0.30755480765403576	0.030965350917488976	-0.35366607276202355	-0.8374438139215385	-0.3894802150728571	0.13291520463997042	-0.07473564252402998	-0.12645376993069046	-0.4559675780654322	0.13895090821239453	-0.41088444580796235	-0.012497138281704956	-0.197613685903689	0.25756645831567804	-1.0167403343720816	0.7591738760564044	1.154858538443364	1.2395290783269126	2.2056132081137867	-0.6874485474808816	0.6815631150166599	-1.5181646606329051	2.306125669794475	2.1856401061437762	1.6767562921038612	0.9956025040765062
ABUW_0216	1.204113618259111	0.9293593098877961	1.180235572824623	0.1513032876902214	-0.22055233982418265	0.14714979281900842	-0.07790074068504715	-0.832536200414336	-0.9308086508656959	-0.26630887713148166	-0.8196434371230255	0.054138046797125305	0.8323997970669366	0.7477074738617739	-0.9484007301261901	1.1392839139004858	-0.16172490047171362	-0.054138046797125305	-1.1250216164097875	1.167615480968231	-0.042107754687175536	-0.45427152834381257	-0.43338797793127437	0.05053401617672115	0.38285396175455677	-0.974872083378731	-0.8480243002355099	-0.5280542345568771	-0.5762236459233456	-0.2960295226336669	-0.07276046741977815	-0.42972679741311026	0.2373851358335033	-0.6416423554920963	-0.16462466841372514	-0.00046407407330217865	0.36761427349983933	-0.4209944455337169	0.05338017203387846	-0.6758202259740882	-1.0132049173185624	0.923507711331879	-0.27462093711911795	-0.16899896761941147	-0.6488867742127602	1.1938934339462093	1.052940876989498	1.4259148006470608	0.45629149287356663
ABUW_0217	1.2301870711896532	0.7679591437026083	1.0929328692971003	0.0746626405828783	-0.16506492420118146	0.0807017545042168	0.009700529114084588	-0.8359805531377109	-0.6686128838038732	-0.20809491382354128	-1.0136461332194715	0.08692746735308177	1.0526719888796245	1.0479080798085016	-0.8596117412930218	1.9327209427698886	-0.06314832316386365	-0.08692746735308177	-0.6431152134515452	1.9112684519785548	-0.14173233631719295	-0.6135890547922633	-0.26094325833543053	0.002629510927687484	0.2583137474077395	-0.251584054301091	-0.855668459010781	-0.49475318140108193	-0.08060239167214789	-0.23460973808433572	-0.07527224393733611	-0.09410784115459592	0.13589416686127276	-0.6145715053643324	-0.06062192292393931	0.35093110483677137	0.33881648204605863	-0.6877534408710364	0.3489369588249769	0.30450126295654734	0.074922727140466	1.5516659986504964	-0.8630569689860321	-0.1755436775320205	-0.6886090296644647	2.1736505910509694	1.3591628220563772	1.6815631144881324	0.9323564922702046
ABUW_0218	0.15247622977055197	-0.31931549466933395	0.17111500184106276	-0.00370546776651981	-0.10166938368668532	0.07193491525988094	0.03343993619332419	-0.48288007985808035	-0.4443504358828916	0.21555106362355048	-0.2838494913101228	0.05984339431138874	0.08335153510099946	-0.03372316621768823	-1.0786111998347945	-0.3122215436507405	-0.025330455058572454	-0.0598433943113883	-1.1339846233515676	-0.4471909236755227	0.11773672759183285	0.5284489239698709	-0.20545788806340504	-0.048888747441954816	0.25434663550536074	0.15683884913792623	0.2176369217277081	0.24710176109090298	0.3213039475195374	0.2556243497282398	-0.3365520133366422	-0.22381611100453824	0.01257560575321115	-0.4051218268449581	0.3239764075834306	0.289089831731562	-0.07719942831040605	-0.05350685375012443	0.1307062820605296	0.6721111701066356	0.16377838241786158	1.4542380832058837	-0.581512896672765	0.2067805751063223	-0.872725186533118	1.394803999144656	1.3951170254941991	0.4307887051617705	0.9096446172838708
ABUW_0219	-0.32513671989322557	-0.15282173558549594	-0.6480403076438317	0.08872801278364628	-0.08548833397690192	0.08086026312448524	-0.08409994193122916	-0.5827626502047889	-0.40827337054415214	0.20726330119446423	-0.5445167789719538	0.07156439497197375	-0.06753565093717251	0.0463616895042005	-0.9500148857567678	-0.46125259764871585	0.09884254597134978	-0.0715643949719742	-0.9339628551317016	-0.7658958004185421	0.12480761162721699	0.2982018564297828	-0.3871859040489638	0.15450801405746128	0.23267788999150207	0.2735392029110142	-0.06467770810463858	0.08400555374902785	-0.6899138538511802	0.05185941406759387	-0.19122230271414775	-0.13086549813646542	-0.2929321008965662	-1.082651212187276	0.4841544036107148	-0.007731385918357425	0.3110772430225732	-0.4340907149732578	0.12301347195068502	0.9462915167629999	0.3435271344656723	1.6891143948246983	-0.5766564208940581	1.2801466369397234	-1.1124579739306402	1.539312848294546	1.8345353220166594	1.667531903542196	1.4440448748357637
ABUW_0220	1.1851166926312748	0.7188740547417467	1.0607729088699651	-0.0409406435218731	0.4000841019651693	-0.006777881843046174	-0.35236557660024825	-1.0741210553118918	-1.1250137175501922	0.3592428555191942	-0.8088268737763498	0.008990589617200229	-1.5043497620837405	-1.9223279700082854	1.305896075455049	0.8967388060124515	0.20899955446045304	-0.008990589617200229	1.349224253007943	0.9042811610799033	-0.07218128555514625	0.5421189043995334	0.7423956581262665	-0.4422126639327386	-0.3001829941935279	0.7568423207329937	0.02889903747716449	0.22549228570869584	0.7163313163204714	0.7981719872867687	-0.23556796752902232	-0.28995076843732104	-0.3620072096729148	-0.04247590560422854	0.5975751772019375	0.06345989460011303	-0.06238384719259038	0.8111090725260635	-0.7487252253334744	0.511021146001899	0.6749293790535873	1.225435892637317	-0.21121831534838797	1.1552231302098193	-1.0142175772889281	6.3575242041265	3.900151711540431	1.199076100104448	0.5110328581060228
ABUW_0222	-2.466626763108658	-0.851114615449927	-2.466626763108658	0.060500383466983276	0.021344693383054114	0.18145406398177588	-0.26329914083181283	-0.6924772619524073	-0.8952560301021879	-0.21587289442032054	-0.5497120649924914	0.01645177959068933	0.020555588563763383	-0.3218841872543108	0.710818555543933	0.174317394542161	0.6969164979837548	-0.01645177959068944	0.9710600996635934	0.5816014357621067	-0.27211573822605784	0.026138304785305544	-0.770155632335288	0.3532629466155549	0.41689268571973315	0.47832131456584437	-0.23968495833411008	0.5644607363790096	-0.29858695532780277	0.20255571419334173	0.26388396154404004	-0.016594459799181838	-0.37321473713624176	0.34416893206755184	0.10933077559220128	0.28405888261729184	0.552036802870959	-0.49370168771422196	-0.05833511515673684	0.3401539491568051	0.847080275505379	2.0057913013382933	-0.5181397448977074	0.23040897170193442	-1.4876515564405852	1.7195900485657478	2.193962526323305	-0.21919699337688114	-0.16991189557799258
ABUW_0223	-0.07385151238651666	-0.604907721039408	-0.435866235904224	0.15665874585639372	-0.09949626863037864	0.12550437041727047	-0.18266684764328645	-0.9663735993808946	-1.4243325588600526	-0.39187681329871005	-1.3041731912515795	0.08591494783182885	0.9813404484748558	1.0019379629246474	0.642731872826082	1.2902071643261044	-0.19737632232746005	-0.08591494783182929	0.2504158229781899	1.1090178742959047	-0.31743535350279695	-0.3876679115743702	-0.4046648823584027	0.19859295634661311	0.20607192601178959	-0.5237013921616689	0.17668783617040873	-0.3007234827289009	-0.9105926188736886	-0.0009679562839197686	0.21254743397308706	0.32731795560726695	-0.1714514097519193	0.6756041675586846	-0.04109602422116776	0.36234233434112895	0.5712033543158279	-1.3424683474912635	0.7712649931754347	-0.34515878699445235	-0.3139641402443143	1.3614613030701155	-0.5511717971077568	0.19377667540658594	-0.8102895059623578	2.044671578005411	1.444543916292043	0.21479135286048034	0.7193755180193824
ABUW_0224	0.29589266969400985	-1.1520341977477253	-1.4763358878252104	0.12468903159176747	-0.061749959414656885	0.057444276067998956	-0.12038334824510777	-0.5578588267335753	-0.7498438758882386	-0.1598726964708197	-0.6181835993305178	-0.08036479479463843	-0.9243528980580904	-0.49584547163805537	1.2903869224533042	1.3896098730151656	-0.035502302700296084	0.08036479479463843	1.228526571881647	1.6008042840406147	-0.7443682715694346	0.5636309935745598	0.44210347371686654	-0.3821064960632712	-0.05999697765359446	0.03261863910300056	0.0768262061528806	0.030884746638182747	-0.14758713714779548	0.4741531521093889	0.3347393808994026	0.21107250283316503	-0.4768396332263345	0.19162524421501903	0.1421002523269319	0.43027279770325855	0.39974776234320686	-0.6246491794913389	0.22490141714813205	1.1756167873331553	1.402495018650729	0.780278450734631	-0.5680367766205201	0.6336934709433635	-0.21224167411411177	1.386837929888574	0.7593032781898712	1.64314006165396	0.9355496225170077
ABUW_0225	-0.7072640878057692	-0.6855184671999073	-0.8026564283589241	0.1901259180306587	0.0832124594021586	-0.034683431519890284	-0.23865494591292968	-0.7609945926939412	-0.9864513118212201	0.18132503069938366	-0.44119878823372094	-0.047199664659063334	-0.08460965897973205	0.26094963216982814	0.9594211460251922	1.6920554519688467	0.06859387893082802	0.047199664659063334	0.7982139346569617	1.5437314978083303	-0.19839794162647273	-0.12086045997895045	0.6531851968996456	-0.5981709214060222	-0.055014275493623366	-0.720390069818043	-1.4558671728491035	-1.3174276195447412	-0.21998744832691575	-0.1959728521702111	-0.07675303021031255	-0.5270378245684197	-0.049814018990268494	-1.1810638970457825	0.12656704920057926	-0.08873222695811389	0.7393947089347206	-1.2101777795624216	0.4707830706277001	-0.6602139018041795	-0.9822766600927166	0.6270882198543104	-0.6934104844681839	0.15132085418273533	0.06632226461387258	0.8211640774244273	1.0215306057165465	0.8597452667818404	0.7423812632506035
ABUW_0226	-2.6943584224778503	-2.7355958347387466	-4.6931612947779175	0.09673884680488065	0.04027354815814643	0.09309091378741385	-0.2301033087504365	-0.8209989157193407	-1.2331286232266887	-0.35287091233649726	-0.7783535511446615	-0.1570424525554368	-0.847477336888038	-0.4987186621873576	1.9364355609961112	0.7424981014124379	0.11507337034771403	0.15704245255543636	1.799072462927401	0.5817872895436138	0.3213796172588186	0.9378643924837333	0.06903357401225341	-0.2868850551675757	0.21785148115532227	-0.030402248817488875	-0.3225774891496176	0.1624236058955515	1.2025845104996997	0.36282462181863817	-0.09358549516106152	-0.7679056015618482	0.1967009565015232	-0.3008742507643367	-0.10311546134046168	-0.31873173608211314	-0.2735675080963147	0.025089087694222467	0.24847842040209178	3.0619023915194785	3.3932303532994754	1.2662334005268185	-0.6610633693376049	1.2305494946542224	-0.6051700311892136	1.568124999043203	1.8200403768339095	1.5418907584006698	1.8863885828402491
ABUW_0227	-2.1338861616330487	-2.16136528943769	-3.12065587140123	0.24045430750384078	-0.11978331265871933	0.11722562374576118	-0.23789661859088085	-1.6655298916790935	-1.4968283193029759	-0.5452441664588603	-1.4841570182425885	-0.04457097295676604	-0.3869131355725788	-0.35039764021833353	1.8512718574783946	0.6930245188276967	0.031113286326052148	0.04457097295676604	1.460620219506838	0.39882741200918037	-0.1776370696300722	0.21463879773037498	0.12326579044507113	-0.014378728877234792	-0.10888706156783634	0.4024177515298115	0.3555392558267041	0.30527467824331733	0.3412221969217901	0.1465437697416272	-0.14960648053602466	-0.6764922978468366	0.2339378145865263	-0.8012815399173228	-0.08433133405050164	-0.5592370366649275	-0.006554537874992938	-0.02307951077189685	0.029634048646889788	2.0604069419997293	2.0281192545070317	0.6106149505498255	-0.4685468529869903	1.165817597341265	-0.14206809756283345	1.2407241381338183	1.8502859721633795	1.7531863927819282	1.9840089472633897
ABUW_0228	-0.7743076588663356	-0.5047817966536283	0.1586300346864009	-0.04437544470463628	0.00134882252572055	0.22622037118445482	-0.18319374900553909	-1.1017772740455922	-1.1233674331593773	0.23392406339003058	-0.8322742442764199	0.12100925007809948	-0.5679287393024657	-0.027784166523471487	0.573470533409179	0.5351284252277604	0.17516027287246816	-0.12100925007809948	0.3462198466003712	0.6918539000936641	0.11949443700888596	0.5394769634337528	-0.45047758917560476	0.2478192392448082	0.20265834993079634	0.43081940110440353	0.5906180306790803	0.6876968539500021	-0.3165168969872214	0.0477886737184301	0.031718006031334234	-0.09602783993125019	-0.11139669422540655	-0.03333878230610576	0.0796786881940732	0.13168530032751447	0.21549493724992175	-0.41911817174029387	0.2036232344903719	0.768710529528922	1.003685418365166	1.9633743248677966	-0.6649951498389857	1.4313261188881556	-1.2983791750288105	1.9624887580207266	2.335989160275881	1.5485211525922287	1.1741825627908042
ABUW_0229	-0.8836549457960103	-1.2226306962253561	-1.203899046290955	0.06917801149530689	0.003796060077488228	0.035404395780568976	-0.10837846735336232	-0.9996509412865358	-1.1813507015170357	-0.2880845468153792	-0.9369000089955275	-0.07520704900128194	-0.5870075360411464	-0.4750863918967889	-1.3909189402531053	-0.2233013915148847	-0.1656727319966791	0.07520704900128194	-1.462233253084893	-0.927417837241582	-0.7455042662899456	-0.5789297420201258	-0.3733650325900584	0.12875053004956882	0.24461450254049044	-0.49187759077345206	-0.6421570945224291	-0.7501451219498736	-0.982606339745915	-0.5247254323972834	-0.24128905570810488	0.057971934034209305	-0.3202835784951521	-0.5619590310306641	0.5615726342032561	0.16687445480823904	-0.029324335329268703	-0.08373162386366362	0.11305595919293188	0.2397640444626874	-0.2656359522369667	1.1149633138237025	-0.06604079561167708	-0.5566614711134239	-1.048922518212024	0.7868759652357538	0.6936390211319532	-0.807275534619424	-1.7666799365419608
ABUW_0230	-0.6424989297384709	-0.4050285792916277	-0.36894362477919085	0.1354594904575528	-0.03913890673155418	-0.04450518839348394	-0.05181539533251556	-0.8045445771441089	-1.3398593074850216	-0.019651241611389203	-1.0461306809879494	-0.047290678900048455	-0.6772519255807925	-0.4747949545434116	-1.7872064799882894	-0.4226268164286724	-0.05346545701492733	0.047290678900048455	-2.2239613721522	-0.5967257635495988	-0.20443869843639728	0.04664320976756109	0.3195051993778719	-0.51722221511158	0.19771701573370848	-0.6307296688009223	-0.7232949118323737	-0.13069208478417016	0.11324293237389238	-0.13219299501045523	0.12487753493146947	-0.3478087985506031	-0.1240192804046032	-0.5068690493414696	-0.0008582545268680519	0.25611087827151024	0.4923418318906365	-0.7812280284834974	0.2888861965928622	1.1173136785004245	1.0237176982657492	0.9553453487557064	-0.7141849372187306	-0.6566594981904306	-0.24116041153697498	1.005278702793058	0.7423753249944749	0.2957676484611298	-0.14132275580104903
ABUW_0232	0.6023224398419806	0.6421136053662941	0.11705139147330446	-0.03563306479393269	-0.008647556035701776	-0.018610106284691064	0.06289072711432375	0.38232897408687627	0.3447938962948527	0.25677469293819044	0.3910700123700641	-0.1574399751961888	0.8468488482357621	0.8867114775353278	1.52799278436499	0.5507430103293061	0.1496466030702912	0.1574399751961888	1.5270425273689332	0.842639676196347	0.11722933146144232	0.19023605642826524	-0.1374329796601419	0.11878915575351634	0.018643823906626444	0.09614181081536888	0.09913250821347752	0.12412830971896938	0.09159216547882654	0.334807787404082	-0.02929451834338792	0.03209910891609802	-0.05731492767938917	-0.1620100455854132	0.08660944602277798	-0.3668696891199481	0.28984049238438914	-0.673719127960223	0.383878635575833	0.7024801479722269	0.5971924246264804	1.4122468719503058	-0.4775902722901746	2.3712502145649164	-0.9346565996601304	2.2375967748820353	2.6030146291890657	2.9840735441796498	2.73436023259061
ABUW_0233	2.2804503940997005	1.3620040835432743	2.9284494379450727	0.16588490428239577	0.001967751355169689	-0.04383357921230324	-0.12401907642526133	-0.7965779537868078	-0.7894492132736586	-0.10379967386866173	-0.768920767224194	-0.013717622803333995	1.1681546120376733	1.1697649919259394	-1.2271877379573155	1.1104596849447823	-0.027125134665102024	0.013717622803333995	-0.7152625139449871	1.0645275303401593	0.1255987923743671	-1.8327300976711651	-0.834405242123224	0.3399174651828236	0.49448777694039947	-2.4214608075504627	-2.309355046169273	-1.2898278602107984	-0.47324196714949984	-1.4480839662577276	0.1481801345968181	0.7516285051706726	-0.10998171790973732	0.02921772015682933	-0.03819841668708168	0.8938362676753124	0.058808625164358475	-0.13611303667910413	0.0773044115147492	1.7229475697251129	1.5600424751193458	0.4681588273028847	-0.3520385218173132	1.1797357204801981	-0.1161203054855715	2.1363544067836786	2.7605627749284727	1.083258372602459	1.75768928466137
ABUW_0234	1.5933676799964802	1.5509164393212016	1.2640563508592901	0.08839644271064184	-0.012203951517149036	0.058285772531366575	-0.13447826372486205	-0.6671591482633574	-0.8487773258186606	-0.08849055022131314	-0.7796403325006751	0.0776049469980471	0.9356505337176051	0.8538631742808205	-0.5956439126450999	-0.040476934030347245	-0.08862454189486346	-0.0776049469980471	-0.4411078378647213	0.20741614142833598	0.12641032809810504	0.3542492030183553	-0.21268469691450864	-0.04870660341799571	0.26139130033250524	-0.19775649441066445	0.18051325783051908	0.018060501138775997	-0.21285499757826631	0.058547918125417375	0.061742362738396395	-0.08604218197065006	-0.18826890938379393	-0.3942523634343331	0.12652654664539842	-0.23318901247061508	0.03017019952726674	-0.11043362873349594	0.08026342920622831	1.634879939896364	1.5365868227566626	0.90964882417336	-0.5602298391626506	-0.2118161144892352	-0.34941898501070945	0.5017397204857832	0.8768100811446504	2.0308905231320886	0.9651491062425941
ABUW_0235	-0.3547693889509773	-1.1296805856025522	-1.1274257792553701	0.1192621785876149	-0.07530989649119135	0.02621601174758137	-0.07016829384400491	-0.8085603007946625	-0.8754113585756831	-0.03203267587723513	-0.7070284624808134	-0.014955550770380022	-0.029878428767593057	0.08891711610091058	-1.9328132430874096	0.5358542926129415	-0.3416812646384484	0.014955550770380022	-1.1554529766690003	0.2839986760219322	-0.1558956341561064	-1.4980438282120123	-0.039177492616074616	-0.012631757306571956	0.05180924992264746	-1.908730617905579	-2.17394252796801	-2.307674857219258	-1.3198840364076996	-1.809238441390939	0.12554547613929934	-0.25681385589609107	-0.20991314832502272	-0.7748522051439002	0.08436767218572427	-0.11315734873318295	0.5735101508732985	-1.6040441025778223	1.0305339517045224	0.43979215697739793	0.21583562888606167	1.3896614549811828	-0.5266082143275299	-0.6151770380855752	-0.863053240653652	1.2985040660796683	1.0310963031551044	1.4709972669314721	0.8003718308347816
ABUW_0236	0.7931968879161984	-0.054350769577495406	1.023752342486267	0.028822494249499897	0.053344742877872164	-0.0017577225345677405	-0.08040951459280343	-1.0476374840170264	-1.1108037870382788	-0.6734890537962483	-0.9564689999846907	-0.08293109787554354	-0.1831728840406237	-0.2414041496070043	-2.455817042658592	-0.06599407053059814	-0.030132889070397795	0.08293109787554265	-1.9841759398178125	-0.09940935850460697	0.009734764935664053	-0.5685310245318567	-0.6378659469146282	0.31239948821315977	0.3254664587014702	-1.0960632886887058	-0.709061721617914	-0.48383066183012513	-0.9759471470084575	-0.6953843027570308	-0.057471192874369414	-0.037401559435887854	0.12623293555323745	-0.2143912932154981	-0.06876174267886892	0.7769296009271054	0.30311025322680507	-0.6959469766321345	0.3928367234053294	0.6960017046503744	0.6880149014352988	0.7843989077022435	-0.2605732737923274	-0.7369953581326865	-0.5238256339099161	0.3752104411585595	0.05756376000456598	0.6484542124831627	-0.018636121143059903
ABUW_0237	0.9612292782190037	0.7289296599710697	0.3938498028576092	-0.01959955777203959	0.05018993737184463	0.008680851038295856	-0.03927123063809912	-0.7899785151236003	-0.5861495269659098	-0.39562716721938873	-0.5851109696752808	0.06681810809370425	2.4857319727254703	2.655960856618157	0.796555551051604	3.356434644257801	0.06977966182865636	-0.06681810809370425	0.8495230649065331	3.3833486047202914	-0.01790489254909211	-1.8230124393042093	-0.6371656875266005	0.28378222285064947	0.3533834646759493	0.008090688699065929	-0.5502027832415282	-0.3395852977193847	-0.46717302871820987	-0.9817631177080015	-0.0715759707096808	0.2820855331051888	0.04860712807810419	-0.6610506292952483	0.022968842631577502	0.8973145250095511	0.6803065823430003	-1.099128350178157	0.4188217678351531	-1.6104874071710773	-1.5613688844709896	1.4461657255658804	-0.2520499505304885	2.416810118053768	-1.194115775035392	2.9776885726174576	2.5651196408640744	2.0706935246547338	1.593583595125391
ABUW_0238	-0.15223983488456394	-0.9581535517323485	-1.0178502687753155	0.046888165317709785	-0.04513117762099217	0.046012908052405876	-0.04776989574912349	-1.4453704123320943	-1.1928055848333594	-0.12766636719219449	-1.4514560457683352	-0.006133999684426961	-0.15873320389226464	-0.4296300558303585	-2.4260341818430504	0.06439140487895756	0.19610378143964535	0.006133999684426961	-2.1916190235679243	0.01686466477927251	0.05102579859604539	-0.2452422909274019	-0.2703616471425079	0.005552844345833474	0.26480880279667485	-0.23072029661325422	-0.2854695335309163	0.09751119016029719	-0.31028273701932463	-0.5982209892669066	0.3140361184530214	-0.1336254852526153	-0.4078826686325261	-0.050426031560263596	0.09384655017950472	0.29121164844228	0.24520548591039182	-0.34170520023983597	0.09649971432944326	0.9738072008942669	1.0515662045258893	2.2420775858810917	-0.6162096792846179	0.8556572898018513	-1.6258679065964738	2.0186116723874714	2.0115323746416114	1.4436361358186587	0.47941991660208627
ABUW_0239	-0.38403713561050834	-0.48735957230169147	-1.0268868251261138	-0.10540695579671633	-0.0628028082130978	0.1428189164042819	0.02539084760553223	-0.6419322258644176	-0.5698456045429712	-0.05996585596786064	-0.35677392425194965	0.08445832365904105	-0.03158991957642021	-0.668339723095067	-0.28790672008180307	-0.046027355063153585	0.121181057229367	-0.08445832365904149	0.1497962566927864	0.1751222007459985	0.1892715074248943	0.16764339649926985	0.25064195374465026	-0.2958930304551879	0.045251076710536964	0.03596457019173238	0.6839848871160554	0.5511521228148175	0.47683565640316194	-0.08661499380117843	0.09251449499956577	-0.5966777512218708	-0.20307042901308625	-0.6683493438485602	0.11055593401352115	-0.3381272323004707	0.030385561542014106	-0.14870367276293317	0.11831811122091951	1.2898122315738467	1.0702617346320369	2.0911599028990566	-0.6805021629680077	0.5616560121704137	-1.4106577399310494	2.1214111909443303	2.078022137496648	-0.16508291875146974	-0.028963223663601934
ABUW_0240	0.8786328896279132	0.981840205674148	0.44530100544308215	-0.010076792237734722	0.009088673844399153	-0.014903814585988329	0.01589193297932301	-0.10037023997609396	-0.08624032009578286	0.12486744128228278	0.06127504140541262	-0.14074105513316937	1.367184555841022	1.3886018722570537	1.502313526655188	0.6342610527448134	0.22564855232510528	0.14074105513316937	1.626072874231557	0.7168877508609723	0.2194109508646438	0.36753051504341716	0.1344104018322012	-0.12634917413905544	-0.00806122769314399	0.23761655003989546	0.35452108913659774	0.1523941944994709	0.1556267589239102	0.2548324757497431	-0.034040770885918725	-0.07711369131826729	-0.10097717943957463	0.3313359033215244	0.13501795032549158	-0.18870852515461856	0.5278798908854654	-1.1166418748821103	0.5887619839966467	1.6525794245450625	1.7793846023321676	1.3036080242988857	-0.7262577047946963	3.763625516991165	-0.5773503195041894	3.7179820571064854	3.7567799047382295	4.313361113091325	3.9471407706167576
ABUW_0241	0.6196793797216493	0.5961927805917417	-0.001423909455221306	-0.015668794430605537	-0.07906994762371777	0.08935899058981445	0.0053797514645115285	0.06423450327009572	0.1391213323004168	0.34303548926768723	0.08217516887662146	-0.011695855357253038	0.8176523404667426	0.7384950333547122	-0.34931738657796707	0.2051072716311264	-0.06436967615533717	0.01169585535725215	-0.23656238812537467	0.3711052847264398	0.03231883997889362	0.25183443238373115	-0.5357955653142028	0.2987515648168477	0.2370440004973542	-0.2841716100464451	0.2826022663300165	-0.07986016617737857	-0.6905862932988915	0.07410740319794051	0.20244960844849924	-0.1272927056315316	-0.20177450783379758	-0.023739534097130033	-0.0006751006146998861	0.10773954725382495	0.42283583963492344	-1.020765138152	0.5979292985170757	1.2185276103834513	1.3231064942677886	1.1179739503008608	-0.3883480568896456	1.9686455681501989	-0.7296258934112152	1.8504730056935137	2.0442831471949687	2.9238893597927293	2.395259614534362
ABUW_0242	-0.9110123410654563	-1.0720960875233372	-1.3896040519974582	0.047439478235374644	-0.04214317783936039	0.07617899690623009	-0.08147529730224523	-1.1968259917268522	-1.1783421635286606	-0.666127099141244	-0.9689066305709231	-0.05808388099616568	0.18811442535120726	0.06816695136554785	-0.7269712402532473	0.27780902786096284	0.17377748749184896	0.058083880996164794	-0.7454805150319821	0.3169478845979663	0.0031121282733241884	0.4367014559110203	-0.2526509550363194	-0.05609876051804363	0.3087497155543648	-0.2567192296234424	-0.14867878161063963	0.08370211765804214	-0.085924721220902	0.04589033983411106	0.1021922754111868	-0.4761915270598003	-0.4100415830082955	-0.5748525280311476	0.3078493075971105	0.16945672248728894	0.23573883451860844	-0.5537143965581155	0.31797556203950705	1.4654537677716002	1.530887934402812	1.1523906967988906	-0.49863426173670966	2.6613794529174393	-0.6537564350621805	2.489952725875948	2.5822183920770425	3.902530407211857	3.1636503844341424
ABUW_0243	-1.9987593924165097	-2.238710385837809	-1.9448634983009079	-0.08808958964935698	0.03879371608836735	0.048515100546318024	0.0007807730146751624	-1.419898709308825	-1.4096219186273604	-0.8130171098282535	-1.188723609255499	0.018348601179996926	0.8862344338959254	0.8979291635932132	0.6088302367630885	1.2401829169735894	-0.023794519697240446	-0.018348601179997814	0.7094939456299656	1.1470324397511877	-0.1090288379361608	-0.29727835208591813	0.08198969028058833	-0.07255218728027657	-0.009437503000308212	0.7202661370643924	0.7249443260216832	0.7061347123232373	0.31245115683152846	-0.5553801370450238	0.13846487839369548	-0.180546733216155	-0.21035199681721828	-0.4576166274517872	0.07188711842352191	0.13323701784322495	0.3309718332265952	-0.27766240945152987	-0.053309423775063536	-1.428930987915468	-1.4742154813662758	0.7870042363638268	0.198600831006293	0.07374055245747169	-0.9856050673701207	-0.42944536233574393	0.7671865953674626	1.4208372781937353	0.543440517314993
ABUW_0244	-2.1004796126016987	-2.645865718998211	-3.290628325600996	-0.025095863630190784	0.055074142769835355	0.05275671008473104	-0.08273498922437739	-1.0277718729350678	-1.1058073496757852	-0.17966518563865463	-1.0815832926496745	0.11970890426449232	0.5358952910845622	0.569255341889781	0.9455952843572346	1.0157179974520303	0.06676360216375765	-0.11970890426449232	0.8636162036270627	0.8881208955055464	0.3751269960542385	0.2774484071058101	-0.06953415742487223	0.05856629067384578	0.010967866751025124	0.6768533649039714	0.2031636981467777	0.3977743353502414	0.14417997663869775	0.2005256341988182	0.0659870438738368	0.17129493452796485	-0.3053560651634024	-0.023935587789511104	0.23936902128956428	-0.1405832693257305	0.3134533217085054	-0.5615898319989714	0.24813651029046668	1.6442867077660879	1.8529216651097304	2.2174167417879196	-0.6095336153916118	2.271209502041898	-1.607883126396307	3.312919831538498	2.9523026562735644	1.8947522585778782	2.103921707737173
ABUW_0245	0.4834545754020292	0.3904346469332216	-0.37546273256673324	0.09146835356531646	0.04371183133351497	0.023381002111556803	-0.15856118701038824	-0.5290546196429728	-0.5982485918951337	0.8995691959703986	-0.3583264312696226	-0.29672875054979286	-0.05259582758599546	0.19965743709384753	0.8838220371229841	0.6042336306937512	0.07463636576165111	0.2967287505497933	0.8049639619989648	0.8667186655860952	-0.13861496767137815	-0.09854133567749734	0.15759365010404203	-0.2044797300513057	0.046886079947261905	-0.4404890766435168	0.10823502155039133	0.04392981990725886	-0.22689462338916355	-0.07923309280910651	0.38578977758022903	0.5431587705277399	-0.3123687140429485	0.5319622089243166	-0.0734210635372805	0.4061034909049366	0.21027626248414322	-1.0041682384728177	0.7938919759886751	2.700061207064507	2.95139325090372	1.8042979118580162	-0.6333644618252725	2.988361683143601	-1.1709334500327442	2.33685316994062	3.0030756899770252	2.256660246175683	2.208396255671945
ABUW_0246	3.355188811450006	3.561297010772705	2.9268630453714675	-0.33072010601783397	0.059822675380910795	0.1441808527193853	0.1267165779175361	1.0241341559462258	1.258487763679005	1.0944358284247784	1.5043246757855346	-0.043134324596575624	1.4750740505090745	1.42101405268762	0.18105590201643817	0.05043289834035658	0.20997780934098031	0.043134324596575624	0.4616909452939746	0.028794644690480986	0.02765969526120582	-0.08492020804040212	-0.23535478612301208	0.1257707414106397	0.10958404471237149	-0.36224387828191773	0.41610225577553894	0.2893928034374751	-0.5949858816096985	0.016254886321337203	0.15040477844444933	-0.08571152297337825	-0.09107533877498852	-0.4028886679139765	-0.05932943966946169	-0.20770161029687806	0.5494001941581432	-1.0975851651648973	0.5481849710067541	-0.5353336848217634	-0.46214574387223983	1.2409777287853645	-0.6974913509544041	2.951523764249057	-0.5434863778309591	3.805662306814459	3.3474926491438994	3.573247469022297	3.310860001037705
ABUW_0247	-0.3085555864979934	0.09881839830966666	-0.3816070143860353	0.017148697324987694	0.03171266760014202	0.04547978894863203	-0.09434115387376085	-1.007708999120947	-1.1254325564150505	0.008565315452438327	-0.9734960164442423	-0.10253026997837189	0.4619007239413544	0.3635500175027193	-1.1175798662878598	0.285715082079145	0.13649431080070817	0.10253026997837189	-0.8601817326929218	0.1939606059973582	0.22623163709930472	-0.1681484042792345	-0.1380688371090244	-0.07407452233829392	0.2121433594473192	-0.8895843650838069	-0.5353817258739633	-0.4515885537168054	-0.42606038605272545	-0.19738079616745985	0.020966935887681615	-0.08676978607135499	-0.17089847353425558	-0.8770457012172379	0.14993153764657308	-0.10788064333613612	0.48901275981726533	-0.9966850735380759	0.507672313720811	1.4096046110484948	1.1361735953737235	1.4880334262597348	-0.45995127797133906	1.8821261258172197	-1.0280821482883962	1.9758293053714602	2.249973521843264	2.9211444385305403	2.288547527529334
ABUW_0248	2.320065879258319	2.2645560862812832	2.6152726636059604	0.1783822735543481	-0.006283300706094508	-0.021490039871580713	-0.15060893297667288	-0.003218377943351669	0.0891890758675915	-0.022480566404659896	-0.08275457429314681	0.1632609859793881	0.6301767964346441	0.7263364920218596	-2.166379646338287	0.850360671307909	-0.28486217705655825	-0.1632609859793881	-2.2962162201881346	1.0171810596474202	-0.014147830495279123	-0.8102166411776706	-0.08643383642535518	-0.11927468628385096	0.20570852270920614	-0.5495697060970937	-1.0263949351080033	-0.3241444038854091	-0.2636943277611783	-0.3470112460134498	-0.22577806153849256	-0.659240054180187	0.29316768465298715	-0.9074103040404822	-0.06738962311449281	1.1992108913146629	0.5965043007600315	-0.8800212398598832	0.2835169390998509	-1.1218532406851942	-1.4251055701656155	1.4313405456613335	-0.39564835588501124	0.7914864459971795	-1.0356921897763223	0.3804125449077702	1.3973808602381892	2.472360373265114	1.541160072067136
ABUW_0249	1.8094097891391367	1.8220889199744006	0.8520191715582985	0.00826213336995707	-0.037699986092228244	0.03258119986349328	-0.0031433471412203318	0.4847667928659911	0.5435782206250517	0.6604588591999585	0.6580376114441187	-0.227661981062246	1.9031525032651295	1.9882365695015363	3.6224199542236573	2.395696463505997	0.26489793459750555	0.227661981062246	3.540278498671114	2.4369158436829803	0.3329461009400214	0.3698838035700591	0.09550062620602962	0.03224218471095508	-0.12774281091698647	0.3698430487175628	0.520389907254529	0.3909335755266472	0.22375033798669364	0.4510079500467601	-0.010655946383348436	-0.0057162234875764995	-0.09996683924828353	0.2286235211656864	0.11062278563163286	-0.2869357085687705	0.37983313655613227	-0.9069061574183879	0.5270730208622556	1.763734962361636	1.975383026474244	1.0800753840689379	-0.42680107351872776	3.21898221048975	-0.6532743105502088	3.088643406796082	3.1855551676248344	3.4187009564658903	3.179095303900317
ABUW_0250	0.8960899225116448	1.0486627034011713	0.2704278517846195	-0.01237653732470001	-0.05637496044006696	0.04174490168662803	0.027006596078139822	0.13440134869171594	0.12983453601426298	0.41730382699578783	0.27413363680305114	-0.14275827142842523	1.0843809938865077	1.0426821480221546	2.64309348613272	1.3874141220062075	0.3098730761613515	0.14275827142842612	2.5341111608734153	1.4091006841442777	0.07876499591877373	0.676760973788431	-0.040617284312853386	0.0045845063919394136	0.036032777920913084	0.4739257672688124	0.6851563509306429	0.5698560670114468	0.4645220148933191	0.9308493692611055	-0.026221850065692998	-0.17215896677860432	-0.06290647874091437	0.1733139696791861	0.08912832880660648	-0.12029191265209338	0.35433501972837433	-0.7302264619378498	0.37589144220947546	1.2106501240414715	1.3013483733695121	0.9527272166756031	-0.053677837581890486	2.8752186348442397	-0.8990493790937113	2.1739709738956803	2.5080291761928493	3.0427549744149376	2.964192831349364
ABUW_0251	-0.33281681999643187	-0.5491843823085247	-0.5005918608830022	0.0038601571688277048	0.029272435720205436	0.018968485562178117	-0.05210107845121037	-1.4695154731442672	-1.5755862615646645	-0.6779789845550042	-1.4861422357652012	0.046412214119599504	0.43475934245150594	0.3441469868741249	-1.0057331759887322	0.5385628000120031	0.06045304723926037	-0.046412214119599504	-1.1583711818341307	0.19151354780234708	0.031161059808745506	-0.013697990426709161	-0.28495728827037503	0.14233439177067808	0.14262289649969873	-0.43404572162291455	-0.22259022415727348	-0.39849988303378314	-0.28562639093396225	0.10754981732161539	0.07877699168414853	0.1872275602471012	-0.1883225176012182	-0.22046344837154574	0.10954552591707145	0.43670049852112136	0.5072419650884994	-1.002554948294387	0.495312983205884	0.23257972490199652	0.21424750406480708	1.0333835969562672	-0.23086996114547098	1.60079854241076	-0.8025136358107972	1.4121082462595869	1.520487899857355	2.1997064811822273	1.1441049503764509
ABUW_0254	1.4716140427610984	0.6696480184174023	1.3032699619190957	0.1137321170615051	0.015325920218085543	-0.029131746574740713	-0.09992629070485126	-0.38852522825144264	-0.47668725618907093	0.1928735927010301	-0.8172592891395718	0.2547240923750689	-0.3691370772945959	-0.2839027813488002	-1.3013926095111543	0.7932895212984628	-0.06993954814964543	-0.2547240923750689	-1.0633390007943007	0.6344123148218896	0.05011790440527708	-1.151616953270108	-0.3739284586000382	0.14308859633603355	0.23083986226400555	-0.2611520022266749	-0.9445162560528333	-0.9373702833657491	-0.5565852202928108	-0.518894829473628	0.0963007004205716	-0.15811497563232368	-0.13082047409627684	-0.194122391395271	0.03451977367570702	0.6280529290319503	0.2896901363057669	-0.6329147018452117	0.3432245655394439	1.2157332233574998	1.101066672856967	1.0029104977192627	-0.46869279889003623	2.11322433370796	-0.5342176988292269	2.2711991319332836	2.2776807150162752	1.0004098996158315	1.0730539742604273
ABUW_0255	1.1598883371762625	0.7178324137133121	0.41307799565477055	0.10092689324483395	-0.11265781795907692	-0.018227626152167886	0.029958550866409084	0.4304122567141295	0.42784607123533824	0.7902851836812843	0.4476111582904494	0.2799397074008425	0.49619949333019875	0.302905143480352	0.04734738806741845	1.217609091105544	-0.06490888768298397	-0.2799397074008443	-0.22860414735564305	1.3760628102284027	0.09364928301715558	-0.10429418673417068	-0.7369937641609363	-0.09673489109055922	0.8337286552514964	-0.16982973553448844	0.8619389855585222	1.2663756067902163	-0.2769899346194489	-0.652516587434218	0.10727605030937148	-0.1708543579831865	-0.09533394843494314	0.01039401391308381	-0.011942101874424793	0.18968789787985152	-0.3440743559873214	0.6798748675662196	-0.3358005115788991	3.195533388956772	3.2001776001406945	0.6741804726987537	-0.16589354009950874	4.687959418879681	-0.5082869325992467	3.00794086271192	4.03076365103363	3.2418712826188854	3.4709170476871103
ABUW_0256	1.8342611014407053	1.4797239410534706	1.3898799274571294	0.03663492245259814	-0.04100445773288275	0.012444110972959166	-0.008074575692676333	-0.8013759313244666	-0.9338042364544394	-0.09718353157773496	-0.7402524923840863	0.005475298382327409	0.11225094052371354	0.1899297212494	-1.736926938701437	-0.4219522631047239	-0.06168068221957412	-0.005475298382327409	-1.6595414424337402	-0.09280895635844111	0.18242336875891763	-0.1094691736923119	-0.557022088079254	0.1222101238814286	0.4348119641978272	-0.5989335801937079	-0.4491095483577716	-0.602378652838496	-0.301141576701931	-0.4029134517415489	0.14844493623581112	-0.2735819678596796	-0.5722830959378786	-0.4836734089682304	0.42383815970206395	0.17284808077778813	0.009108193716474311	-0.038857767357828976	0.02974957364135733	1.3423492022717802	1.0613978249486262	0.8463062457009256	-0.2662902907445268	1.4306852928689917	-0.5800159549564001	1.8712157035239771	1.8004968168229496	2.46541986559859	1.966726299627524
ABUW_0257	1.1872265357063583	0.8492829589563353	1.2629174558734437	0.018547663974048945	-0.008215200874051476	-0.003858038551761922	-0.006474424548239099	-1.1898641173538902	-1.3415529162969655	-0.34600843155563865	-1.1973811886564167	0.03376385448624042	0.004074834788317716	0.029143981803374075	-2.172937200563389	-0.12238986452485712	-0.014230264429890838	-0.03376385448623864	-2.0032061958198835	-0.10459572918091098	0.15455740695253617	-0.32627915091554804	-0.5573110712525544	0.1907637369682309	0.36654733428432174	-0.614722787685416	-0.41442815524235854	-0.5653087103541559	-0.45190752749651075	-0.3496421223757604	0.17869488976612224	0.07645470370898444	-0.299305219251746	-0.5016194781453489	0.12061032948562023	0.13107127530848928	0.09078894858882336	-0.10320763171774949	0.012418683128929686	1.2440224936482789	0.9880673735661141	0.4023712180204475	-0.21362475381612533	1.1905670545513933	-0.18874646420432306	0.9863000404151618	1.5629240324558271	2.725084078708142	1.9729641034249834
ABUW_0258	2.3106821689481247	1.9874940600905955	1.9050979347337558	0.08484884706085438	-0.02731560415582468	-0.04261780064564746	-0.01491544225938668	1.0686971103564904	1.0559155003963392	0.7510704381127216	1.0832636186907072	0.08462285875262854	1.188239964743648	1.2067229107256505	-1.002792930190176	-0.09648842134633728	0.13473614033443138	-0.08462285875262854	-0.7928383745268066	0.17753905128068848	0.11003029805285003	-0.18633289518812113	-0.30554858556316056	0.1794898310239148	0.1260587545392493	-0.5365037252307321	0.07046265816519082	0.058265356516557176	-0.5960909151616258	0.018114368722562446	0.005946542182206471	-0.05295570996848298	0.05033246646731726	-0.04710527504057005	-0.05627900864952551	-0.03834434605431447	0.39241336744718236	-0.8440390030039859	0.4516256355568018	0.9957142074772056	0.9370040221819922	1.2755387174422537	-0.3312307359515123	2.7751083794675817	-0.9443079814907436	2.201004213100014	2.7002415766655843	3.4936478440072727	3.3298673080164343
ABUW_0259	1.911978320473314	0.9180015302438189	1.666450554512311	0.02770200723490923	-0.02812205921237876	0.0876436797231479	-0.0872236277456766	-1.1999139303974387	-0.9745477023386675	-0.35862387212678914	-1.131949277745504	-0.04751191302421276	-0.048099132758781415	-0.30356170089661827	-3.0006794378203145	0.11279191904999752	-0.38028836585583203	0.04751191302421276	-2.9590749236306997	-0.0726611865448854	-0.0979968144897736	-1.4546321601354153	-0.5839215057628726	0.31429855324031664	0.2696229525225551	-1.4177688603868708	-1.6039708917001665	-1.5122854918338362	-0.1421093395973525	-0.9639720787986663	-0.27336139485441313	-0.06523990040349315	-0.305615437654553	-0.7575425756036527	0.5789768325089675	1.4615982178726434	-0.053087653232849696	0.4413931532237534	-0.3883054999909019	0.2565002057514443	0.03313542065110653	1.7332171869515465	-0.36190877199448757	0.06065790912939706	-1.371308414957059	1.9066355031234448	1.5457911527591763	0.032548292621548125	-0.19748526952657564
ABUW_0260	1.854358680094184	1.4873905623340908	1.3079909661010243	0.021095709445352995	-0.007481600421421319	-0.07583144802944819	0.062217339005515626	2.502088354279736	2.497098585077203	1.604592439000637	2.440485298742762	0.0150859109421706	1.9501860471891659	2.04575911668086	0.6879992544087248	0.8887016747384964	0.1658072555306589	-0.015085910942169711	0.8164295763320562	0.8725883627513635	0.15577864329656688	-0.9851469675725033	-0.12848391247793778	0.0393542123289814	0.08912970014895905	-0.857802215064968	-0.6666157080227357	0.2274679085184994	-1.179741155827605	0.12513598888500077	0.2899820420803083	0.4835962289695086	0.4848910351817688	1.1494954286371737	-0.7748730772620771	-0.3336061482531436	0.6883382086426417	-1.596811838901968	0.9084736302593255	0.9989375947589849	1.0016780638035305	1.3236595289704507	-0.21030453156237217	2.280400764445007	-1.1133549974080799	2.3110889748851404	2.570453799136655	2.315245621070206	3.2414656245329603
ABUW_0261	-3.0048082816443715	-3.16548229276719	-3.0487595291316216	0.06951473019771104	-0.033946119406781605	-0.06296887216448077	0.027400261373551338	-2.1434368738539753	-2.1445718503162228	-0.41678354825177344	-1.9112756438887857	-0.1354176633905393	0.9621307811255884	0.9882584058063646	-0.9689983981917907	0.02750392564955373	-0.1183285314522502	0.1354176633905393	-1.0178496306938722	0.2935781789913374	0.06092665749074122	-0.4037463835293069	-0.4550889257509887	0.07087993957088301	0.3842089861801048	-0.6749288265781495	-0.3335293036052249	-0.0531862053132528	-0.47508239344363457	-0.23694364732459494	-0.03345341442658878	-0.07833446586850279	0.12230382026997688	-0.27900791698837857	-0.08885040584338899	0.2736750489609632	0.2791057807226274	-0.645344411850675	0.3662386311280468	1.961466607989145	1.7177194068393318	1.921495443976267	-0.3942331754613546	1.3328144241903872	-1.5272622685149135	1.9335876003872374	1.990032143134615	1.8155091119866964	1.5245692645168503
ABUW_0262	0.3773887502685742	0.559328362304095	-0.07530311695711234	0.02334547035486878	0.008797172863079794	-0.09406189691166134	0.06191925369370921	1.796817961279352	1.8296634806566203	1.154836103591979	1.7460539718781973	0.004807033379615966	1.5624948987553475	1.6265598502329786	2.099347792330117	1.416649036258753	0.15278575365007363	-0.004807033379615966	2.187618418644596	1.5364356480922021	0.137963842108622	0.18712953384036624	0.07285655547860337	-0.05231942675863088	-0.02053712871997071	0.21078674958790167	0.4518083919835796	0.27779431938384924	0.09291792194913029	0.20983350156820535	-0.06133033450834269	-0.14795857483157704	0.08420203924016434	-0.1689475880388649	-0.0228717047318181	-0.2653222005360192	0.3249109222038271	-0.6257680932457852	0.3008571710419563	0.7353338744365914	0.8751896353786854	1.0763073859068184	-0.4297388841736236	4.08994895698652	-0.6465685017331948	3.3151076665427137	3.875597430868268	4.085142555618745	3.8976694292198584
ABUW_0263	2.073980098800865	2.3599411833374333	1.0787424175781997	-0.34930205967994343	0.059135365524765504	0.18585875091631543	0.1043079432388625	-0.9646552554677736	-0.7116616837661933	-0.3495004483250179	-0.443145867696642	0.05904697428285388	3.412138312338765	3.4550351608861316	1.5692165492692691	1.5202200198014024	-0.2985498374899995	-0.05904697428285299	1.7307128570742565	2.1488915632210297	0.010515258251313497	-0.11936995142557016	-0.11025274460619983	-0.06745106549076851	0.17770381009696834	-0.273174226850573	0.06269610342815213	0.1641659856355755	-0.39032742832073275	-0.1535049866351681	0.04774038854228024	-0.08045382579265947	0.026527782830386926	0.10116096240282602	-0.07426817137266895	0.21588748642966848	1.3902000738301599	-2.5736791860725488	1.183479112242388	-0.7112015501739659	-0.4521536117520739	0.182107519091395	-0.3408409158814685	0.13931570074759492	0.15873339679007525	-0.2876428149189687	0.32113656795483525	3.0321832091779415	1.1803556282974697
ABUW_0264	0.02936073469969358	-0.015732209790674467	-0.48528838638324423	0.09141642254334048	0.03072808542837624	0.05443640965263796	-0.1765809176243529	-1.0460917879307043	-0.8106718859432345	-0.4552795268055787	-0.7491284254349981	0.00422796779782697	1.4808937990164726	1.6971932805450498	0.8025841917299052	1.3237365534479784	0.09165336588244521	-0.004227967797826082	1.1516490313442596	1.3379263632630414	0.003098246055200704	-0.011878288521503855	-0.1566164204127043	0.09444105129323699	0.06217536911946819	-0.009238695685447773	-0.0011732825725951912	-0.21125780572996788	-0.22869971418427415	-0.28373285293691897	0.04749699369018945	0.0845999038198384	-0.012506344677973402	0.3685837891274266	-0.03499064901221516	0.0522976869293279	0.6944556118312963	-1.3255740657604722	0.631118453929175	-1.9073151282898855	-1.7671410785368313	1.3844813370589577	0.03432035525815191	0.3468589211769144	-1.41880169231711	1.4094468053737295	1.2294731919515263	0.8919600630314131	0.4160036697672256
ABUW_0265	-0.2215732726419608	-0.2394877461395275	-0.8907043719719185	-0.01812711213835705	0.03932418836798579	0.023742730369047393	-0.04493980659867525	-1.2457408254701932	-1.502642744697737	-0.4710225094752962	-1.2309362392235332	0.020855655120800343	0.4757106626973844	0.4714480052632508	2.8627304013734802	2.8628323307263353	0.05046281429262134	-0.020855655120800343	2.856515419301343	2.868438924201956	0.15764403610928834	0.31099265496923767	0.0037011088081966292	-0.21545412615430326	0.21175301734610485	0.0918036173562573	0.10910939855182189	0.18252995136929684	0.11539390053594012	0.13236304322883807	0.22418573304723388	0.16660376331532856	-0.509040603200754	-0.22181428669333325	0.28485487015352096	-0.2319841790716728	0.28271663751217435	-0.658492960604141	0.37577632309196485	5.21700803802277	4.714767377873787	1.1275586268882716	-0.7120818592634355	2.7661682438759962	-0.41547676762483743	3.047521174024899	3.2539973439025065	3.863059270173478	3.289175999387762
ABUW_0266	-0.8461453003287387	-0.787957753632873	-2.6052811109944387	0.0620020352158388	-0.003150908414609077	0.06215037781341959	-0.1210015046146502	-0.9211975120839266	-0.8679610113101068	-0.1254657902900158	-0.5850291962922278	-0.07599221347181229	2.1074492357075005	1.9886202371795987	3.024066446119381	2.566155594201544	0.08340545888942841	0.07599221347181251	2.9300773448436486	2.6431790340918004	0.262907497878091	0.10673713594516254	-0.1786999093948567	-0.0003604174225451118	0.17906032681740225	-0.1682902558878996	-0.3525369838758139	-0.17623662791691386	0.23079909876910243	0.22445476846294543	0.0661565332549845	-0.52953561432681	-0.3086221747875637	-0.34179111751127866	0.242465641532581	-0.33838972908540743	0.5852111191322784	-1.0733653818018327	0.48815426266955253	5.158684256632085	4.857832691555549	2.1691339180046865	-0.6567902454241885	1.5905268968326012	-1.5123436725804975	2.2542400888572334	2.50797023098666	2.768171918147505	2.3962149651897033
ABUW_0267	-0.6010110397408024	-1.163605099838735	-1.4792346501040639	0.010142971622086883	-0.05492117855312717	0.03482216649858394	0.009956040432454571	-0.5852049215913739	-0.7267838528256902	-0.45926441801896445	-0.6284986163544062	-0.03471052364660032	0.3184125830356104	0.3506954686356023	-0.5446885598543174	0.016568950707716468	-0.09860423255168049	0.03471052364660032	-0.3556530680259855	0.16586928603629758	0.015542896918574911	0.2687692725366837	-0.30212022297633556	0.02358322757599396	0.2785369954003416	-0.42675846846348753	-0.33612251500235457	-0.4228427336462337	0.2378760873287984	0.032621305882885476	-0.055508004272714295	-0.5363678968849097	-0.09604826740203798	-0.39958117529619663	0.1515562716747496	-0.38272428033774997	0.46545784550534464	-0.6106623692738369	0.14520452376849136	4.189793454015206	3.8751752403307247	1.397461268289728	-0.7640323519583938	0.47956099657787377	-0.6334289163313351	1.3363787697830274	1.247053176945358	1.6662328411214808	1.309401581327708
ABUW_0268	-0.6329421158599438	-0.8502216259194846	-1.292639338194142	0.054179240795763306	-0.06963857232123427	0.010328646054321489	0.005130685471146812	-0.346821628254399	-0.32595991013893766	-0.16940526550686208	-0.36672258347066045	0.08488140018383827	1.151913534834459	0.994549743869559	-0.05275476581558225	0.11879925419136539	0.026016412181580684	-0.08488140018383783	-0.09677086921483813	0.3985353462608616	0.10780919089296148	0.14436964658069762	-0.10768429173884098	-0.12603145141008554	0.23371574314892474	-0.3217200551840067	-0.19673105443982308	-0.1060893366959883	0.11292370885169944	-0.15029788419316858	-0.23159781681169456	-0.300412495612707	0.0639718443488313	-0.41463731135927606	0.16762597246286415	0.020060318549079525	0.406377240618057	-0.8464335133963514	0.4400562727782962	4.519972689082549	4.090919983353548	1.9871785431802609	-0.7386300833048183	1.4345257542059118	-1.2485484598754422	2.471690335484781	2.338166234500086	2.614978359253784	2.218551566328906
ABUW_0269	0.43307335211244524	0.19980276902224237	0.5350176353337606	0.03946849347130765	-0.033681948357864755	0.03568382535842485	-0.04147037047186686	-0.7204120860648988	-0.7961493088018292	-0.35897004033204105	-0.7594202610000815	0.0744109297958353	-0.016065762191818322	-0.05479299051227304	-0.3458122351793884	0.9625024180667587	-0.1412992035040519	-0.07441092979583619	-0.42490257630284134	0.8437626898095836	-0.007846520542847735	-0.24721987157155922	-0.38339294247981215	0.12402546530311565	0.2593674771766974	-0.36450842167961905	-0.3593269378629209	-0.241562872627612	-0.17120967660624586	-0.10853378665641689	-0.1057800791562098	-0.18345024983612213	-0.16391176001248464	-0.6053558221839843	0.2696918391686953	0.1999081088530632	0.21281397443450611	-0.3170287233588658	0.10421474892435967	0.8927880668806276	0.4834537723209307	0.8560140111282895	-0.3449853271992396	-0.21766592273536212	-0.5110286839290508	0.008955182320297794	0.1308703034433405	0.23873238820961973	-0.30645279403081194
ABUW_0270	0.5033020391030743	0.7982560646484824	0.3257402798529263	-0.2268005219554583	0.11989593931760112	0.09111646431602871	0.015788118321822253	-0.2984397101009755	-0.20113688604277158	-0.06012738098146819	0.04288942356241776	-0.05749395033522209	0.5909460830476867	0.43754294216624867	0.7227286547152092	0.24060875051556696	0.21443946301599137	0.05749395033522209	0.7271396514110062	0.25383306737276623	0.004426982675729718	0.1976232697959972	0.13316393034401308	-0.01303731364922811	-0.12012661669478675	0.13702014247120076	0.038631829756717195	-0.07843412793697091	0.2278547935425319	-0.4619264402778782	0.13222279918052315	0.0771228322368227	-0.19816914891879023	-0.1974083109229765	0.06594634973826619	-0.08176776741429048	0.3194771574447346	-0.7789679185241285	0.4594907610793948	0.30520427097156944	0.44798625644319134	0.21460293476223402	0.29821156482350286	0.6423098823273286	-0.5128144995857369	0.6019282400048471	0.558862212893442	1.1693553712857216	0.7520176760274904
ABUW_0271	-0.5221169931980327	-0.4422130792228822	-0.8965025441197358	0.011556067745826404	0.01653734497256032	0.05688175690683028	-0.0849751696252179	-1.9580006338626914	-1.666032503544816	-0.3587244063194541	-1.6071573717278378	0.0558302540858886	-0.2884806623992784	-0.37346423137162965	-2.2453848854968816	-0.11159438064327976	-0.0437375568597691	-0.0558302540858886	-2.1964159163574646	-0.05114172678932949	-0.01169897156574784	0.021257572580782202	-0.43292138493399257	0.039994278601287014	0.39292710633270467	-0.06764012751546122	-0.08446952428274468	0.3711660957264318	0.31574251492426875	-0.03510913226829171	0.14843172030955198	-0.2928437122668841	-0.30530545742904014	-0.5771859828341892	0.15687373711948815	0.472353457893238	-0.040284464444765966	0.16735912533309083	-0.12707466088832575	1.6761131766037378	1.538987690552509	1.2944680158521642	-0.5720465495630549	1.809866139370003	-0.7224214662891084	1.9031528891743887	2.2619736195436246	2.4617098675192226	1.954062154868427
ABUW_0274	-0.47091186072556024	-1.4219770790220592	-0.376240425573493	0.10619436182341246	-0.017948357588498887	-0.013587384810375802	-0.07465861942453689	-1.313650385624971	-1.0021052927191478	-0.3413785815461132	-0.9649492751924615	0.027220485803209904	0.11322460913850296	0.4366528358824384	-2.1319852252275475	-0.3250876012747703	-0.05104898247498646	-0.027220485803209904	-2.1291923390077567	-0.1921043450890929	0.18980980544393677	-0.6368306179111176	-0.18868448322931908	-0.3252404850597834	0.5139249682891043	-0.9208362630749338	-1.063442683229185	-0.7407660269046241	-0.7967781856208704	-0.9546345967652887	0.021150035525790756	-0.21161025239903797	-0.24263985098856633	-0.7758097695633137	0.2214898154627747	0.6494296490750449	0.28960695444839635	-0.6162562745558575	0.3266493201074616	0.3799493037257524	0.08806695550978816	2.0268242680817754	-0.1081923421794806	0.4806847988576073	-1.9186319259022955	2.1668461582945437	1.841284386510535	1.1055319606446488	-0.30619782480467217
ABUW_0275	0.2889515553382802	0.641526982525698	-0.5143209785202822	0.11599139410607329	0.05557176776707973	-0.037775192973596994	-0.13378796889955602	1.1098439233675004	1.2203416525528654	0.6438048144401751	1.2342496114848895	0.05544776985084887	3.4802136888482123	3.511893097209299	4.773178840711802	2.6538927520902966	0.1531373043456048	-0.055447769850849316	4.691997330292045	3.097632866932953	-0.09441615203017362	0.5655646753091066	0.334131299657602	-0.2938971015448715	-0.04023419811272966	0.4351466375520747	0.627716532042311	0.8917071869413906	0.16250124761897577	0.6188350107105922	-0.009432990517882267	0.32916846755512186	0.054090921304669415	0.7405156299908651	-0.044657930786788036	-0.4981090816357403	0.5688812581729588	-1.2548470687770483	0.68596581060409	1.2657551236251372	1.623118191005699	2.036782625943113	-0.5586870316911372	3.719096485949322	-1.4780955942519756	3.057864757658777	3.415686770222508	3.867225505354977	3.650397005334617
ABUW_0278	0.16069974389832797	0.14113871513876752	-0.36292154312695235	0.05882339650183255	-0.00857430160875694	-0.04527903815581702	-0.004970056737260364	1.0987998311093783	1.1447922979542575	0.5273835977006769	1.1207527177768313	-0.05039625193408703	1.586048822897732	1.5862777894288778	0.825760186419453	0.0015891194286252741	0.19769793480314402	0.05039625193408703	0.8017431416051757	0.22297477531320897	0.18439173172675094	0.15543286435808756	-0.15610541524552612	0.011587331551775826	0.14451808369374852	0.3894584230039415	0.627493901041392	0.5785912515696845	-0.032388834646220666	0.270037892061576	0.028510385408273997	0.05191918673955964	0.09253481213354497	0.2006997992704198	-0.12104519754182252	-0.2575620890992756	0.39077143176869367	-0.6867736714529347	0.2960022396842392	0.12147270213954187	0.013456597432931261	1.0593738721404522	-0.1461424635084816	3.538389815395316	-0.9132314086319693	2.535557201187544	2.939154392995425	3.211350362633686	3.217396280211788
ABUW_0279	-0.27014124160563213	-0.10931417058516146	-0.5322773131338874	-0.10156067298975913	0.05233558677392658	0.024319321833452534	0.02490576438237646	-0.9100786193491164	-0.999651183549247	-0.21878096671910185	-0.8146928328572951	-0.023266089633048992	0.6073017428850918	0.5266999398523868	1.4356488104527756	1.8450396726310192	-0.20632928240104675	0.02326608963305077	1.4325100747912476	1.8370312124862629	0.014883815231629072	-0.28689637193030926	-0.24854900740826125	-0.07422181966825825	0.32277082707652127	1.336650950815951	1.3995523064787356	0.9996724841861226	0.5136004863898158	0.03965252801134689	0.03727491409225259	-0.31461216655312896	-0.03431815171621011	-0.8855533562124549	-0.0029567623760371475	0.4491149252539497	0.1265713376111357	0.08983567500833622	-0.21640701261947548	-0.23749329385652906	-0.27940087129041835	0.6474565207269656	-0.4598598792329742	0.4088949675161615	-0.18759664149398958	-0.39729947235854013	-0.28776947557806487	0.3863630508704219	0.264801527855143
ABUW_0280	-1.4670259044781275	-1.9024839637055573	-2.5205166264407537	-0.02810520778735004	-0.05369593797650918	0.03922073374186663	0.042580412021993475	-2.2389677866240394	-2.288367918185686	-0.16367463462938492	-1.9124766966312086	0.04862868556395261	1.6302181589482316	1.782344050978688	1.004060440726259	0.9519028686058686	0.05979382053348559	-0.048628685563953056	0.5970147283902434	1.0750438260035735	0.24940953369368035	-0.10043148984569328	-0.3186977177879742	0.2119373454988649	0.10676037228910928	-0.2553355068314813	0.8524515467839802	-0.10809606617063316	-0.8785604367590292	-0.7705808609514175	0.4727267030310678	-0.3050915529112608	-0.2663204545765554	-0.17563638374864343	-0.20640624845451327	-0.07920771963888118	0.44967948357071563	-1.165895027174125	0.7162155436034103	2.8295503172337435	2.865017137121008	1.340928018132364	-0.6112664969799826	-0.19520205381886946	-0.7296615211523814	0.5459386986180581	0.5646017663996368	1.3791857071367462	0.6558280315133791
ABUW_0281	0.9112780296427152	1.1225206604551818	0.7583641055600667	0.07392283661354959	-0.07298139304981444	0.007732752534661103	-0.008674196098397147	0.3561893810602905	0.37854696629515683	0.6676007384301696	0.46416170014131275	0.05432881507961351	0.5077397700573911	0.3417645941412788	0.7537675812359437	0.8790280546359313	0.15478877304740646	-0.0543288150796144	0.6632394726041682	0.9696004150092525	0.10334592847778268	0.3572406181743748	0.029038314965672996	-0.23205140998777107	0.20301309502209985	0.17196908952435308	0.21693813656970828	0.43959790695238343	0.36692908850564887	-0.13369914601523547	0.18180219354577076	-0.44334216957593586	-0.23289783528589147	-0.13330534830349627	0.05109564174012071	-0.09338333366326612	0.12260236235099065	-0.4021636198072507	0.27956125745625826	1.5773556187991131	1.7532713485322606	1.1796352430223545	-0.24213096515331145	4.047749309535409	-0.937504277869043	2.791136580956496	3.471283911860959	4.08457261137599	4.090096748686443
ABUW_0282	1.1647299105692257	1.0943095637480758	0.7957904463712762	-0.03626307356762748	-0.007261950312853038	0.04018618060413548	0.0033388432763459264	0.38371103099370263	0.5310484607832047	0.7384620410243121	0.6490587786761841	-0.02791358693090462	0.6329052105511819	0.6385689653652022	0.230461639593611	0.7003239669994752	0.1808417017149857	0.02791358693090462	0.4026856850757774	0.7729795650196145	0.10918184376669515	0.22297834967169639	0.08996721956292308	-0.29774072143975694	0.20777350187683652	0.08162352443060605	0.030047498079232682	0.21472787644218094	0.24821913895720815	0.04678648542938291	0.21795776771127517	-0.25719110364086895	-0.18047450982869861	-0.2532379345386646	-0.03748325788257567	-0.009784678663161905	0.098858581040151	-0.5285147453795656	0.4296561643394128	0.3096352482726701	0.5201134617408893	0.8569624090852006	-0.1122080569493269	2.520535367633963	-0.744754352135871	2.0426218448461615	2.2191736504480843	2.4210623317090167	2.68360793601994
ABUW_0283	0.6098373224887395	0.4532650729515417	0.03759163300820312	0.05707996838558671	-0.03181251461948076	-0.030214810523886193	0.004947356757782906	0.49301131102876816	0.4333218202200353	0.403321008122286	0.5125458281078874	0.04347362362096163	1.1919820059198019	1.1973103487668046	-0.23149632481960936	0.23984234474195354	0.10939551755875421	-0.04347362362096163	-0.012016038107026006	0.4631565610704582	0.08952136265273758	0.06434112957000249	-0.03710790538169739	-0.03730185481315118	0.07440976019484857	-0.10130167007767188	-0.22338271087541006	0.16689803932800373	0.04761548615380473	-0.002026411691350205	0.13797106418153238	-0.28923465840013307	-0.12633133287446352	-0.3980792350564135	-0.011639731307068857	-0.2488614578810573	0.25065539771710377	-0.6441001699224875	0.3934447722053811	0.9403928365334338	0.9744934342227074	1.4344057407381534	-0.6870977711538795	3.562385042869945	-0.7473079695842735	2.7850323560194097	3.2677550579216055	3.510596225733341	3.6675998737485678
ABUW_0284	0.722468091588035	0.6813751525050797	0.11090534992700896	-0.007681319827286259	-0.02264641357354069	0.01704895025105113	0.013278783149775819	0.6040201458966852	0.6051117195639826	0.6931211390736642	0.6601838400677789	-0.007329407766563989	1.5237003243263825	1.4851081798610029	-0.02582848587858866	0.2980284088411107	0.10059072927245616	0.007329407766563989	0.260147533667201	0.6446942213013482	0.05084643840364844	0.10508655265134514	-0.0649668323539947	-0.05151095588242782	0.11647778823642341	0.030830011581412187	-0.1090493748237451	0.19237467390209773	0.1525758958658976	0.12606859089856393	-0.09530254641851865	-0.36510050250569215	0.05780086965118869	-0.34280612852042847	0.03750167676732907	-0.24893342907728577	0.34561955963834823	-0.8039490452110138	0.4583294855726665	0.9671212193376988	1.0047182511234416	1.5269854676583372	-0.3950422009174588	4.565463299145062	-1.1319432667408789	3.736038768720545	3.847339138676736	4.423456556243504	4.616698215462289
ABUW_0285	1.0491987270966368	0.9274664593126998	0.6028791898730281	-0.06732713721325378	-0.0031169179550269988	0.03275990346202917	0.037684151706249835	0.4015647812175436	0.37725038152056634	0.2799454595111399	0.37598275856479635	-0.020937871447484824	2.3100921619668364	2.2704024149791397	0.8666107195390236	1.3295473416025212	0.27011601399108276	0.020937871447484824	1.1783461556440162	1.49384553610468	0.08444731848673115	0.00020107972872906998	-0.11035399955145042	-0.05189179120166543	0.16224579075311585	-0.10914757126526631	-0.12293122538206003	0.1741574413184246	0.0017408430402054975	-0.18389287359590423	-0.01660609019864001	-0.2740362334963722	0.03993891464521937	-0.11044714859878546	-0.023332824446581135	-0.04650133682672042	0.3103929419298215	-0.8959473622051926	0.5855544202753729	0.9493904596035314	0.9488338359897881	1.7370893026781675	-0.5586703151032779	4.465246886099042	-1.1784189875748885	3.754932229691485	3.760542352873982	4.534322213334498	4.6710044485638225
ABUW_0286	0.9021328209178359	0.8715974654557774	0.2113717164422173	0.006688804901817669	-0.055435554815025156	0.008009283995461303	0.04073746591774707	0.3943425669452232	0.37837132863902045	0.12717491749268728	0.2959374565693942	0.00022161694425726353	2.5605420816909135	2.5208992358024673	2.509206418213811	3.070900307915819	0.3710411775273119	-0.00022161694425637535	2.7935534626008707	3.1797014597582507	0.17780186544333798	-0.056825093458394704	-0.11430803120515876	0.048223003175667856	0.0660850280294909	0.07594373564498547	-0.050283992862571125	0.14811022643540106	0.09918615080256643	0.03537390211322666	-0.0267849699429048	-0.10391958998934836	0.006004200861207565	-0.3474777509189755	0.02078076908170079	-0.1601408517877907	0.4641923879651335	-1.1875803286189033	0.7233879406537698	0.5042042828697539	0.36531866520162914	1.939636651715786	-0.7574600063262138	4.672698983094829	-1.182176645389571	3.1984452151317533	3.832260005610929	4.74672478299664	4.697498937025232
ABUW_0287	0.5604737767626391	-0.30310296014019755	-0.23592167973699407	0.17117470186813577	-0.09265576853611535	0.007919998553727048	-0.08643893188574836	-0.17367320039904843	0.10481116375171862	-0.10736496111125682	-0.10890479957172872	0.03320380084620567	0.6135910966613736	0.437962544373212	-0.1251106051038997	0.607532233945145	-0.11866190992686843	-0.03320380084620478	-0.3249623325613964	0.43387169954296123	0.01311931521000087	-0.14548470839382954	-0.2076641370002159	0.19381818154708608	0.013845955453128944	-0.44960410132293305	-0.34484406581154037	-0.11469633227832166	0.0031877127948787276	-0.5226457963127853	0.024522651363443337	-0.013570511862483592	0.11808074303777794	0.0895327954966394	-0.14260339440122305	0.2572230047552999	0.7246603242499088	-1.4411613756411388	0.7165010513912309	0.8139419822590419	0.7113962946067538	1.1774054949926667	-0.22557337131097555	2.7623116414378392	-0.9518321236816933	1.8793199893554497	2.2418321972271897	2.501274847275096	2.440828054136883
ABUW_0288	1.3195607430159306	1.0894379637283738	1.1230440969379645	0.02247008109804849	-0.07315003731026692	0.0167317857004603	0.033948170511758136	0.039357396558452606	5.832324436738645e-06	0.29304935794111664	0.03602817289352611	-0.09362049680045104	1.2416676658969577	1.1614509330283536	0.09263508652091357	0.5609181748197161	0.14154546721323058	0.09362049680045104	0.05480378259142782	0.6277561521918544	0.06738512549739273	0.09543795906999364	-0.10533023305411593	-0.035661639677983636	0.14099187273209957	-0.33972803020988973	0.002043357607969476	0.34957163655558254	0.04443807131922384	-0.24554986533664547	0.08677729742020368	-0.049888589917504333	-0.14596929123299773	-0.2995815882384276	0.059191993812792276	0.03091840954912861	0.453322543189838	-1.1426946525993382	0.6893721094094998	1.2897396705615023	1.196752466895334	1.5528918143019261	-0.39266158280332064	3.003326867887851	-1.160230231498606	2.586638802879836	3.0354010080669482	2.6195303286025933	2.6114044785006154
ABUW_0289	-0.5206780534627304	-0.3437699614113283	-0.7493174953966779	0.09128437616494178	0.03288573813316287	-0.019083738515181636	-0.10508637578292301	0.012582580459460146	-0.005087353734507083	0.0491511769808044	0.05648712031586367	-0.02620185260796859	0.6208136325970157	0.655237726930201	-1.3658129595726267	-0.2845692120619647	0.028978645430522754	0.026201852607969478	-1.1806246297017555	-0.1576444654589677	0.14617636095487008	0.10016626575830756	-0.15922222691931687	0.08388046821218165	0.07534175870713344	-0.124678658254612	0.141267822145843	0.06812855595407985	-0.047505233926787405	0.05195511859911495	-0.04013927022465058	-0.3292111460805147	-0.05002192561291885	-0.2756399138170833	0.09016119583756765	-0.04296415646520213	0.0918664912452627	-0.3914206520035748	0.29955416075831387	0.7258203916142456	0.4693475294553888	1.0291287758829002	-0.3098366360580922	3.149599493467514	-0.7192921398248093	2.5746481151942797	3.135337993575595	3.1886530855601753	3.2904768157542597
ABUW_0290	1.221083397678008	1.376752368686403	0.641465034276111	-0.08228988281672667	0.049430327850079614	0.08870898128874849	-0.055849426322102325	-0.8964108479486708	-1.1290293376876317	-0.3240375780333604	-1.0270162974441126	0.006986443922972985	1.5610980974505733	1.931884854321134	1.161792115141159	0.9994217174575759	0.09994964448082522	-0.006986443922972541	1.0243265523766958	1.1827573660765092	0.026022771288261026	0.4281914763128434	0.1813697276763957	-0.319273203471532	0.1379034757951345	-1.906806232708413	-2.1444750500400405	-1.5351433693764367	0.11312506587142757	0.40391766085332037	-0.37727079242680794	-0.977278761076823	-0.16687177138360987	-1.2725107917155798	0.5441425638104196	0.3557577120823989	0.44445365007276383	-1.3469113866461528	0.902457736573389	1.4569176351540074	1.579294948594499	1.8351813489197562	-0.81546585055627	1.6994218826263885	-1.0197154983634866	2.257040769930961	2.126629877558957	3.1552922282984937	2.7039621998222727
ABUW_0291	2.0473828053965493	1.9265989419367457	1.0774955951071075	0.07844892916243351	0.004741617501221818	0.021852687720353092	-0.10504323438400887	-0.3901206013629843	-0.2876232932365621	0.16118086259349917	-0.33354106155971275	-0.021727011200914248	2.3785846907343426	2.3737111454494464	0.5636474872031716	0.1840785617660461	-0.24265318511571676	0.021727011200913804	0.9502431038697874	0.8822136371346305	-0.34889142619613467	0.6013267761752328	0.17163350016341905	-0.30934601821028096	0.1377125180468628	-2.360563366927697	-2.744250525050992	-1.6213309693628064	0.2500050783854171	0.6406084648782189	-0.5327602152791204	-1.1313658573289374	-0.011657391397267958	-1.0942552964667094	0.5444176066763884	0.5056811261179046	0.9665084940513795	-2.306911335527289	1.3404028414759077	0.7100255065321219	1.0233643534065928	2.0049058832588877	-0.78624117196113	1.00539047471112	-1.218664711297758	0.8804822172398596	1.5704367053373969	2.184926874819689	1.928403719061715
ABUW_0292	2.0831002224239894	2.123953679019471	1.3662929786452747	0.14305290287550987	0.005394553073588604	0.03928815181913725	-0.18773560776823484	-0.47382056355980007	-0.4930946355833363	0.6153108025074046	-0.26630323353740737	-0.03424723010359454	2.415663320284853	2.538073519436513	0.11151691877918335	0.4819228590013971	0.14674845352064914	0.03424723010359454	0.3932343054148175	1.1703562517112176	0.1633160040561421	0.3347532087773004	0.15728391184943646	-0.37188595497152743	0.21460204312209186	-2.0290375722318057	-2.0869681960928554	-1.3001104423782124	0.08756907828745675	0.500695001454166	-0.6265820440406529	-0.8901123729889848	0.03742919289738467	-1.075816448887247	0.58915285114327	0.3198169855882931	0.7819211482974628	-2.0482304717498394	1.2663093234523757	0.3587722049890907	0.49405663914090603	1.5494983628829	-0.6123005693063912	0.9549868869743041	-0.9371977935765083	0.8041923753008575	1.2764033773550651	2.0294872015762375	1.5379078001026882
ABUW_0293	2.0401357316241175	1.8508037668373096	1.0288783143385376	-0.0921308838136694	-0.07380252263168208	0.28861575213496815	-0.12268234568961667	-0.3973053954775092	-0.7731437738076323	0.4320847483079717	-0.5314738831556896	0.34152881246695466	2.712987433259496	3.143497139036726	1.2392344805545414	1.0990301956044435	0.6450139938381418	-0.34152881246695466	0.9319988648233253	1.4921092953349586	0.3275288114007051	0.3242668581527619	0.24276781164601768	-0.35550115838848484	0.11273334674246982	-2.0580018013937353	-2.6156000022631307	-1.5353903102149014	0.15642053466212147	0.3650835469780018	-0.8936621245567578	-1.013281501870945	0.20733584422262918	-0.9934291796027264	0.6863262803341295	0.4691876312091159	0.8041982359834385	-1.9510614310077634	1.1468631950243253	0.9935109718619399	1.4659545805601404	1.9462957925762536	-0.8454815953451535	0.8981968530659756	-1.1008141972311005	2.1865381146463507	1.8148781990198821	2.1932802312284805	2.0617192823776875
ABUW_0294	0.8173892289484499	0.6667084253407749	-0.09238583989783944	0.1584397335020835	-0.07099178235743597	0.07955749502229104	-0.1670054461669377	-0.7764510293523537	-1.0082479933266528	0.04416439019721796	-0.865574420032317	0.05588757565332214	1.1709012751805767	1.2620977128429622	-0.3240318947424803	0.20729803039505557	0.10602353131508702	-0.055887575653322585	-0.4219857238398008	0.42880366065569175	-0.0018178290477002257	0.1719640623343448	0.07759886428013463	-0.27444835338171547	0.19684948910157818	-1.9539775325995308	-2.2486478402271253	-1.2581910096736575	0.2415962331185213	0.13413232895561755	-0.916484277098168	-1.1412787566617393	0.2787682509948173	-1.2944439517871533	0.6377160261033499	0.7201225274771339	0.7687095136594877	-1.7650927286331264	0.9963832149736396	0.56818858231291	0.8210286960305986	1.6890066132160046	-0.5983595487828968	1.1023504123526062	-1.0906470644331088	1.6299249126073527	1.6369282762135504	1.7812452920731459	1.727335870122197
ABUW_0295	1.7797282012572238	1.5362914132962304	1.4117040785278405	-0.05454080702473174	0.02261268559366325	0.14109673271189482	-0.10916861128082722	-0.06326465564065042	-0.2707074822461868	0.5244889797548229	-0.05286022917291611	-0.005527298110288292	0.1421633332962431	0.1646636651648965	-0.3134918830837048	0.28258385829027777	0.036396285770790904	0.005527298110288292	-0.059462796976668564	0.4642024079720075	0.028552871620964204	0.213942020467063	-0.24065383614229585	0.07036120236616217	0.17029263377613368	-0.6381745755137134	-0.4032206742628546	-0.23247601784866223	-0.035232979164902645	0.04153854413307112	-0.08636403443151508	-0.16621960747486586	-0.22802313666114493	-0.2886626915817567	0.31438717109265824	0.35280142627406264	0.3429155818679117	-0.6937192821441478	0.35080370027623875	1.0456452302990291	0.8856689886611253	0.8433489609706157	-0.06072904219079067	1.1717320715766588	-0.7826199187798224	0.4943675567781298	0.8016064457639951	1.9668999909528342	1.599485466958714
ABUW_0296	1.5364592324174122	1.652680611967556	1.1767131728577995	-0.08506182946423291	0.04175199721854561	0.06372034168922358	-0.020410509443539837	-0.06861747535472862	-0.1807309900827212	0.5671274799952446	-0.032555781028958286	0.006929212472666535	0.7932693237544797	0.7302539076809751	-0.3722608892128605	-0.10084541832929173	0.08731288685604444	-0.006929212472666535	-0.18209208241114094	0.11427908105361428	0.11324939437653558	0.0842858678332119	-0.11417471498556253	-0.054739057881435293	0.16891377286700138	-0.32399776374941514	-0.07560429522566459	-0.23221241247392044	-0.05121444766612626	0.15814849677794918	0.05123713165293786	-0.15422528441931416	-0.19673126638925797	-0.443369692462837	0.14549413473631922	0.08178110118479154	0.23432257779703125	-0.582962288756157	0.3486397109591248	0.5295911826472715	0.45081442908061753	1.0569549655860069	-0.5265701636135605	1.222887771958673	-0.5303848019724438	2.045426761587609	1.5990243077847959	1.611414432489867	1.440788239650197
ABUW_0297	1.3574931797234084	1.3791812827318148	0.8675640906966668	0.023513109893529283	-0.0433752647537311	0.06141841974544615	-0.041556264885242555	-0.21392674858113025	-0.29226580306248096	0.42530588313406525	-0.012079285484921876	-0.029307686508380115	0.47467613044803514	0.32042410618800776	-1.0139223085873699	-0.33387827409227633	-0.01812866671457236	0.029307686508380115	-0.7875796041236374	-0.14785419488263152	0.049809629973966985	0.0528481544007553	-0.06809588119777743	-0.1287892818645453	0.19688516306232362	-0.45696984922340533	-0.27277281097341266	-0.35981493249354646	-0.0829959757817269	-0.0862710877129258	0.018681835505252486	-0.2995640936653148	-0.27289670284878476	-0.4387779025246914	0.25421486734353227	0.21158943325436397	0.3324613609611582	-0.6918452397759474	0.35938387881478917	0.16126441532194935	0.0633936613683117	1.1000040070802433	-0.44925693055226823	1.8733655428326355	-0.6507470765279741	1.8033692824038177	2.124698188275084	1.9769793025316327	2.0867961567701636
ABUW_0298	-2.6776929596861514	-1.9913664125443464	-2.862375275144114	0.019885558743592213	-0.018543704766106117	-0.05610564318269695	0.05476378920521263	0.4273494528816215	0.4800231080590702	0.019480113832198498	0.3758809255929343	-0.08823202527807616	1.0181385604634636	1.0702052775502073	0.21539034791525058	0.3980660789486441	0.18787273952877115	0.08823202527807528	0.2322927026916286	0.5223391543658407	0.16588714268343185	-0.4511200643235762	0.7129175422551892	-0.5230654519378923	-0.18985209031729688	0.1789605238113685	-0.37657684467066765	1.3420989405752861	0.33300997768759366	0.15938809247888752	-0.1339107083478499	-1.280635045520981	0.14331470390504908	-1.4494919913643383	-0.009403995557200062	-0.6670323643743616	-4.3412567770850785e-05	0.007435468459280337	-0.007392055891509486	2.667543813885609	2.4741788023447633	1.3916086577500342	-0.5192545218681421	3.257704574170455	-0.8723541358818925	3.4882298986752924	3.450199572606176	3.279638763377094	3.840818418654244
ABUW_0299	-1.2824608984233352	-1.124834620269823	-1.399219190445237	0.033635638081536356	-0.01656802528038348	-0.04746553707361123	0.03039792427246013	0.3271426133399764	0.33417857174131704	0.4964553669328353	0.3014771182071829	-0.07201345194283082	1.1926663770336257	1.3596738044086845	1.1752527908748736	1.0207138426181679	0.27111021882902797	0.07201345194282993	1.2614128036296188	1.1909019098381277	-0.0591032086447596	-0.003770249900667544	0.41105913404085115	-0.2484209185436681	-0.16263821549718305	0.5043121039524001	-0.09575141363668216	0.19389174455925318	0.3135229145224363	0.13987221362616875	-0.0638624977164417	-0.960590586994428	0.14263700655188138	-0.9103041418474058	-0.07877450883543968	-0.4707084495203242	0.017381834489150982	0.08255733959404443	-0.09993917408319453	3.3693917718830724	3.1230023771388478	1.6893243530116395	-0.6481119125091381	3.4072607921950233	-1.041212440502501	3.3130616142884337	3.347341793841445	3.654575096263967	4.249653843946886
ABUW_0300	-0.6847571317786167	-0.6803718511859467	-0.04695934657993739	0.030074411704012594	-0.007124236270795059	0.08799369986890415	-0.11094387530212302	-0.8230885755736645	-1.0296241915304778	0.05553169972697303	-0.4656387389708412	-0.1002308164690553	-2.033676796392796	-2.045154539333301	-1.113420026188506	-0.0818037775333198	0.13953910979579387	0.10023081646905485	-1.7899364858818396	-0.09772671128900079	-0.10137550990860111	0.4177894491089096	-0.4446570767061049	0.01937373658039565	0.42528334012570923	-0.22347966884738923	-0.10103829518595564	0.04412744520029532	-0.031320864373812096	0.34425248939361497	-0.05879980951694419	-0.13555244380316678	-0.26388215060026754	-0.2928444398866912	0.32268196011721173	0.07550253048575639	-0.297955400621686	0.0044432873445097165	0.2935121132771763	1.909279316307647	1.947889132150419	0.8369307076089507	-0.5040992557834327	0.1917945193691093	-0.3328314518255189	0.4950406369400957	0.8479098510606544	-0.7939348618774003	-0.737136553555779
ABUW_0301	1.2716456019476308	0.7435418696055223	1.832759369964375	0.07674491826669794	0.01272513426193811	0.008254087618391637	-0.09772414014702946	-1.556865612261146	-1.7003123103129276	-0.5822511287943408	-1.6594800016318016	0.04650643515668307	-0.0164500587371208	-0.0550415157099895	-1.0818387835422758	0.7634988602396398	-0.21692618013427634	-0.04650643515668307	-1.1387354711526694	0.5782117849267561	-0.022374478006192078	-0.8247813923804985	-0.6331332919838619	0.32749283584963607	0.3056404561342241	-0.6914799769349385	-0.4744945642170677	-0.40181375391385643	-0.3637533070536776	-0.4778416258610916	0.19227646069224047	0.023880205381748176	0.14248713569896587	-0.4518738815184662	-0.334763596391209	0.5292804589572215	0.16775728249443844	-0.165892629939961	-0.001864652554479207	-0.6642091648905577	-0.8648053389923209	0.4574867270915197	-0.29526167907542344	-0.911430532698092	-0.16222504801609627	-0.9332862287603811	-0.2622242912833679	0.48412879510244	-0.23068166950988367
ABUW_0302	0.7278830284546185	0.21868070501101755	1.0449699000838741	-0.012247037459780508	0.016454247546577427	0.057279764970180835	-0.061486975056977755	-1.3773593508014805	-1.3805557829768746	-0.22073216186784972	-1.4074967203005722	0.02950251565180917	-0.4623329164356882	-0.4272059633333427	-1.6010719718630337	0.024488428559035214	-0.1354235641646433	-0.02950251565180917	-1.8096526228247978	-0.039898583676078125	0.03290607241122956	-0.702188000933635	-0.4952140158455194	0.21406476162738652	0.28114925421813197	-0.8024148983189852	-0.44216374193474106	-0.35975881360961015	-0.454524677244347	-0.4028017337321268	0.18881620959585277	0.16581089689918382	-0.11147385090156714	-0.5301505340030284	-0.07734235869428563	0.497375393343491	-0.11443875101776069	0.23056138493108147	-0.11612263391332078	0.3072701724221867	0.11895528005498068	0.5575483107892394	-0.2586445365846659	-1.0035163178802904	-0.29890377420457437	1.1522414354215158	0.364010414872209	-0.13176767084673013	-0.5895383892758952
ABUW_0303	0.22239443119909197	-0.5076181437905811	0.6369806152303186	-0.08701455396489255	0.03768380537692728	0.07043021792365867	-0.02109946933569251	-1.2688759530033709	-1.4169751593286914	-0.36773671271810304	-1.1630344527852445	-0.022469841332472207	-0.609612146029515	-0.8418650143618587	-2.8282681283560236	-1.0423002621017323	-0.14547746014521312	0.022469841332472207	-2.628949072092838	-1.1418676503384493	-0.029226671651409575	-0.5042111933023561	-0.1850416970345412	-0.1820397063744048	0.36708140340894513	-1.0949974668488336	-0.5984523002356301	-0.38154699264541936	-0.21657292137555295	-0.9892163893224022	0.07174582850255895	-0.21922630418978528	-0.2837346708401043	-0.3078310337081547	0.21198884233754622	0.6805124695738636	-0.2069519929292296	0.4384616048358234	-0.2315096119065947	-0.9314226183623573	-1.1360686822506674	0.6936702611048169	-0.7152380237047273	-3.6971609941373744	0.02156776259991311	-2.553800988134208	-2.47233964478591	-2.733098267324518	-2.8757466086541443
ABUW_0304	3.8701038771793534	3.5653275724629943	1.6735748212239514	0.03197549798052712	0.028790420278085982	0.051706615000286504	-0.1124725332589005	-1.0625827071920737	-0.7313055589352802	-0.18149156239851205	-0.8220471661069846	0.4213700934684814	1.223773716304474	1.048091999097653	-2.6431716185010568	-0.004647708354327484	-0.09519498382293623	-0.4213700934684814	-2.8251949617560324	0.03608998264411589	0.24099305629180456	-0.6358866606763272	0.149066663211034	-0.3303723880052285	0.18130572479419982	-6.08132008948951	-7.123093657993532	-5.073052723746891	0.610161223542514	-0.20990330666178814	-0.9756250956348769	-1.3313799900768508	-0.09690884432722413	-2.2645492411677655	1.0725339399621063	0.6662175466508184	0.8120843621197711	-2.1629314848665917	1.3508471227468206	-1.414063633832141	-0.798856588326613	0.6207731580452096	-0.633932838910932	0.8149739675004941	0.013159680865723722	1.3436713741076654	1.806107612908118	2.2022440668346706	1.043814375774625
ABUW_0305	-1.235463633366015	-1.2141373457622535	-1.845995589476276	-0.01456841309577328	0.014989202113968148	0.01537726150646801	-0.01579805052466554	-0.7582017042793741	-0.6875375658548117	-0.45665550938912514	-0.5168244700110716	-0.019832790488078622	0.3871997931098603	0.33994294251071633	0.7540809490465445	0.41045566097652486	0.03324007952120489	0.019832790488078622	0.7299729542311413	0.41051510370182953	-0.019911931223266066	0.43731122213305174	0.20618929530364127	-0.11902712311921437	-0.08716217218442779	0.5041302129973344	0.5420859601746377	0.35914658968385904	0.4665884787778811	0.4277209893630829	0.05514838318635462	-0.19487278463690494	-0.0074191037241266855	0.12570455359569	-0.047729279462228824	-0.19767175640343204	0.2592924513681645	-0.5306860973179663	0.27139364594980275	0.4175076720052644	0.4421128430135539	1.1735799452415643	-0.36015931497878473	1.6739464596675582	-0.8134206302627787	1.3875189858875405	2.029219799656234	1.8315379312604216	1.6940063645643848
ABUW_0306	-0.8050009254161559	-0.3667216031831053	-0.3611838343247875	0.006441101294221596	0.07532940311469893	-0.04597760447123633	-0.03579289993768242	-0.7409005598258158	-0.7926381905602451	-0.22450924409931083	-0.6168472618650149	-0.15777760008748487	1.515440599807194	1.1979363629541009	-0.1473530603635016	0.9170647380388335	-0.08502953010958336	0.15777760008748665	0.08219904788370691	0.8833447709180007	-0.05764672004895921	0.1707144404680765	0.18650513969214622	-0.1092693142147656	-0.07723582547738062	0.41762571486236055	-0.006566309852589214	0.13191886628102978	1.2898945328343512	0.7442622030229487	-0.8159324320931862	-1.0964204965893263	0.6534142550422146	-1.6798563443312275	0.16251817705097693	-0.026315889765989198	-0.06941111097884267	0.2831845131656898	-0.21377340218684537	1.8768357916866094	1.7603901773540649	0.17813403951570272	-0.43837082457008947	-1.093268132118503	0.2602367850543814	-0.9534687062307476	-0.5422213464890344	-0.9247381002583452	-0.59067889561587
ABUW_0307	0.6135426314687731	0.7020382361962731	1.538441093240321	-0.297957208109902	0.2351167823252407	0.12719336172291218	-0.06435293593824998	-1.997546574801449	-1.7558601709480763	-1.0182059361447893	-1.6358786326395407	0.32323312756387246	-4.390804530591817	-4.338412771488886	-2.383304138333556	-1.190249779386046	0.2556221017702871	-0.3232331275638707	-2.1217609963186215	-2.133359701942328	0.341687312238637	0.5353540397601337	-0.809654046388423	0.27442426153654775	0.5352297848518743	-0.8157805122867421	0.13384228822786337	-0.9174615475844936	-1.6616586958016262	-0.1171168821342432	1.1979893592200273	2.1268412788218103	-0.8625840461150944	1.7069557485837117	-0.3354053131049337	1.3591245655729067	0.35664496792021616	-0.8202424307239555	0.46359746280374026	-0.02982904236239925	0.11541707926705236	0.621881855920484	0.10342349005127272	2.85098314340111	-0.7253053459717584	2.480266573997926	2.2045196778688485	2.37336445054778	1.8526723762113981
ABUW_0308	2.9961337987113943	3.21150888939278	2.9876210361934827	0.039296956051078524	-0.08668200678875593	0.041646626415628774	0.005738424322050406	0.6831316790197208	0.616383474827904	0.6847561437149041	0.6616124772737635	0.07737999734589529	1.2207063048219862	1.3664938536701179	-1.288383332121211	-0.8078325770151817	-0.03873144559982933	-0.07737999734589529	-0.9744886087538873	-0.3047814169246159	0.1437437161229207	-0.16204539025325282	-0.4953113458999896	0.15692728129924394	0.33838406460074744	-0.7026139032606151	0.07082309920119645	0.06532852135983713	-0.4316148290204289	-0.43397830460228803	0.08727774622439544	-0.012287410587734193	-0.0697333486584153	-0.0007828317360942805	-0.017544397565979253	0.3560585958567861	0.5286715692968844	-1.0975272347601166	0.5688556654632331	1.1495702677349193	1.2622809836968898	1.1340358018644099	-0.29056994826632154	2.6228331402947043	-0.8434658535980888	2.3431403021469177	2.2055464834284515	3.3020999755145417	2.697732162511319
ABUW_0309	1.296630369476369	1.0580492173757747	1.2247265714904616	0.034674040697001196	-0.011620910628673542	0.00887608698752107	-0.0319292170558505	-0.4634628377287795	-0.5590579171827024	-0.12176970899852879	-0.5088458933797657	0.012920873402980426	-0.21157917781828672	-0.3046651009483101	-1.5054780431158976	-0.5348509827279617	0.0792336086324168	-0.012920873402980426	-1.3968001133939367	-0.5133885994141334	0.03907066947315663	-0.2143438191044007	-0.274662554703478	0.05614943726122856	0.21851311744224766	-0.6116748156438225	-0.39153408553287683	-0.2789504328329837	-0.6430865566728867	-0.325395911649621	-0.008999148840326043	-0.1430548358566739	-0.07924925010869632	-0.44760747643897325	0.08824839894902325	-0.01177849296693978	-0.009187480829899286	0.07373199546465692	-0.06454451463475852	0.36154522429032276	0.1120954741742155	0.6876022036926175	-0.09270825888223388	1.8881207301357943	-0.5948939448103863	1.5373532039813051	1.8393136366285008	1.595248052114055	1.4776027407523777
ABUW_0310	0.9197975993429122	1.1951867132207905	0.7525006614142224	-0.06874222813528164	0.05524347882749758	0.019817783220634766	-0.006319033912850713	-0.012808702696370133	0.13770980288916235	0.17943680470451007	0.2211426126099134	-0.005116412521207536	0.6428921641890479	0.6013529126499826	1.960073253886522	1.4853881436681586	0.35832806986018184	0.0051164125212093126	2.038403934568967	1.7459799074112574	0.15926641409853737	0.4822619318582344	0.2580257031751465	-0.11411495264097837	-0.14391075053417168	0.02964358040087589	0.044883809061378344	0.0052280296189586295	0.20649847788440923	0.28861003581704914	-0.027522782523410783	-0.2520795081609313	-0.00035856661431488135	-0.20956496290025495	0.02788134913772744	0.18830942712832766	-0.12502577077113664	-0.10032512018226747	0.22535089095340055	0.4058184193308243	0.4583073353168583	0.2567443352205112	-0.014046848076625373	1.7224358306458738	-0.24269748714388584	2.2257200860653574	2.1603326994962915	1.4216841860937537	1.2696875391513602
ABUW_0311	0.986525615487019	1.3954429855311759	0.6897330779255384	0.07590904431536138	0.05223015661627439	0.002189621605234393	-0.13032882253687195	0.5163331552918597	0.5413041531074434	0.7462460053539415	0.6673562111292854	0.0006228505707994714	0.514678794363844	0.32436696024689216	0.7393447279133287	0.8737608153904501	0.1801923431804795	-0.0006228505708003595	0.8898004445574834	0.985810014228087	-0.0630310946677426	0.5362659440317197	0.19665749143585654	-0.2021779925836089	0.005520501147751489	0.4979471691487616	0.9043223440696959	0.724918960077332	0.20570551192352493	0.31634738102433957	0.2529311697507399	-0.001949955770127687	0.013501772846483462	0.029122782658673074	-0.2664329425972207	-0.13187246507545858	0.23332799292462703	-0.8256177997961025	0.5922898068714764	0.7211358728309856	0.7986985459785867	1.1194544642983404	-0.2857584499555319	3.0294499589344746	-0.8336960143428094	2.7425583581110455	3.3851706924937623	3.5121706386386613	3.202607527280417
ABUW_0312	-0.41064164490159705	-0.2641777512935173	-0.3345496993790116	-0.02775241901478509	0.014845114065472842	0.04338021309537243	-0.030472908146059297	-0.836735465440511	-0.7141084097986043	-0.29186516837911736	-0.6167312387856629	-0.024046526731166473	0.41605130968722204	0.39975459465722274	0.4416412665799241	0.37094377586738503	0.01122993338411682	0.024046526731165585	0.34314135557341974	0.26162030846963535	0.05678321722681634	0.11285298961621137	-0.15270867550880318	0.032346466945495145	0.1203622085633107	-0.16001435483737492	-0.2125107758030591	0.0559482703765708	0.10294869670068074	-0.06102081256996428	-0.04071946713846586	-0.16846244086963313	-0.23251163446719847	-0.34265458348143074	0.2732311016056652	-0.08518535384914472	0.3926837614376657	-0.5627793857711607	0.17009562433349412	1.1161456172483524	0.9845542108380618	0.8570452605412413	-0.5190285038916995	2.424372928032205	-0.33801675664954	1.834616032864644	2.080020128946212	2.6798648779841647	2.4845679624641894
ABUW_0313	-0.6251944253622228	-0.14525488267006859	-0.2773149158764028	0.010573846515558483	-0.03293550935082745	0.2550219033057588	-0.23266024047049072	-1.2170749828110377	-1.1291913732225858	-0.00756901594626358	-0.5039478203187526	0.11512163973859746	-0.749563118849355	-0.05586761093039905	-0.4851086269196434	0.17170575555315293	0.5037270404993501	-0.11512163973859746	-0.9728171795427857	-0.22563662805140994	0.2991499161811997	0.476579434545501	0.23331466425873515	-0.32247465786513096	0.0891599936063967	-1.9764002507132261	-2.2058965498407	-2.0649209537647932	-0.013117138449646681	0.33915691131242376	-0.40486427044540996	-1.293570054726903	-0.2559677423929543	-1.9008672375330367	0.660832012838366	0.28531100083407335	0.9793181947185365	-1.4998563491316916	0.5205381544131544	-0.39713949675806903	0.7127085099307782	1.6390508997782764	-0.3517184077685036	0.9049035239508587	-1.2873324920097728	2.603001729790104	1.976718503023947	0.41628284739555266	0.24387046636498377
ABUW_0314	0.8641613530065504	0.5309592170892787	-0.17027911994972866	0.20045515264577984	-0.00012140254560932817	0.0038443133661520967	-0.20417806346632128	-0.5535478114338259	-0.8410464146730492	0.45915787282725695	-0.36352264290752423	-0.056237315082864336	1.1999516180199314	1.438150382287578	0.04183466577459982	0.8193433990337342	0.42501863954636576	0.056237315082864336	0.4728869536622289	1.0646470680206608	0.314271914304582	0.3747598943021462	0.23753102046110808	-0.09889725012530537	-0.13863377033580182	-3.387433462107289	-3.618124386877378	-2.873546568225787	0.12770649089019592	0.1582870334184623	-0.6748729569209013	-0.8063080411701735	-0.23231201147795844	-2.0230578763636	0.9071849683988598	0.1695561820357696	0.618899794574229	-2.075164688471851	1.456264893897623	0.5872814546244314	1.1189982571799155	1.998759618887284	-0.827306932989917	1.1831617576708717	-1.1714526858973666	1.3386699121082366	2.244764581772392	1.065414904616951	1.1725852557255243
ABUW_0315	1.178860504671357	0.8222247137888083	0.05369653496613136	0.34663278318360424	-0.10014191308288733	-0.0633201760141926	-0.18317069408652564	-0.4536620915140728	-0.6060728941847051	0.518193296765419	-0.17097208764792704	-0.09877603205097962	1.5555799857095645	1.5881865905408867	-0.05515925613641226	0.45407659500440767	0.12013195292974532	0.09877603205097962	-0.023985356774384403	0.23201609920433253	0.18161827856449175	0.4061211857448983	0.14066720218361173	-0.20094374883604083	0.06027654665242732	-2.5719966231109197	-3.205044468251043	-2.199017279364011	0.03003123092326998	0.3118397251150187	-0.8122129933340432	-0.8717220968810748	-0.20406954387512055	-1.3215793991145173	1.016282537209161	0.6070977705820955	0.8472732569131027	-1.7700549266900305	0.9227816697769287	-0.009474775398392588	0.35501666342863425	2.079491158612382	-0.8313105121417665	0.5456400972605717	-1.2481806464706153	2.126329207818504	1.8958647778903237	0.6365440428648572	0.5494998776960056
ABUW_0316	0.546751304644777	0.09222384474153644	-0.023419703676283543	0.1701765867442706	-0.026811093965493082	0.05602299177243397	-0.19938848455121017	-0.9511239063093653	-0.962838755363153	0.19276988080176904	-0.3900724109435716	-0.05643131401528656	1.261073417056585	1.5026554403518078	-1.1356494228478642	-0.21735942660424667	-0.18788125772572695	0.056431314015287004	-0.8457452171066211	-0.3068968927166731	0.12183355222536996	0.21887336596854734	0.22121295426371823	-0.1356552082438336	-0.08555774601988286	-2.9471596708051355	-3.3797100777424363	-2.5039034473651327	0.10879623656712667	0.11454528070035419	-0.6371677382626633	-0.7357495595475623	-0.31122899924864544	-1.1894149296274303	0.9483967375113087	0.7393387740106387	0.7552698034817746	-1.7135763212490271	0.9583065177672507	-0.07003718356721578	0.06866860401397634	2.3930241424369934	-0.6266145289219938	0.9411247071301503	-1.7664096135149998	1.367486207948255	2.4109532016168442	0.09041336673664091	0.042514454367203136
ABUW_0317	0.4091650104623197	0.12690814131694506	-0.30629093383511563	0.1429754568914383	-0.07028158127101403	0.08471206438349466	-0.15740594000391894	-0.9725890467606639	-0.8495034097349037	-0.21535895943727468	-0.7564761620571958	-0.021301800533396253	0.39320168579836157	0.3803458997499751	-0.8416065160518129	-0.09083625276417351	0.02906209467830223	0.02130180053339714	-1.0347243448031054	0.0641626468843377	-0.022855127648187867	0.2850013787540142	0.23345189151951828	-0.2755022251697179	0.04205033365020139	-2.3147434656963384	-2.769255609802158	-2.066151919976985	0.5467144355020768	0.32650274931958556	-0.8148189098172818	-0.8668490749924898	-0.06822801813793866	-1.3935563335703245	0.8830469279552196	0.27299593460086946	0.48592374036282404	-1.209677709408873	0.7237539690460499	0.20968635970500582	0.46591843085118523	1.2756948607728935	-0.5529416886906606	1.1720859853180565	-0.7227531720822311	1.4300901018016337	1.6330227216828401	1.4264758484721227	1.1544868194370297
ABUW_0318	0.8224990081705141	1.2521207269316883	0.6296604958257519	0.17837312700157737	0.005211484592831717	-0.022211677331434476	-0.1613729342629746	-0.8830249301665636	-0.6048632967225589	-0.2628829989917767	-0.5216357603853736	0.05013808365207506	0.735273912721881	0.5644411627701094	0.3059796125315013	0.8856538818937421	0.0031245816093927736	-0.05013808365207506	0.058685279673484914	0.7376621914622823	0.37163186106598767	0.34072420674038106	0.24329622976288334	-0.31080447206846884	0.06750824230558639	-2.064372348365774	-2.088200668759005	-1.8361658459177566	0.6812505941597529	0.41135421082253565	-0.8366703280924357	-0.8073622943008667	-0.07279109710611031	-1.309301396747081	0.909461425198546	0.3882288997262995	0.37413189411438896	-0.9176908345482468	0.5435589404338588	0.05344532369409638	0.4597175289100175	1.053668396873916	-0.3471905710955707	1.8372547104896464	-0.7064778257783448	1.6772166349821767	2.0494920627584197	2.43439871753357	2.1838714945987414
ABUW_0319	1.2876422763008017	1.1189953760458957	1.0121330940968418	0.11115673646586943	-0.0842403937954943	0.09904039870989667	-0.12595674138027402	-0.3450133151915371	-0.32867368767746186	0.12720588055479976	-0.17610151656491757	0.1478195052538096	0.859932409097186	0.9296416616964098	-0.03675401524060273	0.4197471404165807	0.02330996906291727	-0.1478195052538096	-0.18142754726353072	0.4920129783043006	0.06835705015095517	0.18087346798481896	0.19605821099649923	-0.432320371900488	0.23626216090398966	-2.031823505427127	-2.1353149774582985	-1.4201507814225574	0.604104442812158	0.38945692896255846	-0.7618974995071266	-0.6515697181198323	0.001961191700121212	-0.9290505274981911	0.7599363078070063	0.3926996945078596	0.41539053469333176	-1.136387162447301	0.7209966277539683	-0.09114592897021812	0.23767560891545259	1.0687978926718005	-0.49961544383933276	1.1246857773129681	-0.5691824488324668	1.4047827788413043	1.1206504602080711	1.9859291868900089	1.7922974300415833
ABUW_0320	1.0178540909355736	1.3461640273792597	0.41075264661133204	-0.012171596462668077	0.014886133663296164	-0.026286336245783914	0.023571799045155828	1.68118689056071	1.702548450181455	1.1102872784639146	1.6831492154923957	-0.1053204813665225	3.9381200933874307	4.042685418366858	4.645073648623807	2.5230888783281618	0.6260428795441211	0.1053204813665225	4.667922784954465	3.1062611967517704	0.16233944546102563	-0.4544650131481447	0.3396673933743415	-0.018739014458574843	-0.32092837891576664	0.42860002602750313	0.03705112081423856	-0.038713453934530406	0.37595464584865645	-0.4944089073961866	0.009862737009168399	0.06666114515938482	0.05725741069029944	0.08867322562264235	-0.06712014769946606	-0.37349684936173766	0.5041344788898101	-1.0758518430862622	0.5717173641964504	0.3934932257871715	0.7589639113508877	0.9396023178349857	-0.4118964914234633	5.858263591235492	-0.5277058264115215	4.591147678805658	5.191619983423916	5.801590434089585	5.7269568311165315
ABUW_0321	1.1554428735745947	1.625629557587219	0.2998688010442976	0.05155405148411063	-0.012029329571047853	-0.07228491827616423	0.03276019636310323	1.7615651928224203	1.7712437744760283	0.9349237594580906	1.7300424269587396	-0.02487973048659331	3.8284388328831396	3.9285914908129262	5.315210223078531	2.9941951329714707	0.4769709429777933	0.02487973048659331	5.2561058583732025	3.4155430583538466	0.15678746442067837	0.16712809751861002	0.38934853184457907	-0.1014831586315168	-0.28786537321306227	0.2911667839795804	0.3431226201443476	0.286822495321978	0.39109792484095607	0.6434846110285619	0.07079108310491655	0.04742979264206326	0.02610624324363542	0.23873446168457768	-0.09689732634854842	-0.4829496069993411	0.5494683990250007	-1.050247520388293	0.5007791213632959	1.5978385211576231	2.096279685910167	1.0202919069443999	-0.3809681284443558	6.229543272481082	-0.6393237785000423	5.313444701057068	5.79882394873118	6.134612484584999	5.895370669170105
ABUW_0322	1.426226224162189	1.9898172251484691	0.2248793126947266	0.07461992043916332	-0.043728443515647086	-0.07784545922343078	0.046953982299912767	1.8217806821058868	1.7905504122398153	1.1589690909177648	1.6465853413777811	-0.012622262390729944	4.3772698980976426	4.536659147129551	6.153031209418556	3.636943420182405	0.5567817672642992	0.012622262390729055	6.078866841324308	4.1736622683357005	0.3268420001961445	0.07716410020096554	0.5146495065418595	-0.10033027235595426	-0.41431923418590344	0.39940164371059517	0.31042124441260555	0.24138642816623168	0.41037789428591687	0.1667966220827246	0.08116906238716126	0.06504224372950418	-0.05364648901817226	0.18310577445702592	-0.027522573368990777	-0.440645285583237	0.5509692035514488	-1.0073656206109076	0.4563964170594579	2.20456945965116	2.7354277290764317	1.179456493114797	-0.41715955821090667	6.37023968096174	-0.7622969349038895	5.354797702936596	5.786476582285781	6.36079583348295	6.153892778072729
ABUW_0323	1.0221475629281667	1.2694008801210064	0.06854420493177038	0.006382018966228031	0.018607228794845554	-0.020484295043793566	-0.00450495271728002	1.187401009415053	1.1998034883489197	0.942756672487647	1.0872622460928465	0.018535026238819086	4.945040412207843	5.011824840853332	6.252996886999331	4.366898559821258	0.5625970423379174	-0.018535026238819086	6.343465517233878	4.868627200273639	0.39574123183045096	0.1764305581458494	0.27090685251624436	-0.047208529269086696	-0.22369832324715944	0.3082503266275669	0.17014635697002412	-0.04733382987002521	0.20844097373619697	0.3874846297074175	0.2017459439135454	0.32936996703746324	-0.1502682328486351	-0.13625204661035895	-0.05147771106491028	-0.6290560083016832	0.7582824066068916	-1.55378448014838	0.7955020735414884	1.074558236470791	1.3490832817999543	1.1537259996133251	-0.5161694194556947	6.099751412965813	-0.6375565801576322	4.933727989236368	5.417921188124837	6.310575944403751	5.926664037984735
ABUW_0324	-2.147408972354682	-1.772851619510945	-2.8355684512263757	0.03353008339697894	-0.03535434861463305	0.026107999312168673	-0.024283734094513676	-1.2637835400810467	-1.1304305703063138	-0.48279814772648155	-1.0809651099908395	0.19182237033258787	-0.0931711916663236	-0.04331820891710336	-2.393828377040974	2.5546274703344887	0.05455887200818399	-0.19182237033258875	-2.763259299063073	2.274786534374271	0.19251993810691115	0.16073033889475452	0.04606841638871284	-0.5666146749257153	0.5205462585370024	0.22530609001015467	-0.13966411425347802	0.4279413109146355	0.614764949852415	0.1665533164616888	-0.1633846374338801	-0.1595542448740228	0.02284128009366171	-0.40606413623225945	0.1405433573402184	0.059898818727127434	-0.1460545453290698	-0.006339461260383761	0.15239400658945224	2.26218993739395	2.37688026450142	1.908994290528062	-0.8459033072036513	3.4176265410376008	-1.0630909833244109	2.6404177242326696	3.1387109307773917	1.5698569193494878	1.4547695206502045
ABUW_0325	-2.1320321029477105	-2.061322165844245	-1.7681511430193484	0.16539702027345538	-0.04703590518098455	0.020971898120249577	-0.13933301321271951	-1.642663857604456	-1.6104097065092504	0.025161230145329228	-1.3551548114219565	0.04204341605631612	-0.6625996657736484	-0.9674263235744136	-2.2256850602947713	1.0080359484886072	-0.043220509180372346	-0.04204341605631612	-2.3447410684251366	0.9499101439114774	0.0717737302152992	0.2783214786123802	-0.25780976149352886	-0.40221154616798027	0.6600213076615089	-0.5047061950620269	0.07854018197419488	0.1557674437218708	-0.163506907593709	0.27780427333629487	-0.06651515132442887	-0.6880952467714399	-0.5149780071089678	-0.5227475699825879	0.5814931584333967	-0.05593836629789317	-0.26840852627568124	0.35920286588652806	-0.09079433961084704	2.096122836542966	2.4530549972972073	2.3481586414996696	-0.5522988253771599	1.9998724159898926	-1.795859816122509	2.958743349618198	2.8232533793315615	1.5586106743860557	1.8976152333579228
ABUW_0326	1.613687512276722	1.920325176877732	0.9331063868833631	0.14827559836086124	-0.08264132829608073	0.07874261139373573	-0.14437688145851446	0.591394870394053	0.8012419788265994	0.47134637472671503	0.8447431331311099	-0.12131124501241297	1.2578561441055496	1.2859138069150853	1.3616970571941756	0.6878248265715627	0.12238029201943679	0.12131124501241297	1.5038333594669724	0.7891070886740423	0.08223439995333637	0.6350907455747432	0.3040865828070727	-0.26872574495384605	-0.03536083785322841	0.3335959467365788	0.6664008281762897	0.679033524055189	0.14309591775001085	0.6830876546457247	0.19474990632698397	-0.5843028430292998	0.03000983410657554	0.14005285555578428	-0.22475974043355862	-0.5269393648852212	0.29033052048307084	-0.7105819727381437	0.42025145225507377	0.7790096815981267	0.9041562393473717	1.5790803680334382	-0.49283690026869387	2.3794384903073778	-1.0862434677647443	2.267856781091685	2.3896601043926533	2.9417419506453153	2.7590439229130532
ABUW_0327	0.9677605599095749	1.35420997416644	0.8784625108688404	0.06918741482509017	-0.05281460589790843	0.04916072540345162	-0.06553353433063158	0.2016124328879494	0.23805336725301718	0.0898107094791456	0.35763206304635453	-0.04425005975250862	1.6873377698791305	1.6079809800959959	2.116586694354437	1.4416841685612631	0.4151622826042778	0.04425005975250906	2.1626550777872646	1.398314543981452	0.011991709495883018	0.43687204816532255	0.03896908704896074	0.04143551291300174	-0.08040459996196425	0.7139409617281283	0.6329761470678745	0.5886105540949185	0.2627473629123207	0.5516275152714005	-0.10576700973354036	-0.11854208372198016	0.17807276994050536	0.573638304664855	-0.07230576020696411	-0.2220942957763521	0.555991025021227	-0.8693419329067438	0.31335090788551634	0.8628001933454743	0.5936864930190233	2.2019644653509505	-0.6625710570726913	2.3627528856089417	-1.5393934082782585	2.701875781471258	2.93974856884121	2.661018196529239	2.6626162671075595
ABUW_0328	2.896349009518147	2.159093715132647	3.6047279416882265	0.21611395324435811	0.015819402316925135	0.03843522367704111	-0.2703685792383226	-1.2027807733510016	-1.3558225462473859	-0.3025573599451734	-1.235693578093061	-0.03995337156792367	-0.14027239988995355	-0.2225811132531046	-5.733343951051408	0.08477094082262582	-0.29400160224379945	0.03995337156792189	-5.258494960576711	0.02888966666207793	-0.14722040084136623	-2.0545911446817993	-0.931473907379071	0.4482797268350991	0.4831941805439728	-2.093158829852409	-2.4147676491094057	-1.4052392624193093	-1.3306856792181643	-1.6894573763024487	-0.13630141205908242	0.048302614205431915	0.25236371269954105	-0.5323179692355229	-0.11606230064046041	1.4870027181064023	0.07949864420243635	0.6078109403679655	-0.6873095845704	-0.5109702637529772	-0.9087962247250125	0.5187207405787566	-0.07799633045666443	-1.4023821694073133	-0.44072441012209396	-1.154224127657458	-0.6368884514761648	-0.43206863678197127	-0.37711912794725233
ABUW_0329	1.8536593650691513	1.357179493024253	1.7919216705208028	0.14651874742615956	0.013028948543190921	0.020824728575336238	-0.18037242454468583	-0.6181563085466371	-0.5908943374245315	0.2038745113662639	-0.5507830828615514	-0.07617683063925984	1.0963317759742996	0.8693578285507129	2.535559679852501	1.6274240683133638	0.027781116454888455	0.07617683063925984	2.3838869475085525	1.4780083076727641	0.16542186424126015	-0.314840455399378	-0.19646295757262244	-0.011752678085237278	0.20821563565785972	-0.32226023450709196	-0.3207209055650333	-0.4515395091335215	-0.010947341605558769	-0.08686862603989187	0.06571163035614891	-0.3331845145570975	-0.2896874188330356	-0.26363887050564294	0.2239757884768876	0.17645704123558215	0.4982069908727027	-0.8905510378450963	0.3923440469723918	-0.020541392385467816	0.06959781988550162	1.581458736432999	0.262259280624606	1.8374506567117304	-1.8437180170576042	1.9935829606950812	2.231101630819445	1.3531667307197313	1.2137643233830473
ABUW_0330	0.9891629451501132	1.148914270310688	0.44275459784461546	0.08098775143317205	-0.008896525912271969	0.08990341794607648	-0.16199464346697567	0.06244077496351963	-0.17972318440639423	0.37240499243584235	0.027144640370957873	0.04947501523147135	0.03769368663496575	-0.03989331573553656	0.4442163145794904	0.5552916681740001	0.05414812299582916	-0.04947501523147135	0.21159245751470301	0.7346217799676484	-0.011094404471459818	0.1251534845832083	-0.10019349542908706	-0.02739816361952041	0.1275916590486057	-0.539383843693126	-0.165889468734024	-0.1342646012204396	0.173387261629955	0.026403735480863944	0.0835900603631492	-0.26590412119589857	-0.3418595523264405	-0.7685737802697821	0.25826949196329085	0.03772481332807054	0.1512026643106834	-0.5431165390871406	0.3919138747764581	0.7363828416969884	0.2838284511658786	1.814894880566969	-0.2674007056074892	1.9784176979641868	-1.5474941749594788	2.8052716942314198	2.4510910359950127	2.1154558519166886	1.7685974626757628
ABUW_0331	1.8820100070050874	1.8280364467384675	1.0157527723276303	0.07590187339502119	-0.014615674238523724	-0.08903124931900397	0.0277450501625065	1.3484719277140442	1.3970667765381393	0.9405426266506289	1.4318639690924861	-0.03989036895122755	1.6824058390661403	1.6302114486607042	1.2335836740609416	0.20193917088417024	0.06631342654330741	0.03989036895122844	1.1963515991293594	0.29439809625455204	-0.06721049472642981	0.14206439876256027	-0.2655651434669153	0.12957046279571927	0.13599468067119425	0.001364748011463135	0.7515178202878801	0.5412416035161591	-0.00500336878942953	0.23276756771451979	-0.07537930869822773	-0.0430100613034341	0.0687960442082094	0.07377483134212781	0.0065832644900165604	-0.21733436994016841	0.5594317829672129	-1.1337421347086352	0.5743103517414241	0.8888352702032609	0.9088100760691482	0.9912263653843665	-0.31582275339629007	3.8789690126310132	-0.6754036119880737	3.2640719132686433	3.7451685483497714	3.9989942817938138	3.798824571945013
ABUW_0332	0.49615347483307026	0.6210340345969971	0.01598921691038857	0.01579358505484496	-0.02250862986377289	0.026422785309163643	-0.019707740500235715	0.46337999780068184	0.40416100138444033	0.4291801372577666	0.51505607115587	-0.04525192509399467	0.9249654128826386	0.7586382553837145	1.513858218510781	0.6366782782132479	0.2187452590700687	0.04525192509399378	1.6085593344688043	0.6655865006542054	0.08685752686943804	0.40507873702748753	-0.2720158903395946	0.09454310616350714	0.1774727841760857	0.376860227708268	0.34734844063347836	0.3720767119335573	0.14386054569824136	0.4530614422467387	-0.05772353491766591	-0.0785221731861796	0.02086562829060945	-0.300160261177588	0.036857906627053794	-0.27421477693431306	0.37482053456399367	-0.5919442347353945	0.2171237001714017	0.7426056470630176	0.7355857397132963	1.0287592503155372	-0.5155852352627628	2.1270845922070976	-0.5131740150527744	2.0723831917592115	2.3792715427751654	2.158340946340931	2.2225101520510586
ABUW_0333	1.41624487404646	1.2122144153635146	1.8757397933267663	0.11115714573947066	0.014126617191966062	-0.05069929529653727	-0.07458446763489768	-1.0267929299026184	-0.9925852978889536	-0.17221334263227916	-0.8943997394748555	0.07640814776368288	-0.585371485161148	-0.6293297075147866	-2.7844060522429945	-0.38227645206176764	-0.03204352200290117	-0.07640814776368288	-2.731524593783247	-0.6063467860491549	-0.006302705306623579	-0.6562841525321463	-0.5527285272473046	0.06454431798715365	0.48818420926015005	-0.8045514751910501	-0.6243745545599033	-0.6828565448416466	-0.23527417786602633	-0.7761505077542052	-0.022119513022603066	0.04978083068827921	0.0701133239919054	-0.2703068960175523	-0.04799381096930233	0.7869312350061275	-0.24594549582983127	0.6031052580729579	-0.3571597622431284	-1.7646208889609172	-1.8959900065105062	0.3760285800018881	0.003587461074449294	-0.028160342293845453	-0.3796160410763374	-0.5857327967727111	-0.0543473278039075	-0.883257128792402	-1.3071994270557576
ABUW_0334	1.0041272167826731	0.9574706737873377	0.36369206522305575	0.1595322605321945	-0.13825195478816799	0.025164266474878794	-0.04644457221890441	-0.3653446446581343	-0.4378838734473849	0.13781938763180435	-0.3251189028164525	-0.25443820915164306	0.36688276062549185	0.2328517744222136	0.13154213383111113	0.4813736464430596	0.29196672762774867	0.25443820915164306	0.10711972438842654	0.6017740351495116	0.29092420354898163	0.01774276948619935	-0.3379396220834465	0.2577353796306694	0.08020424245277447	-0.24414559622882948	0.06303005986623145	-0.2559824326757747	0.06473128012497842	0.12006392889577366	0.06096730529963246	0.19567972047991944	0.028635210545980172	0.0342419772567073	-0.08960251584561174	0.008104625946733002	0.8825538917682163	-1.495762986359967	0.6132090945917525	1.2925735395983553	0.8311250024819481	1.126558242075686	-0.4024782054152869	7.232021705767057	-0.724080036660399	7.0284242199564755	7.3292937557442475	2.217144795061074	3.0359218813060593
ABUW_0335	-0.14933373962179441	-0.13788675026419117	-0.4306813489970889	0.13812016253187753	-0.11733803941078236	-0.04042653304378252	0.019644409922688233	-0.5756299212299867	-0.47768837677643106	0.1997270457307545	-0.2798550881848021	-0.13004150653074742	-0.42571637994491507	-0.3759346391698566	0.4657479962731692	0.9447001233351564	0.34583584536309875	0.13004150653074742	0.47772810779189623	0.8692596996046191	0.2705433989843469	0.5543763984571592	-0.20126588383000676	0.19321835694841916	0.008047526881588496	0.3342688892822103	0.002424785260740414	0.20058572174007505	0.49173243540359124	0.6414415521232435	0.15238140229969765	-0.03344418500615198	-0.14621287552921292	-0.07880052754126332	-0.006168526770483851	-0.1933644228612419	0.14023539136219165	-0.22171242309108496	0.08147703172889331	2.2040315652691125	1.7176367262964374	1.5346846731950272	-0.41904011536611874	8.024864219706181	-1.1156445578289085	7.648649110917533	8.020464276916371	2.674819060412304	3.505608820712614
ABUW_0336	1.1447427695251067	0.645694824495175	1.7176364810091762	0.1153903384925492	0.19765355411942132	0.03171666131942352	-0.34476055393139404	-1.3453323767154508	-1.088189958202646	-0.659528928290845	-1.0501613693846128	0.17137075771713572	-1.0130027850825165	-1.0732987525581192	-1.39244360794802	0.3591310075954359	0.05449384431082649	-0.17137075771713484	-1.4123756324851815	0.2619967338747591	0.1342078340188726	-0.3440007954526383	-0.6476148674056246	0.3018305420098244	0.34578432539580195	-0.4527994421444923	-0.8048755792710791	-1.05210783932018	-0.1352589386862295	-0.5362942162581996	-0.03900961429499361	0.015159856756462808	0.16582394346447948	-0.47097539628541707	-0.12681432916948499	0.1732352015568388	0.057655248591112596	0.23908764621294054	-0.29674289480405225	-0.7622438814871355	-0.8784493847331616	1.0298801793293144	-0.6718778129708536	-1.315816936901057	-0.35800236635846083	-1.9517353051174018	-1.4706330780514723	-1.40999366676607	-1.6423374946358136
ABUW_0337	-1.7911253100451585	-1.1318638080699053	-2.232445245490199	-0.004570761586518479	0.06978305745367397	-0.02200580827187082	-0.04320648759528467	0.4245523828008597	0.3850685696146847	0.2107158212802105	0.5006467326136912	-0.047752406161944094	0.8298527414969783	0.5280771387710859	8.679184281421259	8.433416368919607	0.5267540978861218	0.04775240616194365	8.774200451565926	8.61301046868698	0.25309698101902534	0.2505947994806892	0.9893125235270457	-0.2582941476867182	-0.7310183758403275	1.3127907931112066	-0.6733968276346527	-0.4507158129868376	1.7285727347396325	1.0865780433391103	0.12930672949230537	-0.4976556805860719	-0.07547955035685572	-0.3975312349721287	-0.053827179135449654	-0.3996735480485665	-0.06298413028032801	0.002805370677733343	0.06017875960259467	1.7144417627763584	1.9140544689966594	1.1216410393435106	-0.6819806492260025	4.138605088977718	-0.4396603901175089	3.384223978740375	3.5177372064651906	4.958717261913218	4.642610410459563
ABUW_0338	-0.24081455794874795	-0.7610672025862169	-0.5036657089306402	0.11144772395431524	0.03380201229126367	0.009061798752775907	-0.15431153499835304	-1.0586708482290659	-1.034886427958023	-0.37064674943356746	-0.9514439874327723	0.004162314820826296	-0.07253996325921896	-0.1113140185125614	-2.508964320807562	-0.2716955532549523	-0.1703853959500714	-0.004162314820826296	-2.128745102056686	-0.12729526029384974	-0.14802648919876393	-0.17308012617699653	-0.30317328885979045	-0.054166702461720284	0.3573399913215125	-0.2832619780668697	-0.4847680870615454	-0.3679373615035537	-0.0727655035772532	-0.19205401297562918	-0.09586801106532317	-0.32153444612537907	-0.1876908319716355	-0.6337333092394619	0.28355884303696044	0.6325576013668375	-0.007032815016264848	-0.3558064108313923	0.36283922584765715	0.3727804740480112	0.11475637598479249	1.0683339617971117	-0.21975079757582616	0.5025086824127674	-0.848583164221286	1.4323237469938124	1.5455148132507932	0.83272655262008	0.5449869703983921
ABUW_0339	2.0182876469319	1.400365321107489	2.644925416838812	0.04913269671534781	-0.016956749992425912	-0.030463964425878842	-0.0017119822970412812	-1.2464030405955029	-1.4015946669086468	-0.41524611899583697	-1.1503771727981045	0.0659143073084838	-1.1675779512003306	-1.200791117152848	-4.234064304374673	-1.049384805526941	-0.05729067393083831	-0.0659143073084838	-3.970295261807882	-1.1750170958023052	0.2458649843425711	-0.20959719042985903	-0.291983343271248	-0.0476198894683888	0.3396032327396368	-0.5747141491327694	-0.43168404013666084	-0.049810153335283935	-0.1525922572780951	0.01985146011543648	-0.10139496907433276	-0.16318095301922586	0.1129439135885617	-0.19391184709020948	-0.011548944514228054	0.4392041299344118	-0.3000787062803596	0.4388594931039904	-0.13878078682362904	0.43933993516715475	0.20049585077347665	0.35284645127638115	-0.21536550406664823	0.4369990703100797	-0.13748094720973114	0.20283433547389063	0.8651839674972193	0.8641254759415151	0.571054274798164
ABUW_0340	0.5578866236964561	0.47919926899354603	0.10202000195739913	0.07082667903434103	-0.022291797893632115	0.033934163959021824	-0.08246904509972897	-0.4062449363413174	-0.42981572641518717	0.22200415789675354	-0.3492511515074268	-0.013383246399601312	0.5688785965849235	0.6665898840882392	-0.8004171092911836	0.12547443005752967	-0.03855604208857244	0.013383246399600424	-0.7794841992533232	0.1418900613035392	-0.0927056272030855	0.12631672234114255	-0.09338163973724445	-0.18803155861715837	0.2814131983544028	-0.38817284552069253	-0.250196259459023	-0.13620707969274282	-0.12979071590385693	-0.21173977263555344	0.15245438251347654	-0.6497653411246578	-0.36136804472849793	-0.9647847139802304	0.2089136622150196	0.08176857285137906	0.3651642452472945	-0.7199982636000204	0.35483401835272677	-0.1640304045507177	-0.568574124438463	1.0050811160529332	-0.17545476581119335	1.9055398095585945	-0.8296263502417394	1.1981104625828252	1.6966166382960859	2.374781390750309	1.9067385573348732
ABUW_0341	0.7349022447506783	0.8407816829771821	0.16049003973693132	0.12332833592723169	-0.08005296582596522	0.13212438161771267	-0.17539975171898003	-0.9186894888502488	-0.9309813321599769	-0.42216594876223734	-0.8730127035131705	0.07237502883688318	0.04516719906102029	0.08955819783254348	-0.9715884226709477	0.6159913782980704	-0.02499548040827726	-0.0723750288368823	-1.2301418225319356	0.7924270905517989	0.16868654891146662	-0.293499219199429	-0.3897131015743929	0.015402880011049724	0.37431022156334226	-0.8545388736964465	-0.5159753455808298	-0.4365591642680329	-0.6603475586793994	-0.7996837511709467	-0.2261681976398009	-0.5383903833824553	0.15682484101021466	-1.1055885725453205	0.06934335662958446	-0.06942962283771337	0.0788280218369426	-0.07274073114407376	-0.006087290692868841	1.2914605058390922	1.0020362226513209	0.5456483195315789	-0.2095855017920707	1.9072358318957638	-0.3360628177395073	1.3489778187806847	1.866999709213804	2.6437787219970588	1.7282463667204686
ABUW_0342	1.092006920692362	0.9478624987960451	0.3703388350191563	0.15081860917568202	-0.13049345188447026	0.35038761218997205	-0.37071276948118514	-0.5601729143805354	-0.33788333501826484	0.6398610205815878	-0.23906281982461808	-0.032345553646074165	-0.17805756087967817	0.0924071237047559	0.9666897446548335	0.7820187993809702	-0.18461177836402642	0.03234555364607461	0.43916715516575877	0.7963376290042694	-0.4755804475577303	0.4609415979978069	0.06931869655851397	-0.48287332794301996	0.4135546313845069	-0.09754735118121527	-0.3447083566169056	-0.014076508245896235	0.5197219840218494	0.07527594104599888	0.12910480502050703	-0.07799883664604312	-0.2623862399791186	0.01810192360010543	0.13328143495861244	-0.17803858678519813	0.2544340551607571	-0.7396566717929973	0.4852226166322393	1.7113744876646826	1.5189933804525446	1.5919703532574716	-0.6968227243176108	1.9321071148285456	-0.8951476289398612	2.5985590684323783	2.393918465094399	2.8037871787039808	2.5442066179067013
ABUW_0343	0.23576921520961136	-0.5313963244021371	0.41064617551721394	0.07673426882055256	0.0985397439724256	0.07296224014952557	-0.2482362529425055	-1.3209139456517596	-1.2727911626514672	-0.7124855863587003	-1.1437893112905027	-0.0026460600404139	-0.7623630677942721	-0.9466353408654156	-2.5075067964185447	-0.24337080302145786	0.059811395071982076	0.0026460600404121237	-2.382100821843534	-0.3839387924363429	0.025148377504597974	-0.8358063154279112	-0.40329736187482634	0.17258253385393196	0.23071482802089438	-1.0688733460695872	-1.1279621255049044	-1.0055725938839295	0.025227125346318324	-0.37040343977375123	0.049987674826745376	0.05770713186802201	-0.048047561676991535	-0.39605257550850226	-0.0019401131497529533	0.06880777550292816	-0.13558757716632908	0.9853079931698963	-0.8497204160035672	0.4679847635107963	0.32043734759946485	0.17185613846056214	-0.019305945331583807	-0.1573488643045442	-0.1525501931289801	0.042212421410543044	0.45852423137865816	-1.863063092839199	-1.0739633376593982
ABUW_0344	-1.4007983272731197	-1.2317143560042076	-1.5901090254611745	0.06691848492959629	0.04311038796203004	0.018129405706558188	-0.12815827859818185	-1.048702010421855	-1.1413410517920815	-0.48101092749698715	-1.1124303227159569	0.029348827914091657	0.28472389752696525	0.11310017136210782	-2.329967545533899	-1.1132772252658336	0.12947542180741145	-0.029348827914092546	-2.3249762116881474	-0.9341443588498297	0.0302403115147456	-0.07662427486696366	-0.5350514854023114	0.0777873279033292	0.45726415749897953	-0.8446877911626274	-0.2443469311760902	-0.0186429474239187	-0.5551301332998166	-0.2534394519226364	0.05036774063021188	-0.19032487659761532	0.021921353640650842	-0.23709332601644295	-0.07228909427086005	0.42264396997316744	0.33089466344779517	-0.6808723251969369	0.3499776617491426	0.366932628346909	0.26250545493101907	0.9018922003338732	0.008338003494317014	1.2380276558797272	-0.9102302038281911	1.49545516175215	1.9595338337233974	1.7925755713052558	1.1878705655254516
ABUW_0345	-0.6355736155582594	-0.7598648155323087	-0.5391967928813148	0.15207646420849308	-0.02662130720235467	0.019503260480917994	-0.14495841748705818	-1.264980592702539	-1.304384101927802	-0.11114013015523572	-1.1819008830539897	0.00047384512399872847	-0.42183350669908215	-0.3436849092817349	-2.7307165313057777	-1.5142871580434276	0.01860788570294858	-0.00047384512399872847	-3.110269051166111	-1.25123599017666	-0.021687814947837225	-0.19040845193662026	-0.198273588126324	-0.08005523518698343	0.2783288233133083	-0.5382350455524216	-0.48905123196758193	-0.3365049444647017	-0.5402561513397846	-0.2830596872843021	0.1303577935477378	-0.1883647829684012	-0.09442420496886417	-0.5638871043814797	-0.03593358857887452	0.3304397031537736	-0.06442154304460956	0.18100909971474177	-0.11658755667013132	0.17510475868971564	0.01718750877655939	0.7506543335810134	-0.14500427533994742	-0.037854331658888185	-0.6056500582410651	0.5022615898932212	0.7843296176700632	0.19680509695000747	-0.19269642819044552
ABUW_0346	2.986030165170547	3.0498119801665275	2.6318906983776245	0.10460044831281756	0.007095777581806573	-0.044798739896657835	-0.0668974859979663	0.18467626704801887	-0.0006413047382665127	0.558448617223732	0.23409851302525286	0.020666544258701514	1.9216601667266069	1.9216629848788536	1.144774623267378	0.6220124126723938	0.052452944852029226	-0.020666544258701514	1.274840833890046	0.8142083868955767	0.0120320443026678	0.1896724992890837	-0.16400093137403626	-0.17085195221109117	0.3348528835851292	0.02561845445112887	0.2273862804488056	0.06934990476429181	-0.051983816707370956	-0.16983649504724774	0.17437483501317708	-0.05877243617934269	-0.5637053175282443	-0.059605050532598014	0.3893304825150672	0.1251822253164736	0.451778311189746	-0.9330048320591784	0.4812265208694342	0.11540557156997089	0.47942297942918	0.6959875268645606	-0.3627675431803352	0.8468240369517321	-0.3332199836842271	0.44109556586265786	0.9001233394732067	1.5747370131242162	1.2538308236696718
ABUW_0347	-0.3378484707475433	-0.15325945349187542	-1.2742586618077887	-0.002845898092664001	-0.02273519134089952	-0.014192859701127603	0.039773949134694675	-0.8469783546056258	-0.9077694179783924	-0.47081322060647146	-0.7309119452099058	-0.04900320148292625	1.9357180338360287	2.0107237687753106	2.430317808018568	3.713398192253189	0.45917632504098815	0.04900320148292714	2.075598497142522	3.822585419775198	0.2673449748506922	0.2231246523641719	-0.15632511025167162	-0.25311095744482515	0.4094360676964959	-0.9531910353744015	-0.2641186816920529	0.6620461284321602	-0.16753746552265003	0.3628593612588551	0.14547905563773877	-0.029428632143361888	-0.10269108058889209	0.2543999013541507	-0.04278797504884935	-0.575374158506909	0.059529970008955324	-0.8120631500888109	0.752533180079856	3.1928402501829685	3.076747596293765	1.8028736934607807	-0.5116868780064301	1.5220596003750169	-1.2911868154543513	3.2995352370159705	3.4584690414968757	5.3346410252998595	3.16048963329496
ABUW_0348	-1.6330881489245326	-1.4281670820106314	-1.5054044607096477	-0.08829158827505434	0.14442203460327008	0.01359931470688025	-0.0697297610350951	-1.3551192889549508	-1.1684046516635833	-0.8465974138167001	-0.997992992060003	-0.326793607169084	-0.326793607169084	0.42906717199693745	-0.326793607169084	0.8577887692159758	1.3257638795691336	0.326793607169084	0.43919368167121653	0.8729661987414004	-0.326793607169084	-0.7339899270969656	-0.7339899270969656	-0.31366850758926573	1.0476584346862312	0.06045622143531282	-0.7339899270969656	0.7924136412512794	-0.006249309420681248	-0.43212773142820415	-0.32667288790529625	-0.26801717288756777	-0.14490094402482856	0.575404163576684	0.4715738319301248	-0.352329807161732	0.0	0.0	0.0	0.0	0.5226146612275604	2.1519333208586584	-1.041778975485227	-0.5493220653392078	-1.1101543453734306	3.5446952869558173	3.1294895101916014	-1.2726386598578887	-0.6993468872525127
ABUW_0349	-0.7927000725485456	-0.7927000725485456	-0.7927000725485456	0.04249204366498116	0.21227417696627904	0.05811929272356742	-0.31288551335482756	-0.2784837729650187	0.1561383783772744	-0.2319085957539757	-0.003888339011718478	0.0	0.0	0.0	0.0	0.0	0.0	0.0	0.0	0.0	0.0	0.0	0.0	0.0	0.0	0.0	0.0	0.0	0.0	0.0	0.0	0.0	0.0	0.0	0.0	0.0	0.0	0.0	0.0	0.0	0.0	0.3939452085122936	-0.32091259681310086	-0.32091259681310086	-0.07303261169919276	-0.32091259681310086	1.494433642709476	0.360295660969468	0.2766768770042973
ABUW_0350	0.47404238592014636	0.8789059767259406	-0.07899745348900034	0.02064912505575478	-0.02233796109364583	-0.020122499224898505	0.021811335262789555	0.46785046302028377	0.45113057398796563	0.2405434859743103	0.45825688973467926	0.09586581591568155	2.7398905619536222	2.730647592380665	1.9999282282701412	2.0581362319398355	0.19612384545979467	-0.09586581591568155	2.156428121533599	2.257580884724243	0.2104543608319318	-0.04320540814856244	-0.12517728539349804	0.0011209872976163382	0.12405629809587992	-0.04205087699372889	0.12046598871354597	0.18481020599001852	-0.06666362761268729	0.18934416365341278	0.1459322107741361	0.25025845713081374	-0.10851386023068876	0.32931117753578754	-0.03741835054344378	-0.12407602050493871	0.692431481777005	-1.5723219762625114	0.8798904944855082	1.6394715192801002	1.298225884925083	0.6360192530001649	-0.18344816252128915	1.1179417240943623	-0.45257109047887667	2.462566170118662	2.9071998482693084	4.380104859851122	2.95789378246985
ABUW_0351	0.3326438573125827	0.32397995654493617	-0.01045233256675715	0.04225557195103136	-0.008530792353400152	-0.0686497468205669	0.03492496722293659	1.3112860945095814	1.2512261306496324	0.8665759338937455	1.3377589966733492	0.06317387716022349	2.5065203124750957	2.489432641940419	0.28683260754727513	0.9471202347610594	0.09693607914849789	-0.06317387716022349	0.44529713266967885	1.307385387741701	0.199498959657066	0.1057435193187306	-0.21770619049831907	-0.14415770020738172	0.361863890705699	-0.5021594628185433	0.16567699918117285	0.5595311127041214	-0.3116285542321542	-0.18187892804828643	0.021133645104470133	-0.0829964167727617	-0.1147861743354337	0.35369340828392914	0.09365252923096712	-0.12755740770706048	0.42302471307186895	-0.9097420776440606	0.48671736457218895	1.9040762906853876	1.539015712650735	0.6256325006099406	-0.2507838555155022	0.9482935213549268	-0.3748486450944384	2.3949485853029904	2.862123974837008	3.9292282828347993	2.768504964803717
ABUW_0352	1.2410353065875723	1.2371896174134092	0.8576664873859166	0.0930992237502819	-0.02261704123100472	-0.13894540700073943	0.06846322448146402	1.3999989257337528	1.428477903754513	1.0199336131505028	1.387579209281844	0.07763181918710771	2.6282721366302324	2.627126763696311	-0.006103801404526266	0.666730128409978	0.06955373629493522	-0.07763181918710771	0.00869865214848442	1.0347788122078514	0.10536848999638249	-0.13113662927013703	-0.1980313269716012	-0.1259643152504193	0.3239956422220205	-0.568469441684293	0.14719956794008926	0.6223959730305015	-0.47504043619755265	-0.15947279278893234	-0.08949256016726181	0.16990245463959575	0.011125600184605844	0.4451172609263221	0.07836695998265597	-0.19769519622379406	0.31268184751129	-0.8534170328004826	0.5407351852891935	2.065801777854108	1.8099509022951183	0.7621768431177216	-0.3393313314911417	0.4968770447426145	-0.4228455116265808	1.9414785520926365	2.14195351211802	3.31177972155992	2.2807078935353307
ABUW_0353	-0.029575632214160485	0.09116545863942793	-0.7062670741536623	0.08811816353299573	-0.03873110964482862	-0.08824882747785079	0.038861773589680126	0.8000115504302112	0.8360524382687338	0.5496672719504154	0.735702771064429	0.09310571195147599	3.1741206493301988	3.1804643849139147	1.0896761165135205	1.6484163392049762	0.256281883509903	-0.09310571195147599	1.0928655490611643	1.9803053488664712	0.26501124967643186	-0.22224548239764452	-0.23500162367772504	-0.14686314746889906	0.3818647711466241	-0.5969175678173331	0.1357243709209186	0.34294417898452245	-0.4655652439774336	-0.25800239660951085	-0.26017971194306355	0.5172656349877194	0.26440444776274674	0.5673908627686348	-0.00422473581968319	0.005845338155959112	0.44752169672024866	-1.0603755488499322	0.6128538521296818	2.275894852723635	1.9418378670497631	0.9199905159704809	-0.3273197129968213	1.1524410572882466	-0.5926708029736587	2.285025231916208	2.7254386443431162	4.310689193891281	3.174956712006872
ABUW_0354	-0.37154256971347355	-0.13324403288226883	-0.931710048352274	-0.007841545426421348	-0.03401386851106025	0.00642553389272571	0.03542988004475234	0.02838988572668022	0.026170626535330754	0.03299415891243562	-0.03044347744224929	0.11169173959227408	3.10078464452965	3.0775104110755915	0.8699237566413371	1.5786441955303445	0.14891976602786183	-0.11169173959227408	0.8602592563790656	1.8423830584070089	0.08991362060652897	-0.2058090151609946	-0.3222292023904627	-0.1756382176109259	0.49786742000138773	-0.5047066863470064	0.175100227742103	0.44449838908667516	-0.3205135994689172	-0.31811107285258355	-0.012964187776519864	0.670452232003516	0.054116786049933197	0.622773523206428	-0.04115259827341333	-0.009961995574784055	0.4462814445774024	-1.0451085396710065	0.598827095093605	2.0815987808636747	1.6999000236779507	1.034380917774631	-0.4154373610879354	1.1285771262670723	-0.6189435566866948	2.671452606914092	2.9524783846083746	4.462579525604646	3.288651412577467
ABUW_0355	0.8504886130012492	1.1412323844732635	0.24551262557731857	-0.016331167137683344	-0.014266604399775673	0.0433612928321514	-0.012763521294692382	-0.26385444966568894	-0.34632514815869886	-0.2985887690259359	-0.30014910068901113	0.17515069468189282	2.971822371883107	2.9082264559908726	1.0869864414394854	1.978981355798762	0.24459549285133964	-0.17515069468189193	1.159687107684455	2.150687026350635	0.10159976567476559	-0.2827335231933805	-0.28402754332034963	-0.20977783884766943	0.49380538216801906	-0.3123191513441306	0.18107809224280658	0.3645357713783737	-0.20235963981752647	-0.2496667300755755	0.15054293469487323	0.8235495537002544	-0.15469102358015352	0.7789053702328319	0.004148088885280288	0.08411441663327057	0.3998954564508619	-0.8363682497610316	0.43647279331016975	1.8408232298779863	1.4214133924025516	1.0521747732216555	-0.44575313745958267	0.8252603945848191	-0.6064216357620724	2.6268584856211357	2.592188009118529	3.7101590038363383	2.699326749552526
ABUW_0356	0.20538550796392574	-0.5693766297801162	0.07561484364700899	0.11435151050462622	-0.05709517176677448	0.014502655576674073	-0.0717589943145267	-0.8866574353594547	-0.7957790148871471	-0.03664510793015463	-0.6580431919084546	-0.1850323258565103	1.135770205210651	0.9191611898958643	1.7324184211508697	1.4804133703801359	0.002278194253681143	0.1850323258565112	1.4585059366739994	1.474827280552299	-0.020892230267259393	-0.5422578505031748	0.13708324596503463	-0.14601273961889039	0.008929493653853982	0.18246813752696767	0.4434475443059265	0.5726621339456228	0.05257039077310388	-0.3816662828758419	0.36016868341527264	0.34392854073963885	0.10952312159006805	-0.03309011662293582	-0.4696918050053407	-0.058378049201349036	0.5458409266709587	-1.1802841724415885	0.6344432457706288	1.453434241204011	1.3469406242062085	0.9285526260006627	-0.28124645117479563	3.710399486274568	-0.6473061748258675	4.110541328961733	4.34486650340198	1.8913621789628037	2.4063997623031534
ABUW_0357	-1.0518692547462165	-1.8215100441458754	-2.1109801337662595	0.1866570212671368	-0.0757396886696533	0.1301822788836784	-0.24109961148116277	-0.8047449550978669	-0.9643502363848877	0.14009346363178565	-0.3895851856874968	0.1803393712740946	-0.16433859983359156	-0.19178480417638433	1.5596668117525683	2.500584131153899	-0.14281573744451181	-0.18033937127409416	0.41539269006239365	2.42656986563627	0.4799279573312347	-0.4603611952363229	0.7291648909070187	-1.208480577606907	0.47931568669988867	-0.9763749446919605	0.5173347425844868	-0.3496893161622514	0.8970468639542539	0.3382933095538445	-0.1842968960629907	-0.5609375716746947	0.1470776780805343	-0.4044160768513778	0.03721921798245731	0.9521583066180024	-1.030647854837242	-0.007348940037266161	1.0379967948745081	-0.005685013270957384	-0.6774601111501637	0.5430873502162337	0.17018605165329959	0.6518402736328568	-0.7132734018695328	0.8814097386632866	0.9759566951061673	0.22337766317828844	0.5171012913171333
ABUW_0358	-0.9940750815212867	-1.323761819325727	-0.9705218256879178	0.1400560486685105	-0.047104838277859606	-0.023102870606963144	-0.06984833978368599	-0.5841840966153011	-0.4913968331539129	-0.15755442842676448	-0.5247764769506569	0.0811422717232042	0.07475817854592082	0.00840231245712797	0.790563194919371	2.1867353407495385	0.216795850118507	-0.08114227172320376	-0.030393107160109345	1.8159096741263783	0.275517430694423	-0.28351640870756967	0.24605438196360918	-0.20968630989181003	-0.03636807207179915	-0.04904606735214179	-0.3360139689113799	-0.06189877294229085	0.10400146166212698	-0.41880295871245954	-0.17124908728886057	-0.2753514952483638	0.09023631900966533	-0.38763794656148143	0.08101276827919524	0.2182505607155325	-1.043479565312246	-0.05051209988051886	1.0939916651927635	0.5595565725739342	0.2632615615857161	1.2798020546510558	-0.44952431048863284	1.1855537889922192	-0.8302777441624247	1.117813891891378	1.5711651993869755	0.6580659054786424	0.8967748922931782
ABUW_0359	-0.25037429406306	-0.7863365177097075	0.1405970726201451	-0.13987466100236912	0.1100911296991498	0.06528772176028852	-0.03550419045706654	-1.9287016003216442	-1.9023632619427113	-0.9244113467503485	-1.815222709978964	0.11959075027139399	0.08171486592816457	-0.026597124586876575	-3.304225330323277	-0.0008069614048196172	-0.024804285622305855	-0.11959075027139399	-2.8263062610348255	-0.264899067362089	0.12861214099776141	-0.8464990951550586	-0.4836713830839585	0.18530256330434014	0.2983688197796184	-1.0279276293013426	-0.8774835328549031	-0.9614862884839548	-0.66454788479939	-0.7358205109263292	-0.15818245110390627	-0.11959068030784081	0.04266836753607439	-0.38807358239709444	0.11551408356783366	0.86862313676379	-0.1704387543968764	0.35949156526158	-0.18905281086470183	-1.4489463783586825	-1.650686209850467	0.683385757392502	-0.07700966210350213	-2.074643745809734	-0.6063760952889998	-1.3370420690837186	-0.8553254782834827	-2.18735046245998	-2.2572569252537633
ABUW_0360	-0.18215876216378746	-0.8705637513645419	0.5464257125343686	0.146145317294482	0.004360760975839817	-0.007770443729270049	-0.14273563454105442	-1.898857262442383	-2.1473985412058525	-0.7678223309903727	-1.8389593970527498	0.12457636851281073	-0.2720261239952606	-0.3952614878535492	-3.4115246555893	-0.1764265101644753	-0.10631673064271396	-0.12457636851281073	-3.1518468772303025	-0.42861159677992156	0.04328746066447131	-0.7720975154048029	-0.5373665320938752	0.1182205752426917	0.4191459568511844	-0.9587970706714595	-1.119921315026919	-1.0341679976487947	0.10644975504504295	-0.677718601277026	0.004276559293209026	0.11383055158539346	-0.06461534945742198	-0.29407181348940004	0.060338790164211176	0.9458721555213794	-0.1704908475820055	0.5428508330811983	-0.3723599854991875	-1.2639330772095514	-1.3967444454229838	0.39449087232299895	-0.07671600848111737	-2.3422839540963745	-0.31777486384188336	-1.3758810113669222	-0.8642748958113229	-1.8435645435094123	-2.0561595219571505
ABUW_0361	0.2660609696531626	0.06057087118751703	-0.24800189104837855	0.12269145182127428	-0.02243458457377523	0.09895991567599749	-0.19921678292349698	-1.0478595750730144	-0.548636645317413	-0.03312867212191861	-0.8799258982168126	0.19450084714616667	0.8815890522404506	1.0826134701822898	0.43165001644865075	1.2339631533923145	-0.13381603177770351	-0.19450084714616667	-0.17248242382606938	1.0970412247702863	0.18166664089715567	0.20570877968839918	-0.1536334270944466	-0.011532466381412032	0.1651658934758582	-0.41890680012063886	-0.0168848972395943	0.048235153660292074	-0.28763886506670167	0.2289738999183637	0.1782315391364171	-0.02633985018319862	-0.3595489459698249	-0.19471917649774717	0.18131740683340913	0.08947303831049735	0.5189828020409402	-0.8106123960374889	0.2916295939965492	1.3559134083528694	1.2361563665658402	2.005103198426284	-0.8691490829870021	0.5130640659149899	-1.135954115439282	2.2653781705102634	1.953982593777369	1.5724781483364714	0.7141632738207218
ABUW_0362	1.3540842969871045	2.2751745740361997	0.4761967061166912	0.06357414547081763	0.03280148453815457	-0.020685993833753358	-0.07568963617521884	-1.1065974663897662	-0.9046341128102493	-0.6595321864525387	-0.9132491917450611	0.25799118252575326	-1.8505349153236954	-2.2391757109050254	-2.386143032676893	0.501335239397922	-0.08964746929250067	-0.25799118252575326	-2.6599359634997546	0.5780149544293778	0.4094557877402316	0.01832456979499253	-0.12985797587046677	0.29705188914591063	-0.1671939132754443	0.35266460897046037	-0.6617454605180751	-0.4930108827897699	-0.14647071128966394	-0.10730604792333498	0.08150676371901966	-0.11354610236562346	-0.290791858895576	-0.30827745352004987	0.2092850951765559	0.01597549274987564	0.610012197965113	-1.299283507775355	0.6892713098102421	-0.7109461281542693	-1.2029912356039643	1.975528673534234	-1.1729256456365502	-0.15109295541528622	-0.8026030278976846	2.1977463986118893	1.8764682490329698	1.9624426905920642	-1.2669676352410555
ABUW_0363	-1.3386898782075232	-0.7931908035068487	-1.4632026103774836	-0.13811689443328046	0.10793676100077931	0.0584235726691098	-0.02824343923660866	-1.669994758822254	-1.509387227275857	-1.0430680336772964	-1.4272969311981596	-0.05399810495508106	-1.0305442709228085	-0.5672930777208727	-1.0638457784857627	0.45864138685624933	0.12359751134668517	0.05399810495508017	-1.2420106637604817	0.38447301602795836	0.09715752210080897	-0.1279191585555619	-0.125547744183387	0.07207033056962509	0.05347741361376279	-0.6963330658312321	-0.3118964060507201	-0.5664838168972137	-0.5654205071908871	-0.5608247768096124	0.14742327451644766	-0.008458763799264801	-0.1360961897484918	-0.4859077536147396	-0.011327084767956741	0.19470812656758696	0.2939865819311436	-0.47728816326373913	0.1833015813325929	1.359409290474817	1.4195981401388815	0.7321474227011633	-0.5916447460364598	0.7422113092896812	-0.1405026766647044	1.5123268667552834	1.5401101143908136	1.6736387121948573	0.45778562967223113
ABUW_0364	1.9791494486524748	1.7299441883328228	1.4872806906360552	0.09397257184446328	0.029713241553954717	0.07759398224186143	-0.20127979564027854	-0.13454435688204747	-0.2657296950110455	0.3883190092533564	-0.006930128606915886	-0.1168116486227575	2.103892004408565	2.308862139512459	0.07180710358789888	0.6797753859950335	0.05898181943010261	0.1168116486227575	0.6615515092227149	0.36033275992272173	-0.28280431498250724	0.04353991896469811	-0.20525032297904122	-0.06274497278352165	0.267995295762562	-0.34808577292444376	0.2077284654818632	-0.008015492124312296	-0.2590655211439232	-0.14827992664066514	0.07564315774047081	-0.13094761865871618	-0.17258559554491804	-0.14094646145088596	0.09694243780444722	0.38825803427932204	0.6072229739752233	-0.698656444843798	0.09143347086857556	-1.4543165940241733	-1.7815415790672446	0.09169411774277059	0.012303836954195901	0.67045960806289	-0.1039979546969656	0.35766611009168336	0.9503406920784485	1.2049962816850037	0.927498419785608
ABUW_0365	0.7363305219317091	0.6702608148286222	-0.17209484111679352	0.1268330768278867	0.0646084199313055	-0.004368597500056914	-0.1870728992591344	-0.24837209000202343	-0.50589772249488	0.07139036218794104	-0.2251154049517785	-0.19715411427193885	1.9688175177582758	2.1202391107914504	0.5328942959229286	0.8116527020137596	-0.04977740194319935	0.19715411427193885	0.9078212994463977	0.8652893843683493	-0.20370390615087697	0.21104864502448972	-0.05327520244764017	-0.25977650718442735	0.31305170963206663	-0.26040058718818937	0.2852894449106973	0.19470603792380725	0.06645980208619573	0.17697905788333834	-0.01283443489640046	-0.1739900473201308	-0.2550432782549841	-0.38687305622872525	0.26787771315138453	0.11051735477778912	0.3795623845725551	-0.9660084701209204	0.5864460855483662	0.5555469939129996	0.30843732990173045	0.3901674404903188	0.29340995637709444	1.578304009237943	-0.6835773968674133	1.5319450624944642	1.7593659838544244	1.931608236283596	1.745073640917166
ABUW_0366	1.129663935102509	1.0396672133070828	0.452343628687057	0.012912422553053915	-0.015073347236858048	-0.03169898556603368	0.0338599102498387	1.0169802831230532	1.0326030036693874	0.4155133894447838	0.9783011001871147	-0.11959510845314814	2.3852955084769185	2.3676704977056975	1.9034676393206231	0.9022347818453937	0.2503319128712649	0.11959510845314814	1.9989614468064483	1.3365276844215446	0.22660058127167382	0.1455881498459659	-0.20136637454064932	0.14023354382566477	0.061132830714983655	-0.11637877162447818	0.23902341354890932	0.1498673271073292	-0.047851330316886376	0.566850021443245	-0.08379286866602254	0.08921893746490817	0.05278251460509775	-0.09376258949651994	0.03101035406092567	-0.322199062188786	0.5361744688053252	-0.9772847991156697	0.4411103303103454	0.425205839358509	0.46852960659301246	1.383110305728429	-0.4608258779135128	4.0755324153549015	-0.9222844278149152	4.342296715708692	4.1949926741567545	4.593957889703807	4.4764827750141585
ABUW_0367	0.9938582029439589	1.002467353462536	0.5076797775865671	0.009312313285041895	-0.0005594242938986582	-0.03588173891558366	0.027128849924439535	1.2533644376839659	1.2717397277578675	0.8194751297189429	1.2875973765803996	-0.040285874740470184	2.16664769872626	2.1762074598848553	2.22387430535737	1.3417054490951639	0.29872211562952966	0.040285874740469296	2.2764197507580395	1.553514652090005	0.034106858104034465	0.17296115883283214	0.034166818654821185	-0.03470744740477816	0.000540628749957861	-0.05157441021675879	0.25475899665679336	0.24465600191033055	-0.036973445537602956	0.4094062173948263	-0.025144354453420448	-0.028611177738609328	0.0604953545168776	0.2840859771091697	-0.035351000063458926	-0.34734923893988956	0.6712079450096153	-1.4363568225249113	0.765148877515295	0.9792043429010464	1.1346145560486685	1.2494850674227798	-0.25579760820580955	3.8050565491944295	-0.993687459216972	5.383366351127874	4.248899248767739	4.401422320581611	4.297002985002907
ABUW_0368	-1.662862202103704	-1.7864188844787448	-1.9365385453759862	0.1377394122763258	-0.0017015484916553802	0.010676267544792672	-0.1467141313294622	-0.4016567661291619	-0.3096837329851363	-0.11808148090534676	-0.28091950944503985	-0.01736953999184654	-0.04679036938425263	-0.2106157780561686	1.7951136803816112	0.9573483366199551	0.2143436246441337	0.017369539991846317	1.5022659923421906	0.9325069642380206	0.11170668234452963	0.3956627987059398	0.23772564335918567	-0.2896818997980142	0.051956256438830284	0.138211258777301	0.007121777369331728	0.01240627817313067	0.47444580862921404	-0.055450515430794045	-0.3173447094498574	-0.2652531950477077	-0.2766847724616115	-0.6621997767687113	0.5940294819114684	-0.32486914190641736	0.25376769958182455	-0.6223046217568236	0.368536922174999	1.1518120087137145	0.9740819011862294	2.4645992986792864	-0.8087638311723184	2.3122177854495964	-1.655835467506968	2.7049211349017455	2.790602845022005	1.8266840404535385	1.9160729297652077
ABUW_0369	0.6062107810507547	0.2097037088251108	0.7702021276864084	0.22577019883896288	-0.08220064700114005	0.033695469309362736	-0.17726502114718556	-0.5046355274033321	-0.606063132738738	0.015301770199002362	-0.4158375755640602	0.034290594706614996	-0.33378689537967077	-0.17003599947307357	-2.1519261343886806	-1.1912624931429878	0.018782325806403932	-0.03429059470661411	-2.520625291026135	-1.1017605222458888	0.13499140093091722	-0.012728437586255303	-0.42514573452442583	0.1296314653699202	0.2955142691545065	0.8321522420494478	0.5943909129753946	0.4024456048775873	0.3394026989226422	0.10483859790024397	0.06298070701913705	-0.023014998852798563	-0.059692505805879925	-0.40089681158716184	-0.003288201213258013	0.5030451599092522	0.23830923467425436	-0.4124888112367229	0.17417957656246763	1.5098018654250458	1.7043783573833817	1.2081312980340426	-0.4189534194479312	1.698009976421634	-0.7891778785861114	1.5860653834972283	1.5764187576453548	3.379611435504602	3.995088032115314
ABUW_0370	0.5322556287265696	0.3256957812697401	-0.14194858267810462	0.20908398596287991	0.10694657561494836	-0.004110052378383244	-0.31192050919944636	-0.8065616903455086	-0.6618825556613435	-0.3565250457740814	-0.5585828383629545	0.11242155517157482	-0.19657701827832152	-0.05718442046575323	-1.7736853202665852	-0.4967396008269769	0.025389505435349236	-0.1124215551715757	-1.5160828252119654	-0.5706873843797817	0.10446322958063359	0.3669393417184299	-0.07304250433793147	-0.12908642514510493	0.2021289294830355	0.6142443621636886	0.6056677920352485	0.9238418931056662	0.7629241066013828	0.6276811683568075	0.15651337886903516	-0.48915697517405254	-0.380010102545953	-0.3639763487758132	0.2234967236769183	0.43099621727825976	-0.11405427263040346	0.158054417123751	-0.044000144493347104	0.7379495346082052	0.6521763917459786	1.1625158481905227	-0.5001457194919592	0.9555274649656291	-0.6623701286985644	1.6987873039024621	1.2259360893271736	2.1027219767892764	2.8342056791176797
ABUW_0371	-1.4813066319356887	-1.6562589397178327	-1.7857783790310044	0.295921132032416	0.24244246601957276	-0.0086098153423384	-0.5297537827096503	-1.3591683430382693	-1.33470615398591	-1.4395651324013512	-1.140492195539629	-0.22426688405433115	0.4260495433733711	0.6618224567125113	0.8798892864439032	0.13036318990879714	-0.3061703069764987	0.22426688405433115	0.8271437517952513	0.32389601133312773	-0.26488304194227785	0.3451827278273534	-0.08360412101734882	-0.07006114329213453	0.15366526430948113	-0.0012719823045523881	-0.002864338120963872	0.46146900203497854	0.09015602004744405	0.2573197321956142	-0.07738619153108361	-0.15089611833538008	0.00016210394028837172	0.8412408843373318	0.07722408759079524	-0.31892759544017846	0.42580097598084876	-1.2792799796398588	0.8534790036590105	0.6418390032594279	0.6453933583544784	1.6203819221276228	0.09611089471163181	3.889716156259667	-1.7164928168392544	3.531534079893602	3.5666423304619683	0.5336837784543991	1.3861280332805852
ABUW_0372	-1.8979729444986546	-1.7846676654977287	-1.6748494289034674	0.10558384123438991	0.07262129867825529	-0.032995378085834304	-0.14520976182680911	-1.1609652587166241	-1.0810802866585103	-0.7359018897702754	-1.0308638692132863	-0.04650811785821496	2.675115752945101	2.5949027863365197	0.3748772823308446	1.8553233494030676	-0.024212738040750637	0.04650811785821496	0.8967363656099057	2.092037184881163	-0.06841539800335816	0.1268167101038724	-1.0273592230405253	0.7595143485980103	0.2678448744425115	0.007477393935959142	-0.10450841556822077	0.3456049118952311	-0.8526689232822857	-0.3440423605773777	-0.676048631269472	0.6951286410931701	0.5003749820581316	0.2283210115499923	0.17567364921134043	0.0799678255366505	0.19169772244043237	0.18840760851321114	-0.3801053309536435	1.9152300717240163	1.9071571885579885	-0.0400912224941834	-0.036649856548864435	0.5120994873737246	0.07674107904304606	0.08682578256184215	0.08337125665556933	-1.5911389119286472	-0.15590187716195913
ABUW_0373	2.475404241278949	2.081379530889784	2.072557206444743	0.05592111737151928	-0.008763983834983335	-0.018342189845623302	-0.02881494369091442	-0.2885473769140239	-0.38075909417289466	0.16749150539773172	-0.19685930639881022	0.018410377143366574	0.7043973509549026	0.6938743473660542	3.271658104871876	2.7975171469991116	0.3496424064745991	-0.018410377143366574	3.220118704715735	2.8076227696181464	0.23518592372101832	0.09910359621710096	-0.13917494098331762	-0.09998049898941108	0.2391554399727296	0.059108851040997834	-0.08915526192678058	0.07799616783241436	0.317059216328059	0.03945195132399526	0.01676285136238409	0.244099773457795	-0.12138638958061598	0.3977783466138094	0.10462353821823012	0.13765373984494378	0.15161832291121424	-0.745610174411075	0.5939918514998608	1.7312733109149345	1.8235605720990646	1.2832286587419368	-0.748947367467582	2.2832162724193807	-0.5342812912743558	2.4711492642035955	2.86395415518074	1.8089773055859197	1.9634018259982104
ABUW_0374	-2.112716765343075	-2.232027789649292	-2.23359665481495	0.06480734743539607	-0.09080870130049945	0.07708627107945354	-0.05108491721434483	-0.109879667389162	-0.015750395866170663	-0.33156758877959724	-0.3205301757953034	-0.013759626952887238	0.9201774895515733	0.9123037170081938	-0.4032354331644088	0.7818583836918718	0.1513177569854518	0.013759626952887238	-0.6195869215485423	0.8852954397055663	0.12977859375612244	-0.027962905392607595	-0.4574777257264362	0.07533692695887506	0.38214079876755935	-0.3643003587231535	-0.21090194849392319	0.054886511889562506	-0.050250256467858634	0.4609485026248441	-0.04820632331410124	-0.22905684065950993	0.09320353303265971	-0.6852197269230409	-0.04499720971856025	0.297153172769665	0.10030376193127388	-0.2301421124504106	0.1298383505191385	1.151442759416983	0.8761096393580496	1.0384781964634504	-0.3641669649397352	1.4590566659995376	-0.6743112315237143	1.7384107782273137	1.7091198360769253	3.4041169639089333	1.2513898281343314
ABUW_0375	1.9716895324689965	1.8705240017160918	1.7581701425948193	0.069109073350341	0.03666083577093815	0.04133517716062585	-0.14710508628190233	0.2895027497572764	0.2806799772251791	0.4224028214737414	0.39005365598450226	0.0011321258742169604	2.4936425590970837	2.5597616036573596	0.30459199682988114	1.2140094104049028	-0.05250889673821568	-0.0011321258742169604	0.22591424332378907	1.4269903134423414	0.0684486436186873	-0.5472198854888619	-0.530606017601956	0.2302588704803199	0.3003471471216361	-0.7982665926536763	-0.48414545931026876	-0.42459843850911483	-0.9661797513814907	-0.2791005953610197	0.02524227892768849	-0.31514017096594227	0.07399661420328751	-0.351699981440067	-0.09923889313097511	0.3609491639430482	0.6311851344067989	-1.2697195217718757	0.6385343873650751	-0.6340853003563698	-0.7415713749370774	0.9222859792501481	-0.3530536913039777	0.47386368388307076	-0.5692322879461678	0.3588306874883296	0.6539379987674643	2.407309412141065	1.4285960915166767
ABUW_0376	1.4643302253124384	1.2722561604026437	1.1773057622104464	-0.012898814306785411	0.017522685267017835	0.07424533649463516	-0.07886920745486492	0.25439988972201455	0.2850008692158337	0.46315950706016284	0.4092902872477131	-0.098596516717949	1.6649832533135882	1.5422364117146508	0.8067736136352952	0.8891841489475683	0.13400907355869585	0.098596516717949	0.6411900704319651	0.869167748757925	0.1543775086019865	0.2303196688972351	-0.20452807185606314	-0.06162795154109357	0.2661560233971567	-0.3206171534102369	-0.1690868460835322	0.16946038599746327	0.006334997007135357	0.02128753574733988	-0.038227197485041664	-0.30681585702310077	-0.16744466221337984	-0.35097937187291706	0.20567185969841972	0.37397430834053047	0.1934396563255314	-0.739293801500641	0.5458541451751104	0.9329589907727058	0.844839250991301	1.6352828091332108	-0.474191920381982	1.5377612115655652	-1.161090888751229	1.8558019642520613	1.6133323978296974	2.0679252807957185	1.793483404162624
ABUW_0377	-0.2992073198708436	-0.5145806025560997	-0.07446437835139097	0.002003024199054515	0.037329755232532236	-0.034247168620380464	-0.005085610811207175	-0.36044583144120423	-0.3921279582706667	-0.14571154570868305	-0.27843798577335743	0.08585912138638907	2.0647235829676456	2.0538808371603414	-2.261016947810748	-0.8350701730934436	0.06534557196408564	-0.08585912138638907	-2.3688032363693736	-0.7370821251807316	0.034583923996542865	-0.039207878583706446	-0.7654934015602866	0.2735632052799275	0.49193019628036083	-0.5701431927068512	-0.6811026700670357	-0.6023205812959613	-0.22672842683247474	-0.45339236738540123	-0.24081688568094606	-1.0491206450196913	0.2607676402068346	-1.887997750941497	-0.019950754525885017	0.8554842016358641	-0.013320965439034715	0.31576934311397586	-0.30244837767494115	0.4327011279676567	-0.7150544789422746	1.0757059580457895	-0.40171835771745723	0.6815631436853948	-0.6739876003283332	0.11777688419204768	0.3279504447811856	1.4368243221761885	0.8746722811360037
ABUW_0378	1.383450139078274	1.2082704572188643	1.0364135608360217	0.035686982853532	-0.009814849559519168	0.0444731863791441	-0.07034531967315338	-0.371960271980595	-0.4603118988676913	0.3464557902175631	-0.3062426356120538	-0.04550268447661221	0.2833240566266131	0.20770693596632306	0.6952920547279913	0.5533688229156226	-0.07181413509755874	0.04550268447661221	0.8389530012357165	0.5210597239433268	-0.06197514330088172	0.12474663775778438	-0.26383515283716097	0.10839325318069015	0.15544189965646904	-0.19895747158238564	0.0075527608018175485	-0.028859617227199763	-0.3902346386254818	-0.047434243453629676	0.005389891077160591	0.15517025680028151	-0.13688316992266358	0.32286355944455547	0.13149327884550566	-0.12456716994604644	0.49322019148891183	-0.9935696366036488	0.500349445114737	1.0907775462588631	1.0746159457608782	1.3425589944426832	-0.46418646755814175	2.620906845877891	-0.8783725268845415	1.914135735426619	2.352079931722715	3.206546521684716	2.7077809101037023
ABUW_0379	0.552904818752725	0.6001489753853599	-0.13364780254869402	0.013566209328366163	-0.03320903744125214	0.004397878209474015	0.015244949903410188	-0.1045910139283075	-0.14808969277122674	0.005632752342335401	-0.06277529238679769	-0.0333801087473784	1.1293720861416414	1.1771745709372032	1.1919911867679414	0.5319857262501637	0.21821917752835684	0.0333801087473784	1.1606003225175785	0.8016388590440107	0.21589311024196878	0.3493396232507884	-0.09383459293103602	-0.032072286836254627	0.12590687976729154	0.10218420668092332	0.20658888681664855	0.2647225926988419	0.2810795376117401	0.20076405331974634	-0.03592865630354236	-0.2607302800817708	-0.1832769462527386	-0.29595640075262786	0.21920560255628274	-0.30678992393234505	-0.08003887069601312	-0.007338095403704337	0.08737696609971923	2.487107831116239	2.470697195201023	1.110845484027121	-0.5878932521934805	2.978961522778606	-0.5229522318336404	2.217629350074729	2.710633837117337	3.947153184364967	3.5796257638445272
ABUW_0380	0.8240761514150297	1.7400105391238228	0.30274452986061284	0.0005251711447264995	0.05109092099200119	0.03670044827106267	-0.08831654040779213	0.525022176804141	0.5413269788092627	0.18096656075912065	0.4732269068085557	-0.10125386591900476	-0.23555545881532236	-0.19429201145741004	2.0784676361109433	0.6483402500765889	0.1661924100924912	0.10125386591900565	2.043284465901422	0.8073588856544722	0.11169086228548508	0.14448408248551647	0.45220899484836163	-0.3149476000756408	-0.1372613947727208	0.4102989572919684	0.6008806263115689	1.0195944015214033	0.4096688030704039	0.43130734506246515	-0.3956020611186126	-0.44497382607770497	0.27253781539241295	-0.08932785394975085	0.12306424572619967	-0.45649165295802163	-0.06214959658540309	-0.08576377020267323	0.14791336678807543	0.5533562714541373	1.0747302045255127	1.0314556961850068	-0.2665694186337504	3.934844817068023	-0.7648862775512573	2.993184966914874	3.3391630092495417	3.8712252393226363	4.021119416704074
ABUW_0381	-5.435408781633823	-3.4529526916052315	-4.7603678063114785	0.040287458400934284	-0.026497305715864172	-0.07933948766288701	0.0655493349778169	1.6101728621921794	1.6315142979761	1.0582197297843958	1.537142375878732	-0.09509308465333755	1.9310764663343543	1.8801879647672086	8.196553422031844	4.47563048535287	0.42328810461617206	0.09509308465333799	7.940347001172132	4.8485396217605645	0.365295551848019	0.1253990179156732	1.4012748661933472	-0.49308053760339465	-0.9081943285899525	1.5232412200383791	0.19491649547942824	1.3694704536300897	1.94732401287391	1.070449287374851	0.1340090262367717	-1.0581982071699656	0.2647989434084508	-0.5145541315945383	-0.39880796964522425	-1.5862383100947648	-0.08280492253634097	0.3952240622813603	-0.31241913974501845	2.5921064485722587	3.2360031915340555	0.854776347584032	0.06550812599542066	8.492687166711027	-0.9202844735794531	6.483640580991215	7.189412739130024	7.646271648469767	7.628033981565611
ABUW_0382	0.3296798689539102	0.6289125522694148	-0.6302737469261377	0.10077023577542121	0.05827458275277131	0.07937908502333091	-0.2384239035515252	0.4124995700213496	0.3357787129130543	0.46712780606312254	0.4629595653541996	-0.19772594180497238	0.29256444851204444	-0.327971241615415	2.289886602927677	1.3993170998548963	-0.5277719276172013	0.19772594180497238	1.9406002701103016	1.2589528732064417	-0.36044898354543786	-0.16504852951748017	1.3141849297733392	-0.7668795159626165	-0.5473054138107232	4.088707677715763	3.7897658335699473	3.8938809786002357	1.1108996747194242	1.1990737349803213	0.6281733540735006	-1.2784615542973905	0.0036484925293684967	-1.2431755340834425	-0.6318218466028687	-0.7241744394179324	0.4394212070662782	0.02708884925375976	-0.46651005632003706	0.14998599554076453	0.11562977497434712	1.0006281805994108	-0.00023259388412277815	4.661250666541583	-1.000395586715288	2.5767137972291936	3.2836684389546873	3.025833697384928	3.1956015546849406
ABUW_0383	0.9853357515404157	1.0727938560936234	0.2479336015064586	0.0848736181585732	-0.026939824264255563	-0.01530749110359153	-0.04262630279072788	0.9926987335679689	1.040883784277276	0.9660894992429121	1.117085749510239	-0.07963410410671923	1.305817977561471	1.1796962438632042	0.5857429001959646	0.20200180085773756	0.04829133025729604	0.07963410410671923	0.5617649904912119	0.354557769482005	0.017037174826636026	-0.04061739667421982	-0.10714916036324773	0.02266715858498003	0.08448200177827125	0.6046649015167667	0.46507949968594886	0.6239878311978018	-0.022375047067564324	-0.2567206885597102	0.21093417763427436	-0.12060124090119739	-0.03564767036592009	-0.12234960487880286	-0.17528650726835515	-0.3317227250285173	0.4182694088967711	-0.8874057887298905	0.46913637983311673	1.3859459502917266	1.352378979195092	1.125846204950106	-0.21087558729198808	4.147401046990434	-0.9149706176581192	2.362080210305071	3.0405937352630508	3.1872168479531515	3.366381958192796
ABUW_0384	0.8241604827484572	0.9825763566473427	0.12429052333696955	0.012423342253294223	0.024818009267123742	-0.05580237846928604	0.018561026948869852	1.2874901573639832	1.2739919572568237	0.6269697223172352	1.2291612664220075	-0.05231794574882809	1.6919098102184043	1.6417735235066147	1.6084199403838184	0.9015375167237245	-0.026643094610073526	0.052317945748828976	1.4788109732725667	0.9961815495443922	0.032385821200767495	-0.08108997491348546	-0.08861387312896163	0.07718832919607621	0.011425543932880089	0.9854316720422176	0.7216806808546892	0.63262339925285	0.16710176079732797	0.030215434780261674	0.05287025459200745	-0.1198332076173676	-0.054956987940183666	-0.3315614533960032	0.0020867333481779937	-0.26116936785825384	0.4083127969546494	-1.0001353087579794	0.5918225118033282	1.3092113964299745	1.2398558441860548	1.3051820367570643	-0.26355772788822485	4.631353020254312	-1.0416243088688386	3.2512306022914164	3.595738293170869	3.686786506795138	3.7005950964829823
ABUW_0385	0.4184312912718191	0.27337838797996916	-0.2908218361441337	0.07541461673003891	-0.05664917451124296	-0.025183672871438745	0.006418230652642798	0.8806922179414158	0.8615248692849651	0.5309285422589483	0.770917577869147	0.03333148898304383	0.914710787329641	0.8589544513025693	1.190133882210688	1.256420261630904	-0.04151409667410455	-0.033331488983042945	1.2370044217672298	1.2172497688052104	0.0488658898783747	-0.07462696765760768	-0.012886450297687091	0.07190476610489682	-0.05901831580721151	1.0127091946578304	0.6925677941430983	0.5731751397746621	0.22281970692523956	0.05040425670776649	-0.024058039238109785	-0.0917681767124563	0.06636289443076038	-0.22645964270780894	-0.04230485519265237	-0.06710915711132337	0.388927363683778	-0.7278247188029274	0.3388973551191503	0.951302866236623	0.841418640282332	0.9392413554664882	-0.42643339728820084	3.8737835397246414	-0.5128079581782874	2.7019727417357196	3.1693704673703422	2.724662871225954	2.8388145161716984
ABUW_0386	0.49406200926694943	0.2358321996933075	0.21038728739789647	0.011783885110785874	-0.013199556751237296	0.013826535898877168	-0.01241086425842397	0.0824395938667486	0.1376132940675312	0.1359736617532601	0.11999291980390048	0.056694955376816125	0.7236448890120162	0.626888873162768	0.6423681690867493	1.1011389547336083	0.017684507664046833	-0.0566949553768179	0.8532538484875491	0.984950287519279	0.07219690066560602	-0.15519367796956018	-0.18854835204433407	0.18152614075152407	0.007022211292813552	0.808775783562572	0.8535870319842296	0.6554000551456483	0.1498224579801306	0.04149524152394157	-0.0375138466435434	0.11569400331838864	0.11603302010866301	0.0740023866623698	-0.07851917346511961	0.23489927066497884	0.34475266629092793	-0.6478898414350649	0.30313717514413874	-0.0549822166327143	-0.18707351971262653	0.7267804058178582	-0.1250600711709664	2.491447049552753	-0.6017203346468891	2.95714943264577	2.5481473815538243	1.2519626046162236	1.4507160541414832
ABUW_0387	0.5397784373921013	0.22138321897416802	0.25479329549253116	-0.32438414865579546	-0.020482818395969105	0.23966937192947313	0.10519759512229143	0.024471233621564892	0.18992917810989596	0.19377534697081344	0.16516060300853752	0.11338968462183185	0.6121755136784897	0.433645242586155	0.9197096413397601	1.262839455763312	0.13213841838975338	-0.11338968462183185	1.063245552210316	1.2315425563926476	0.17200363874103974	0.1040460336143898	-0.015117150846331029	0.00592686046853963	0.009190290377789623	0.7758038932316591	0.8770931070886512	0.6503188492580598	0.3147399729164313	0.16731055056818533	-0.0827292566526614	0.05151841695719561	0.1471781925487834	0.05663539140224927	-0.064448935896122	0.28329209426224455	0.1083713328160485	-0.2383124955413276	0.12994116272527734	0.029608071496550536	-0.19569926793549364	0.44497557403988797	-0.6520820123558213	1.0119083572988634	0.20710643831593334	7.245085573561011	3.9200333542514896	-0.33599052026189824	-0.12221981037660079
ABUW_0388	1.41246934227168	1.4745442580476098	1.2681616257263606	0.0900680253558015	-0.03832452336471004	0.044121738739842264	-0.09586524073093461	0.1785472553291143	0.16613727182941762	0.5086596309848526	0.38301851916457164	0.022155410700022138	0.4251159723393858	0.6300396235494325	0.3923093754670228	-0.25200083641852533	0.10365969425472699	-0.022155410700023026	0.6670812943032995	-0.166703866465145	-0.06121803319330965	0.0732865568909773	-0.18654674217944045	-0.02875363434383793	0.2153003765232775	-0.15905828929080812	0.0034608394713675494	-0.07273986347315198	0.04918604667239723	0.31460099581176415	0.11823895124253347	0.1804017403588274	-0.03659824108055876	0.6891865397464638	-0.08164071016197738	0.0305533512029319	0.3034678492362497	-0.8233839256293227	0.5199160763930735	0.3908683075530277	0.5594432345868201	1.975295675108311	-0.21366946123259734	1.898225615618966	-1.7616262138757137	1.7738697344441072	2.298584730887798	1.5819086552725286	1.3689349632535355
ABUW_0389	1.4165814961944454	1.0259247278293255	1.1533512902021839	0.0599596480125868	-0.055957489141036376	-0.01616522782053398	0.012163068948984446	-0.14254039053904322	-0.17985028643867818	0.40490921787684364	-0.11134801759550239	0.019511527522499073	1.4599973768752434	1.4901870502803831	0.9941631198809633	2.009476267200901	0.19488871477456104	-0.019511527522498184	1.0875367799313391	1.9906113748767353	0.14702320969504168	-0.3009986598790739	-0.3248064676511264	0.013636973314229195	0.3111694943368999	-0.5669306690787108	-0.6575313694914051	-0.31674752827691677	-0.2423280364322853	-0.2628321360904895	0.05138809993306559	0.10855411308156881	-0.02958551999473169	0.049654573742691	-0.02180257993833301	0.43255418581927874	0.5694242085892061	-1.1499285489482567	0.5805043403590489	-0.10820991318919848	-0.30993257035345945	1.1214105380606068	-0.37282118924960805	1.1314326406460413	-0.7485893488110014	0.5197467303451067	1.0592099861075308	2.508689213637746	1.7976059678193526
ABUW_0390	1.7052426976119355	1.2378939245143146	1.1862974635775858	0.009693800800596897	0.016933621137892096	0.05509173603098727	-0.08171915796947626	-0.2249294821325547	0.028457978698252617	0.18300411142601103	0.028412232086120426	0.01631905155654856	1.5197593085133603	1.5103471613164494	0.721699408268468	1.2719022204277293	0.1538689579309649	-0.01631905155654767	0.5860306136516433	1.3328131085829646	0.10021391629700904	-0.12062487695231106	-0.22103525911195732	-0.10071295651962053	0.32174821563157785	-0.5314934003175935	-0.35495816452846984	-0.017517855413316852	-0.22100407914504316	0.026178591572044496	0.16358987074525988	-0.006274231096330851	-0.08896333714257221	-0.0770977957581902	-0.07462653360268945	0.149300282207256	0.39019748293245016	-0.8881764001849444	0.4979789172524942	0.006485970263431007	-0.08255114311380485	0.8324481466757998	-0.19937940236910467	1.1770222894293951	-0.6330687443066951	0.7823865749721062	0.9558543843304541	2.217401807863401	1.8068738105888702
ABUW_0391	0.5186939818836036	0.39755013053642685	-0.1838391479197936	0.0871986621570553	0.01652453506684104	-0.04400412231584294	-0.05971907490805073	-0.49051567628436565	-0.6242177943705745	-0.1432605152812947	-0.40011180149526915	-0.14007324427432533	0.1845415643141024	0.15545600100902313	-0.530864557746495	-0.5375705096614687	0.15788287899230724	0.14007324427432533	-0.371812124678355	-0.17386547027700727	-0.23039270622906916	0.3852824788921847	-0.4353373198013353	0.08682317733387901	0.3485141424674554	-0.30865348604565934	-0.20398353201244745	-0.02157061466766841	0.07663384273043317	0.1359084350571349	0.09929513658915257	-0.22653806424460265	-0.5359019526565825	-0.39379279494858377	0.43660681606742946	-0.0763939611504445	0.145515612590156	-0.5152091865264281	0.36969357393627256	-0.07423037807166732	-0.07804465227730661	1.8711916258051642	0.27213032253062464	1.995770100987389	-2.14332194833579	1.1164479477300913	1.8082985807888785	-0.16597954978827945	-0.05756503623717313
ABUW_0392	0.18332766731584904	0.15257850049269717	0.1613615854757846	0.126378972371624	-0.0018228295596554034	0.04226199768250982	-0.1668181404944784	-0.8362382946779521	-0.8113975874060868	-0.13689915974505507	-0.5896610342217032	-0.11043861266636767	0.29184014148511483	0.20914613584899033	-0.5306473377759962	-0.19564045916621353	0.06929287292585506	0.11043861266636767	-0.5024547936544055	-0.1228936116798156	-0.04954495246680857	0.1542486224731947	-0.18097350199574702	-0.012671381973174967	0.193644883968922	-0.17230999828484084	-0.13406531928326348	-0.119268157721371	-0.022131559948054935	-0.07734907003264979	-0.0009545320758999054	-0.3494489396922642	-0.19330193695015652	-0.379571675486047	0.1942564690260591	0.054071523912251784	0.2278100294876917	-0.6096528949253077	0.3818428654376178	1.5229830570745295	1.3470338158663435	1.8211322211067889	-0.600772828129041	2.2781736325023423	-1.2203593929777483	2.3053033301307457	2.359948915104869	2.3111210218094977	2.094187607199584
ABUW_0393	-0.42991216161445767	-0.7412136275857213	-0.8708604686739365	0.023708527200287932	0.07944179757449188	-0.014129314403249715	-0.0890210103715301	-1.0198271063044801	-1.1097362708334044	0.1245983327101321	-0.8754830035886068	0.039549533929843506	0.022805837182378497	-0.08636086574006008	0.1626683876633308	0.9656708118332009	0.17649494038516522	-0.039549533929843506	0.2060564276625172	1.0495162662912438	0.12159073126919573	-0.12243315277799738	-0.23379089278621734	-0.13405389680294366	0.36784478958916456	-0.40359006937829545	-0.6138408054569133	-0.4042689969836486	-0.09330569328683946	-0.10353136181104894	0.1511400236349978	-0.1293526613699827	-0.3698960688066677	-0.2917769094658391	0.21875604517166813	0.3501495921249447	0.02865256986423237	-0.09134622860501196	0.0626936587407787	0.5302594716281757	0.209422096533447	0.6842622109338539	-0.23340248068441483	1.45606799924962	-0.4508597302494399	1.3195326057834382	1.6835076747060826	1.0666153967928862	1.3078653529634225
ABUW_0394	-0.9427447978263741	-1.1301611151501652	-1.0732275783483258	0.015054312506024736	0.019651744136440996	0.04416501688184482	-0.07887107352431144	-1.3482068099995725	-1.3528317977899231	-0.622635513559568	-1.2332250447471491	0.041143687663636186	0.11038659523254957	0.024097384318481296	-1.0288901787089282	0.3982866519133781	-4.622384223562648e-05	-0.041143687663636186	-1.267364033038083	0.44821544929899204	-0.13128945178628992	-0.25475657916668126	-0.004064181923281396	-0.18793064430818607	0.19199482623146746	-0.3800181269105236	-0.6174229531195108	-0.0944672572166283	-0.11430338901467163	-0.0757641964614777	-0.04494754372279619	-0.4070246418612897	-0.20852065652686314	-0.6318772618044894	0.2534682002496602	0.627373409203221	0.011999708388520602	-0.166774242261166	0.1547745338726445	0.21518181694735805	0.16545242638041913	1.1599439709061672	-0.44329502154410116	0.6249678687171443	-0.716648949362066	0.32915561928500736	1.0245032649983283	1.6285895249032016	0.9143668392388156
ABUW_0395	0.9737859045496773	0.6476829182178259	0.5398007929629802	0.08685924152508395	-0.045708929413406096	-0.039917932457486316	-0.0012323796541888754	0.6067361169471033	0.5136861100615695	0.37087740795239466	0.5700630898253456	0.049909715444154124	1.047341977588304	1.0772555737635443	0.3132573863470087	0.16132606335471333	0.0932076399052777	-0.049909715444153235	0.46640190833655737	0.3513379463393189	0.12811597681642883	0.10525981528240891	-0.1310349285170993	0.10116580580918111	0.029869122707917306	-0.17908747396233604	0.06390214201278432	0.1548041912373712	-0.12907203810192502	0.17034371808635207	0.056445243708756365	0.05959344374019793	-0.06201603519273835	0.10207118281073235	0.005570791483983761	-0.0842070217831079	0.17857773101748098	-0.36375207790876996	0.18517434689128986	1.0357340132691641	0.9338196204377924	0.8496067437890993	-0.3022014068427419	1.612684579480674	-0.5474053369463583	1.472678617412285	1.757859555170187	2.597482218425821	2.4434805333622487
ABUW_0396	-0.6557893625592044	-0.8853571144690235	-0.9359775350538317	0.07312760811915986	-0.004836102488117611	0.05066592601716291	-0.11895743164820605	-0.48176855939899976	-0.4203226915465841	0.31844773458027653	-0.39151934275096245	-0.09919243568887381	0.668544015506261	0.7150391575323161	0.643351391236993	0.7134590295773746	0.27133541635325287	0.09919243568887293	0.5817090402953564	0.7213192238587975	0.014262387978202007	0.1803502049014014	-0.17401108313123181	0.09903343211021198	0.07497765102102072	-0.24806264632129693	-0.0633621313238999	0.046612027813742074	0.05590513041104472	0.2589467701919048	-0.02496151572330607	-0.037906334190455304	-0.08807432816924976	-0.38997154109872234	0.11303584389255672	0.06877511881568221	0.2787136681050759	-0.644934883929011	0.36622121582393596	0.9659996844196721	0.8617309293068569	1.4493246406555027	-0.3950738826286311	2.888248498098598	-1.054250758026872	2.0481427665480325	3.0167120309116155	3.1519093660632356	2.721003733546775
ABUW_0397	-0.5643854839342382	-0.5160765858712217	-0.4689957198658812	0.01278944748839006	-0.01643137385527549	0.019201380058921913	-0.015559453692035596	-1.337852297167493	-1.4340328988427826	-0.417143805919733	-1.1894572256672014	0.010383714781904807	0.11960682159945168	0.21620019241335253	0.8510514910780156	1.6175862433482813	0.12496270992637637	-0.010383714781903919	0.6513298398585947	1.5060615762106222	0.18753410512947077	-0.133943835360804	-0.5950567964866611	0.25727172370618057	0.33778507278047787	-0.349422219531176	-0.39770545909358024	-0.42878556800753564	-0.17387424458853484	-0.34518876430311796	0.08792247778093731	-0.15553827831892875	-0.23889616030551242	-0.5483428869315032	0.15097368252457422	0.16315769481186226	0.2306704299070983	-0.5404143077982022	0.3097438778911039	0.5313969526984197	0.5028065015954466	1.1110753793418988	-0.27796940966531736	1.2361515445229703	-0.8331059696765832	1.517206540488381	1.5752426167889215	2.144321072354633	1.6962532223250824
ABUW_0398	0.05924255729850536	-0.2664443232203535	0.17288720913561662	-0.06040863054254242	0.021292304777819737	0.016438628615586204	0.02267769714913559	-0.5795714409015966	-0.451958300588843	-0.022884458488116266	-0.39156051432923533	0.06602737436910733	0.8476209794126133	0.8763320618973864	-0.49812918083338875	0.7335963368763796	-0.001309817105012101	-0.06602737436910822	-0.39084132854505427	0.6849107827438985	-0.04794737659427106	-0.3455759906004392	-0.349334722288261	0.06261457099683287	0.28672015129142725	-0.3915929212241389	-0.19119543207720469	-0.1401275193951923	-0.19901256821678004	-0.013013868228867409	0.004542166759030408	-0.05605220229202956	0.0027702472269552914	-0.009699575262933635	-0.007312413985986588	0.24647644010479475	0.36569063122813006	-0.7977140800106373	0.4320234487825081	0.5081667490755768	0.4348661018969828	1.2827978416777546	-0.5469765880845685	2.9290341662961357	-0.7358212535931878	1.8820174347368166	2.043068736502444	1.7829168304534777	1.853493437558777
ABUW_0399	0.6987283537767297	1.0239423524055375	0.29795244988601155	0.13024418161160334	-0.028712098862147428	-0.029567837564356658	-0.07196424518510014	0.4065701338454826	0.3363571984874154	0.3700691841377113	0.3761427055827644	-0.028541443549786827	0.6881595764800981	0.6966850706565655	-0.17548885953290583	-0.12500702821704657	0.15288518879986768	0.028541443549787715	0.27084971098591293	0.04494930254910923	0.152353761173452	0.3286465513263188	0.01766393009983691	-0.09147147631492558	0.07380754621508867	0.003397623368934788	0.29500498042698897	0.30753351785270766	0.07434099383788695	0.027493387029328353	-0.09614915149971548	-0.3091376631033711	-0.041749432078653115	-0.2159878088346101	0.13789858357836682	-0.07871427668392528	0.32262484911814227	-0.690757809611056	0.368132960492912	1.4914235302310654	1.620034159632457	1.2006497105337828	-0.23730434290271463	3.7687229290352895	-0.9633453676310673	2.2359928594240794	3.175317122859274	3.971168622601556	3.57075045206629
ABUW_0400	1.472758140759984	1.3755216849164	1.095828422333506	-0.04704816675920043	-0.07279891636778313	0.29270090646688907	-0.1728538233399064	-0.42996286431934294	-0.18442411157311422	0.21828415012540514	-0.1907120746502926	-0.08005897113795157	1.2716864586786016	1.365213111457523	1.5197304867913344	1.4452290215089576	0.19390044975367715	0.08005897113795157	1.3618388969482647	1.3405094884225859	0.1605581656487436	0.385982881655738	-0.004735415226092776	-0.15987173430935187	0.16460714953544464	-0.14792828790442591	0.15691746760728265	0.4184766903326702	0.17491666635176717	0.049736074545260855	0.11182272758940126	-0.0961466827241022	-0.370854938736767	-0.10716796687238439	0.25903221114736397	0.39871899791009824	0.24698653554717698	-0.8773280284781797	0.6303414929310005	0.6883009508318709	0.6945551763316447	1.5055000910985932	-0.3091500636026008	2.910365529780666	-1.196350027495992	2.218123986879701	2.6280018905824125	2.3303938405094	2.3834792465443817
ABUW_0401	2.045776768149045	1.4086995379307066	1.6939793570773665	0.03728241554030731	0.03592474204967733	-0.058910304781151446	-0.014296852808833194	0.5234907846401713	0.7108215129147464	0.66054828290192	0.6347109517799945	0.17079912172866152	1.3353868414054864	1.3870158696664854	-2.5630848305087577	-0.7295841354904908	0.05428409720983929	-0.17079912172866152	-2.8598345132130367	-0.49651362061227466	0.0227152277861169	-0.47525636268045	-0.6619728569043453	0.12227806856529977	0.5396947883390455	-0.8152810120475396	-0.43052610632026855	-0.13051067193644172	-0.7483981701249665	-0.11154651256214443	-0.1773396278063073	-0.07531357263986838	0.3456404560597939	-0.144203515847801	-0.16830082825348391	0.9573309430271912	0.23059057977858632	-0.2098622113477644	-0.020728368430821043	2.334525212554804	2.056792888316849	0.9661912972688498	-0.5314041413263482	2.0659093553421606	-0.4347871559425016	0.3304348004158477	0.6646713314499815	0.6184788997589239	0.8509579062045214
[truncated: 3,492 more rows]
[truncated: 90 more columns]
