# Supplementary material for: Independent component analysis reveals 49 independently modulated gene sets within the global transcriptional regulatory architecture of multidrug-resistant Acinetobacter baumannii
Source: mSystems. 2024 Jan 8;9(2):e00606-23. doi: 10.1128/msystems.00606-23 (PMC10878099; doi:10.1128/msystems.00606-23)
Supplement: Data Set S3 — M matrix. [file msystems.00606-23-s0003.csv]

Geneid	0	1	2	3	4	5	6	7	8	9	10	11	12	13	14	15	16	17	18	19	20	21	22	23	24	25	26	27	28	29	30	31	32	33	34	35	36	37	38	39	40	41	42	43	44	45	46	47	48
ABUW_6001	-0.025107788745791986	-0.028781927696393973	-0.008210587666900013	0.009698379405810049	0.0025052464721326607	0.01623108019330954	-0.004253723045000782	0.005423694009451438	-0.00833764025835896	0.010120607141597323	-0.0021244115641213574	0.0051192078305949025	0.01001091101238228	0.0022707870609810824	-0.012212186580153326	-0.010924994252362643	0.004373188163286088	-0.01429651004808825	0.021895509030438423	-0.023112536558799027	-0.011072139660156646	0.016557320249370164	-0.0341449555449175	-0.008052052943630693	0.0011086962597148075	-0.04097877674695621	0.1576826206950075	-0.009836822483940078	-0.010022054542140977	0.027057845637737058	-0.0029580219360408914	0.019162718344275555	-0.012474834037507331	-0.014693696391501192	0.01078307874437529	-0.015613707063592434	-0.0022315288328295753	-0.028137556730736372	0.038050586730523424	0.01107235800399309	0.00841377435181017	0.04145420639749968	-0.006208716129697905	0.0015270745175821295	-0.0040668596268718426	0.029513037296097208	0.0002936031084559746	0.016166386202763082	0.027081089952577676
ABUW_6002	-0.01352429642466281	-0.018200874584897216	-0.009543662967805846	0.004204345006567986	0.007970116772451375	0.013324146916788458	-0.009747437072363002	0.005035943333763345	-0.007218088428874119	0.01154067607416509	-0.008589247332878403	-0.0057127209457957	0.005751955997469074	0.004801715601505329	-0.020441706349038545	-0.006562579719621847	0.0066516139223852045	-0.01353452773163761	0.0010989114206053704	-0.013715750876398319	-0.00525294426672425	0.0182251987962054	-0.031303731358389555	-0.0036276130899686857	0.008645651413461493	0.05959084895444439	0.16231685244615932	-0.015726163106279372	-0.010182063289651487	0.007430738547626119	-0.000849047465720329	0.0017173395971128924	-0.017721311605410718	-0.0017832636991215894	0.019958417229592504	-0.01753962600050857	-0.002947518539920682	-0.04030292462802325	0.01805868874983038	0.012477575048596675	0.012734259333253992	0.02195581507281319	-0.005607662346567254	-0.024789993069128238	-0.0014468110284541979	0.0009562395815332922	0.004931753809018812	-0.043616729946615786	0.027538858236261798
ABUW_6003	-0.008835216450951632	-0.003544477400639774	-0.007715055465280901	0.01990923694912082	-0.005303549908888202	0.020028716848083924	-0.003048225500220218	0.00043080850141804475	0.004826594450097205	0.008325639136157763	4.6642241961751516e-05	-0.023952923480581433	0.0018294170420128728	0.0046633456582023365	-0.00859318039834542	0.009721184641003548	-0.013786878294641964	-0.006319177790135491	0.018397687043118328	-0.03055372984487268	-0.011006653328980917	0.024554638133783176	-0.027583084376311264	-0.007833437190461704	-0.0005258599003835754	-0.022341208261769947	0.09137809855536926	-0.010724681174830199	-0.005709449855925269	0.016791263665773007	-0.017272975507260768	0.01116643687720151	-0.01514323505552814	-0.013281364206114723	0.015890913527632704	0.006271420942160353	-0.013699553755284788	-0.004351056531311534	0.00447020930993073	-0.002828848426497979	-0.006116947748726842	0.029705851304605714	0.007382699413151378	-0.009651076190799164	-0.0017902779290220425	0.010527742874845133	-0.0070555907065195595	-0.011143757062050655	0.01698906409079678
ABUW_5001	0.006211043984682918	-0.01467705854371752	-0.005915468688579332	0.006003590838226337	-0.0013464687086884566	0.014653060480338778	-0.0024506697354431807	0.007248315166926873	-0.0004011409847478589	-0.01068591061412179	-0.006220945394621431	-0.0077611633439647245	0.003091045389350172	-0.016259828916013817	-0.010687122710370174	-0.0002652650214333265	0.00030167600144915136	0.0006043382854497101	-0.015181512830328772	0.002868274889874913	0.0015728380213400656	-0.009243520373353862	-0.009322953094603108	0.008122423718684988	0.04955021821873146	-0.009584617534939154	-0.0071957581321309555	0.00022586356465148413	0.011176496568923397	0.004874555149111154	0.008667286847358784	-0.010443965151771957	0.0018075965531301236	0.007771273798982341	0.007203482786628365	-0.004876007619202968	-0.020530186459549703	-0.013580664666411103	0.004856973884526662	-0.01537491620073838	-0.008925620907473382	0.020443303895443476	-0.027805892981825214	0.014847097845064937	0.003140201683035367	-0.001999724311084448	0.0007223348030819783	-0.0019468818128677257	0.010217143595099235
ABUW_5002	0.0014861729432512868	-0.012485202119784877	-0.009734738446495918	0.010062268279948479	-0.0020851394306201873	0.02345980301818197	0.0013863010873785856	0.006109784685123326	-0.0028851226770020806	-0.017068593851005894	-0.0025754678357549398	0.0075089597619230385	0.012314188221280139	-0.009265447652402782	-0.00606184007433502	0.009300035457881895	0.009301633179098438	0.0002597229196393298	-0.01783921609633938	-0.008614498589550372	0.011484540760571949	-0.004647207379199045	-0.007172920390632993	0.008756869193735242	0.01723414605565186	-0.019889733337484818	0.005683166758122285	-0.013715051906121377	0.008659921282451266	-0.005843127919045774	-0.0006801609434287658	-0.0026168750841447873	0.0013828972379651737	0.008626776643595424	-0.006183743900370833	-0.003267048062392749	-0.01715239102593714	-0.008886527958105482	0.02685823600442965	-0.01497020352049932	-0.0018011610890261186	0.01224513998221579	-0.020313581183940367	-0.0009094543928671622	-0.00015570967473486406	0.012176754558875439	0.004782235315796106	1.9422090616277846e-05	0.01171807341348543
ABUW_5003	0.013062501594447662	-0.02665077049046286	-0.018969987592059055	0.039184867698280446	-0.005696518433536092	0.022803702057319967	-0.010148390091312805	-0.0010407938713945532	0.013546105047644032	-0.02641116941871565	0.01352764024578597	-0.0015985450835789663	-0.005467534979728263	-0.01820264163794535	-0.00042622615580897833	0.0034070637878872096	0.007273428869048153	-0.006022385954256844	0.01416188643012194	0.01370236243755897	0.008060079619883156	-0.017764203922233202	-0.03137641426739064	0.005332821894503775	-0.008008012909356295	0.012631587409647477	0.017721337310042776	-0.0017403849989893769	-0.0057027767039799036	-0.026859488045540333	-0.02053157247610723	0.0011585132879499355	0.008592711233004108	0.007633307653704133	0.001179921334890494	-0.01533423645664569	-0.00013560337017534763	0.003400298262024821	0.022625478630336003	-0.018522516386999126	0.00875578136011251	0.006599532594382802	-0.02285428885345857	-0.0027985255489213416	0.0036941301736544835	0.009829225753320538	0.014064654696728494	-0.01094554043778155	0.02535484772168213
ABUW_5004	-0.01612932130040448	0.022106196641311405	-0.007302578334763287	0.007863048633900614	4.828773117603735e-05	0.007946191829274562	-0.01224869290097619	0.00718240837109047	-0.0007218216833297024	0.002040474619816526	-0.00036560669549426383	-0.0038263357743828354	-0.0034546165756513775	-0.016350471020187142	-0.01223643186183907	0.0015347185707653016	-0.006444089447767238	0.0019041956550501177	-0.007137012433095744	-0.0024070133906327453	0.007185818104588293	-0.005932276112954383	-0.008497611809164694	0.00949182696834536	0.0065570350744681375	-0.0018019426558341935	2.8651885520633316e-05	0.010172305719844647	0.003387392443913255	-0.00198890281598059	-0.007126617386850674	-0.006481581136228586	-0.009735260571872732	0.0038351802402249585	0.015490141613760534	0.0010780009641641625	-0.010664887759431231	-0.01050593524481202	-0.0011226849474383982	0.003699145792013884	-0.01198231675419559	0.0232281252799499	-0.022810321470143224	0.008124342076936299	0.010693436816529489	0.005706076303433781	-0.008431197716550222	-0.004142284066151513	-0.001974600763380183
ABUW_5005	0.007790674362545066	-0.00038380851647340156	0.005360645854806544	-0.01009874674400734	0.009221500947940603	-0.0038064428485359964	-0.017644509409506882	-0.019643334629081726	0.03152839395446843	-0.035302022451935124	-0.015008655726970093	-0.0679196580136815	0.0034133466141268638	-0.01543242563349388	0.02239404384634593	0.0153972349739681	-0.013561889531058241	-0.02387303377180221	0.02985815209356782	0.009010432548813244	0.014632017603988886	0.013641352827263871	-0.008724017531633921	-0.003550932516200458	0.005303756459205929	-0.01605003680714652	0.038593682505789664	0.0005957524690352082	0.04046865236851443	0.012272846182076056	0.028424051587555628	0.005124699651738597	-0.0011363232178376113	-0.0037908046039415583	-0.03655655377865819	0.024732963844825335	-0.011776675080412713	0.03013271801497195	0.013352485804165504	-0.02137209314857834	0.0007926177447645804	0.0013873141438791366	-0.011177968167069924	0.00873596048852326	-0.005302626415829911	0.043532096995612564	-0.01786301261006768	0.005323494002115943	-0.007743317110296495
ABUW_5006	0.017468139735926723	-0.014474212342268134	-0.001865757124206158	0.0056151762348407705	-0.009723840674191474	-0.012471514485803031	0.04018594581108175	0.006583464055785666	0.0010099089512978718	0.005460412808771641	-0.004488519712565038	-0.00615574752678631	0.0004277433878933273	-0.008071503028487522	0.006358771222887794	-0.008318154333987575	0.00859088454957797	0.0006977817976917295	-0.011563266415294397	0.005253017982071699	0.009008454415080991	-0.03939146195836578	-0.0034418392065567937	-0.020594547205330615	0.14122529237362638	-0.013908693812899975	-0.02639365625210175	0.004434356676450353	-0.008461627377961458	0.0029531428287513256	0.011607315479930791	-0.009359815568356822	0.017940757761087965	-0.013394582074730597	0.006818251434165031	-0.021508577651930833	-0.009677924066696625	0.000799777336935815	0.034061789961985216	-0.048207860571425	-0.006025891676674317	-0.01983838835953011	0.006833298975229385	-0.007663257560606775	0.0022393222460038277	0.0014942638609949305	0.0007856458838036055	-0.022228975146337093	0.017630444853463448
ABUW_5007	0.012604819949620092	-0.01323240499169831	-0.006842807834676747	0.010536979950936155	0.0006683928798000309	-0.0022150991791861957	0.0013446081886274402	0.00491663483558584	-0.002839890202720321	0.011642702457394247	0.003628739105934317	-0.011657898247964857	-0.0020208850749099685	-0.005840002628579441	0.0031679886046923965	-0.006187714653853949	0.011433712428939568	0.006005725451674469	-0.0021492196948474456	0.0029843678401967927	0.002144922313367976	-0.04034369356423393	0.003794056346187273	-0.01304122386668442	0.11916546445283939	-8.3395816918668e-05	-0.025988660571622538	-0.004594833541726203	-0.011569491664365515	6.706444265876714e-05	0.016838364084343464	-0.011859419156249298	0.016675923127977173	-0.018453882441661823	0.0012998710580297073	-0.004327839075589081	-0.002683004785521202	-0.012733418562433515	0.0054738394045172716	-0.03484221042191531	-0.00339168671221017	-0.012488471903140294	0.018855487533500373	0.008425070362379187	0.011319846846759709	0.002519116460832355	-0.003939179766803629	-0.003511960532107317	0.009498720329733937
ABUW_5008	0.002067303869317356	-0.005058232577358258	-0.01890373162227194	0.009270809135365144	0.009299053050269662	0.0007198682271119438	-0.006496436405832163	-0.004949439984588821	0.001403701282967348	-0.01743925120898902	0.002355644589678228	0.0029869044898259657	0.006200511603759602	0.002624752160900929	-0.003975265400890651	-0.0025904263846938187	0.000709080050945064	-0.003033971993363098	-3.83963590976079e-05	-0.0064487418437171925	0.007098334426452521	-0.01533379847333806	0.0010003900627844808	0.0012579415105680065	-0.00036360082073184035	0.011877519598839186	0.011002633409736845	0.006240765528024699	0.0012103583974749795	-0.0033351059032991188	0.014549636788401646	0.004382962007203438	0.027052339134921107	-0.0046032748539389726	-0.0003488045848466517	-0.009575571992134312	-0.008460254224375267	-0.01139449947165232	-0.00164237273100103	-0.00875630192020452	-0.007298673590213847	0.011981483655959	-0.0019285706691258403	-0.000857087697058917	-0.002322925335270627	0.002338533872034072	0.0007207708325692604	0.0035193317548690966	-0.005009678572854873
ABUW_5010	0.0014679418766225256	-0.004328447962068413	-0.0009691519020613837	0.008537647914666784	0.011359611258520357	-0.006212323265756178	-0.0029568201012745068	0.0068531398894197985	0.0021557864461882285	0.0004226067173892936	-0.007865070207933844	0.009433032653790637	0.003890521162638942	-0.00690850839351798	0.0033504867540069603	0.015385865374361367	-0.005398217988119978	-0.007231843635484297	0.0006767967982114646	0.006534109688237633	0.004553972216340353	-0.006477933891793752	0.00023973314708876793	0.0012197119175212942	0.007546604388898417	0.008996891349016427	-0.0019348389908387443	0.028927972757488235	-0.00602968509209636	0.017355053362418653	-0.0007266566455433742	-0.0044731311424233	0.017312565809301985	-0.008096915511497828	-0.007630071482803246	-0.017045119403195728	-0.016258401788198283	-0.005737411676874423	-0.004613102278443872	-0.00880056545384466	-0.018579577440689714	0.012554851947536338	-0.001688828599213403	-0.004124116839625018	-0.005832912847232268	-0.0016078902399788817	0.010619399863715512	-0.015483893373030577	-0.007620051281759949
ABUW_5011	0.0013637522079131682	-0.0009446903812695265	-0.007076022494256642	0.013555816245691587	0.004856555992189263	0.007595874540791616	0.01429658345517872	-0.013371732901656282	-0.0014903962177066688	0.009035659453344136	-0.01847190022472482	0.012217455186985124	0.008872956870674102	0.0014069182304165672	-0.017776495433384457	0.01682095607962413	-0.012703340767269953	-0.0015792293444763853	-0.011886295084364179	-0.0012586080486696961	0.008887836478343163	-0.012804651944418757	-0.015777317919468504	0.018280311798349113	0.016285085089197664	0.02966166480103754	-0.022801567873434046	0.014762155150624285	0.0027261112920522134	0.01212265533568855	0.0028155688937736836	-0.010476778454827973	0.023781016907819627	-0.007282786736964788	-0.02204138317942467	0.005941980567597263	0.001598669598447949	0.014980178486853705	0.017001945354449263	0.0028294801784576017	1.6558825521001282e-05	0.022332307820173432	-0.015319986692446106	-0.01494935511103429	0.0025465403500060826	0.0019762262324799678	-0.000670798898718917	0.013673593434870492	-0.014934241260267187
ABUW_5012	-0.005038089048793595	0.004795937191594523	-0.004855191290618571	0.019467255849136424	-0.0005030162463488285	-0.00801057507976079	0.005586749717317263	0.0035993558746746936	0.007351842581002899	0.021022888333705202	-0.013295173687603514	0.0040205380623963335	0.010936348598111307	-0.0005603368508468008	-0.020514171952604954	0.009957214619128053	-0.01314109425147884	0.00046534362309118873	0.0009686887910631413	6.411443090996043e-05	0.0013495176635363543	-0.008973304818322026	-0.012023437885004918	0.004226406851940593	-0.0011353483983267457	-0.010652985240207611	-0.024124281909714898	0.010548984144641008	-0.000702967735157292	0.0072858702547770405	-0.013347529515624621	-0.005014578823607895	0.027262665975380466	-0.0194787165108248	-0.015263524149735124	0.0019820980313286565	-0.006241116989640035	0.006875818697901207	0.010051708215753755	0.006210221116428395	0.0037823673074808654	0.02414002727619506	0.012104197736419714	-0.014973089897676982	-0.0009305982444928135	0.011877711623821703	-0.006193515882167051	-0.004171279311823707	-0.0020761066655910856
ABUW_5013	-0.007499834239444141	0.003279712423750206	0.00551519836635743	0.03840915941146138	0.00673761868087382	0.018170841981887936	0.016303188476585864	-0.003261452972333962	-0.01454130485248	-0.00610154199120157	0.011802004605308378	-0.010313137888348249	-0.020232186114136557	0.011796159426617388	-0.02984809866485771	-0.01289450101865887	-0.011652927162934052	0.022025035906246673	0.0033664956210237656	0.004426309261461396	0.01842638486053571	0.003720661095560535	0.003783958284204545	-0.0017679087706379262	0.02214029810270304	-0.01646717262135881	0.04789173948309132	-0.0021279615575979355	0.021297942813829046	-0.001633477997194935	0.00811857554869588	-0.015877850173151523	0.03970813518644593	-0.026954553204968354	0.005308920104041436	-0.03396979702735887	-0.012232107566387363	0.0048830965341106515	0.0007731950656271025	0.02828654830152306	0.004619936784693151	0.03498688046271025	0.0016758693455678447	0.0015000229455628192	-0.0007134801547721597	0.0206739940268201	0.03451508073959393	-0.00011684793323205658	-0.008755047041754126
ABUW_5014	0.014118323168059459	-0.002056095477873411	-0.022372282104443232	-0.004677134905308715	-0.010397071287441552	-0.005544603619184374	0.003787814954333855	-0.014854919718603506	-0.006661141993059125	-0.015374947182502192	-0.020830031611275314	0.01257100639058101	0.011953261061915885	0.014510583669700618	-0.004606266700142634	-0.04593847224262298	0.002199153010618599	0.01792426825626497	-0.010129534892027272	-0.03861472635290432	0.015505376014609759	0.00916749047868559	-0.024814970913645977	0.009937227989806932	0.014787450638173764	0.012326928640821591	0.02519071756188572	0.03157097268916383	-0.003053885936615595	0.0347079724612581	-0.000617938321883424	-0.002583501512367967	0.01558065174136598	-0.009199166368298073	-0.010271003532831864	-0.015012739536350454	-0.006506456701239439	-0.0013272638511741177	-0.002105951190268822	-0.0026599982498121772	-0.005825516493065403	0.01572267262850002	-0.011981032424196698	0.009133987264399736	0.05010725193406112	-0.0045195303123968245	-0.002812817473625067	-0.015263967605424556	0.013628709781406295
ABUW_0001	-0.00938922300485002	-0.011534013115482373	0.010320506496840394	0.0014048849694406743	3.5164004447159286e-05	-0.013021477517540504	0.014824875122307768	0.010126001044292848	-0.00378347876922697	0.0037694828078281397	0.009438141651798636	0.00553522891717086	0.011620781525458106	-0.004695883601895188	-0.004323123321532908	0.00779358088117078	0.0014301722924062346	-0.005487442875098229	0.00445392628698698	-0.0102315444409551	0.005832456881363211	0.002604340623153594	-0.012402251102034714	0.010544093516176837	0.0033288584911874723	-0.0035984876194192256	-0.0038748370053182197	-0.00750780331179524	-0.00022333033576241342	-0.000900610237168312	0.021868542787541325	0.023854055065518784	-0.0013274269224497026	-0.011489792376633855	-0.0024355029308320286	-0.0032780817167243153	0.0343376472720853	-3.1904043206254755e-05	0.013670881133698047	0.01041370958053083	-0.00423193506083989	-0.0029888497495023482	0.026263818472212253	0.0015860895779783966	-0.0019639107848712875	-0.004576296426846903	0.005463076158519187	-0.011657024955463216	0.007337000951243646
ABUW_0002	-0.007598983683597706	-0.006790035765282612	0.0022481265201938407	-0.011666393587252353	0.005981131247839646	-0.009077344802479485	-0.0009454778261232498	-0.002893530812802332	-0.0015506903477733073	-0.00201099933599998	0.001328496286089435	-0.007138393417951301	0.009113008871528518	-0.0012596065763532515	0.00164322355197736	0.004143995767660443	-0.0024744798396592934	-0.001956783345196845	0.004817502888483043	0.005823480046326756	-0.0016255394265180046	0.004530030648237902	0.00757871900532231	0.00018687857040127265	0.002069606820898525	0.001065806018599456	0.01384023774567566	-0.0002781060293509017	-0.017084998925843614	-0.005187623323379488	0.00973059900093266	-0.0038770795696109078	-0.011655968162402316	0.0014165144388196666	-0.005185119764289247	0.0030915463547901783	0.011839668159655118	-0.00500794511359925	-0.0018047721076971195	0.002460201640821458	0.00034305639432426823	-0.0031840549211031898	0.014296803428773817	-0.0058870453575674405	-0.0006012123928418826	-0.004908355288107262	-0.007811494861771831	0.0056218808421554575	0.01143220563915071
ABUW_0003	0.008354743840708424	-0.0008800793058437516	-0.006408000257249595	0.005094686417136003	0.0028623800465477876	-0.010884808852283828	0.010329283840310972	0.0018602309680839143	-0.008318384914853108	-0.015061948861335104	-0.004029789083418115	-0.000897001063065694	-0.009511286529760282	-0.0005590165435749162	0.00228636677078876	0.020816687371493073	0.003114027145911158	-0.011788551830883202	0.009510311996974127	-0.0013614599236477151	-0.0036188489984615084	-0.00471940169613526	-0.01334081639047084	-0.006967590414391157	-0.010990179319064404	-0.009450770588354864	-0.011154103953758756	0.0006894750160777785	-0.0052377567242921095	-0.013104534766275981	0.013465545749442028	0.003936911154814659	-0.003304814388947098	-0.005725188484177297	0.005356248212330149	-0.0072139685508490845	0.0037099364095293415	-0.012035434359804269	0.01839146187515369	-0.0004040599318196079	-0.012673337297564076	0.005133074428218205	0.017812886486678222	0.0019173083890538026	-0.0045639873791493875	0.0024055190884387416	-0.006292887306529485	0.02361361427322404	-0.01478474278565295
ABUW_0004	-0.0015432617124838365	-8.373066747545026e-05	-0.004097727812818815	-0.001499591324496893	-0.00040992541290389364	-0.009362098409479137	-0.005172193636610269	0.002162673837322117	-0.005101781247805107	-0.009417668445142354	-0.004147184597940415	0.006268059571116934	-0.003517966213187667	0.005118050581271729	0.00018551130112723263	0.002735328346531213	0.002136626549116467	-0.007021067911326662	0.003951453047306121	0.004356346680626787	0.0016610980986948229	0.009713622732941773	0.007864940887786087	0.004223398439483312	-0.01627943323952246	-0.007550419850046271	-0.01621882703859577	-0.0037998076931536995	-0.011834123422843432	-0.00013246697104804203	0.014671602346682506	0.0006919085034240767	-0.012218917893804344	-0.004099346709285583	-0.009302353448943477	-0.006201867162206552	-0.00596642081294177	-0.009008524889572416	-0.00140253361577865	0.006261095719633376	-0.0035922088604684343	0.00867588234437442	0.008996383068127447	0.0015552689565479184	0.0033629101253253367	-0.0009146676685316696	-0.0037382583358426514	0.006298871661161704	0.0063692989911113196
ABUW_0005	-0.00010306792349706808	0.011036583331675167	-0.009276603441707009	-0.0004667236404975164	0.005928934749415559	-0.002454791503721867	-0.00841783583457087	-0.016510822830986312	-0.004779815053498263	-0.007421035640740926	-0.004669098274512148	-0.006106913843031806	-0.006403176519988599	-0.006688382886922018	-0.006985466216347701	0.010918996151002168	0.004993788042269981	-0.0033411162740830808	-0.007754610429177673	-0.011065824032949678	0.0007824165686404838	-0.007230304016535048	-0.010220790413424934	0.009517083060490724	-0.012164807562735903	-0.00019509242742343194	-0.025107301681054354	-0.010323420324327913	0.0012163862375101548	-0.011984827153608326	0.018890618065138923	-0.0034233808198641373	-0.024456438210249346	0.03270982728799477	-0.0015110347939490247	0.005014887971914256	-0.0032569272383887343	-0.0032495095450033045	0.012540671175384361	0.003915012329277807	0.013916126856873655	0.019712073117923362	0.01827182279636516	0.019823292885329306	0.0042616413783688484	-0.0028914929620117947	0.009171649704918088	-0.0033785471227412893	0.0012341435552143708
ABUW_0006	0.01415569091555931	0.004317216889322819	0.011271429038044043	-0.012018624007477583	-0.004842118968932317	-0.001421382898073743	0.012366509032207812	0.005579135505137026	-0.00550695080198756	0.0020571217805341476	-0.004691809283391618	-0.011357297650785698	0.0014080937665300235	0.007665376612523797	-0.0036788117461678638	-0.018101211813350684	-0.0038831266407083308	0.003737248973828823	-0.014928911926966524	-0.001690161300450696	0.0026945276794173166	-0.01809935118495351	0.0039023602978560308	0.004726839649929249	-0.0045963212384508515	-0.009110924914388063	-0.00990476477717494	0.027686748873684768	-0.0054454845585799935	-0.01202133748871927	-0.014945961738830069	-0.0043118327896318545	-0.014126436204805968	-0.0103365391462344	-7.146287646184384e-05	-0.004895712340474814	0.01726338212163987	0.006591928135519359	-0.018864800004869942	0.008146853475506081	-0.007391583983589824	0.007154203586567161	0.0050456730622732366	-0.0007813799591827372	0.01740527298373715	0.001824608747950275	-0.005050082482931971	-0.008593869169010088	4.11569106597054e-05
ABUW_0007	-0.00024508358578049746	-0.00177601493276233	0.0023671054548639815	-0.0003225275477034362	0.0012762942814421347	0.0002653165071861016	0.0008951787917474419	0.006796061579665851	0.003904868126820326	-0.006935998460529013	-0.0026627434909648135	-0.005414434370868093	-0.0076768987893786065	-0.007633403341432339	-0.007746105989142651	7.82879090352474e-05	-0.005918038755682181	-0.00043236322496500497	0.009117407744420884	0.0024940866413838327	0.00011101880632648426	0.007636462945776008	0.006272944678674892	0.006013710031798544	-0.003387908426510735	-0.0068614978837617325	0.0027396649073274815	-0.005428454217244977	0.007194620647559217	-0.0033351813882407893	0.00018135539009572044	0.005549083429131082	-0.00435321968879404	-0.010336734749934663	0.004728003187968113	-0.00820690580614505	0.02021060235776795	0.002636850640368669	0.002770107654439832	-0.010574506391973952	-0.0055744529352289105	0.01130395589507621	-0.003649963160483693	-0.009567606254523868	-0.0034440671635951386	-0.0021991492643128607	0.000738025234949993	-0.00483767514678823	0.004480518309876686
ABUW_0008	0.01721103477138035	-0.01589062548949455	-0.010529314746909782	-0.01378909450623828	-0.003631530037579645	-0.021902744323077306	-0.00058506966586273	-0.015719998508834737	-0.006232059029189881	0.0016615731380710196	-0.0049541096584772085	0.004026960835723374	-0.0028331951761112416	-0.001176165145278942	-0.006675288119692021	0.0072965776255018815	0.0005798004468891433	-0.012099316895418998	-0.006154022630542991	0.0042315412212874295	-0.009554009630005408	-0.01380588105089878	-0.008520389704046899	-0.0010473228441646245	0.00774540131788387	0.018565950064834733	-0.006610190841658462	-0.015124409357937126	-0.004170485082012556	0.009273720730907565	0.013313595133310738	0.009289021263163047	-0.0028501132660881338	0.016989345458314906	-0.007802273514480557	-0.01851382046038337	-0.0015093567773045542	-0.025643685741503185	0.003473685749224118	-0.002729892059880752	0.006794596503386081	-0.020328622043422742	0.0069921412176923445	0.0003153895297730729	-0.03964137314765386	0.010071310682935179	0.02791025276884528	-0.007912430605255915	0.01767825278722428
ABUW_0009	-0.017032927551390874	-0.011473689097625044	-0.005499469210540216	-0.030104796419005996	0.0020181336415168337	-7.352006810790474e-06	-0.02202841106646339	0.0033315326194367613	-0.005258187902703967	0.018972639661848277	-0.006838008218949913	0.0004148220679753843	-0.009489752558902506	-0.0005011610088064128	-0.013408457524535004	-0.015456953998100287	-0.010886194111735796	0.007099147840215494	0.008087293313058902	-0.00046424909529169643	0.0027445446345541456	-0.026427343065554408	0.004303560446445934	0.0058101934499665605	0.004901381054010094	0.004226946504180519	-0.008720946913777516	-0.0025133285675384477	0.0066486874647159995	-0.001595419397090708	-0.002864091611834303	-0.036356929371580436	-0.0037079467143971284	0.07604644316775326	-0.006415498413934371	0.008175746342267424	-0.00924649810744272	-0.008709219590909971	-0.00037350753473288474	-0.01853144954619547	-1.0120008602611085e-05	-0.002942110144118272	-0.0031824790460565776	0.00903191756035912	0.0025004291551266886	-0.004468446655956836	-0.024098940529285483	0.003526811236460726	0.0007586811328746636
ABUW_0010	-0.01868465219556843	-0.005390731430029941	-0.0007465531284284211	-0.01124452953058373	-0.002638569767431826	-0.017089205877310165	-0.0032335052385416684	0.011541133024782269	0.015629252798450156	-0.014213841133919875	0.002290117737533856	-0.004131436149083788	0.002708350183723898	0.012846421122401763	0.0032659948618677676	0.04417468476504343	-0.03262604782790957	-0.009907677891741705	0.029710424484057266	0.001904475992639301	-0.002190989887323204	0.010027686018667497	-0.0038712161316343846	-0.002159584911116469	-0.006228028725083474	0.03232683802325781	-0.010814652567401372	-0.013022633689739618	0.003405399311591665	0.010920862930307796	-0.0018208494968414211	0.0051572279654096475	-0.015680042713512872	0.08474008822095218	-0.0025871388400090793	-0.009297662451238992	-0.001774443656224061	0.022627695677882257	-0.006527435888369534	-0.008818038217657647	0.00392804911341756	-0.004866021137394989	-0.00950842191638734	0.01235176084703809	-0.024549255870922458	-0.010471506443664421	0.014816813460337376	0.01424201292880344	0.006094395584542869
ABUW_0011	-0.020696375828707824	-0.017652237506426784	-0.0027607513579149968	0.010883657483402556	0.0023531575572568126	-0.010455958746988262	0.006364361377516162	0.0023649140551865056	-0.004331661152797147	-0.002200141590398273	-0.005859514279962761	-0.006078595031667782	-0.004696681117604557	0.002895976932041977	-0.0038861258735091476	0.012573089388898789	-0.006943578316761266	0.005145803491564114	0.02246314920168736	-0.001883341691956338	-0.004665525164464282	-0.013336596941886601	0.0014651560769740751	-0.002001901402812137	-0.011583309053141186	0.0029255453340052977	-0.01732601711051191	0.0009142103161925342	-0.01893444485022242	0.0023116299769140648	0.061048871898897385	-0.0004643311896379573	-5.435853407915019e-05	-0.004764192541516154	-0.014998566664500732	-0.010451034886086083	0.008541790736841793	0.00010241021995595679	-0.0028826289877393997	0.02083493896873071	-0.011049656748942234	-0.009740379698278285	0.006852304777453356	0.019525112554840383	0.009836063916340067	0.009457632536082705	-0.011126980448864687	-0.004461159332469732	0.003226987151066216
ABUW_0012	0.015372967850669444	-0.005309185338109214	0.00912897400522685	0.013041581352086993	0.0017778901097659427	-0.0015164184039095432	0.007604948915524275	-0.007790949119072021	-0.01214084029219611	-0.008759646619365352	0.002922557764380898	0.003017053613192363	-0.009470724993216422	0.010509260644426595	0.0027549278243771563	-0.021801468980323424	-0.013178473339299444	-0.007652850745505548	-0.012759611547199132	5.557324585363899e-05	-0.00015973886790312392	-0.0021729535971806387	0.006961775243029485	-0.002091521981111555	-0.0103631366328932	0.047206590709846126	0.0218545919080616	0.0003216967353292956	-0.00041398480108982864	0.011301827475537554	0.016032073513375704	-0.001881309742519629	0.0021568082661850172	-0.004613309387342359	0.0001545863490876858	-0.006755177571717943	-0.0013551020099242918	-0.0076324957511857815	-0.0021451346807844353	0.00985859239958764	-0.00410741800781276	-0.0007191642663490559	0.004616090305248717	-0.01517371297134436	0.005232289796705584	-0.014621195986452583	0.0004761904957970883	-0.0013047955649979706	-0.004150914608003811
ABUW_0013	-0.009666325820874249	-0.002006712457830718	0.003210833849282625	0.00030230616279269763	0.0017095016437131266	-0.004571980599341302	0.00863764657371758	0.0015669117508353547	-0.0015657153253152867	-0.0013308890191054375	0.00592664418209938	0.0035585271804450423	-0.017618773073861272	-0.0030536333283827048	-0.004377538515985203	-0.005928697340515768	-0.006844691911017407	0.0001883576401732876	0.008910784658076232	0.004805329693460063	-0.003285093817905789	-0.022091719570129217	0.00577694417917524	-0.0006714063196979302	-0.0010063967286238946	0.012233357471206862	-0.0044544755606899375	-0.0032902294257143075	-0.003604587517952933	-0.0054707183839366345	0.0004911669066337281	-0.004377569154830017	-0.0003154908032984946	0.00178422344011817	-0.010274705845400058	-0.008537041722774374	0.0012678975468168674	0.005376918130179678	0.013335004338683612	-0.00012269671390914382	0.005143382294057524	0.0009554155414988682	0.0038664411976810334	-0.0011898500453191207	-0.0014008949273803138	0.0060527873416792565	-0.004540435384522988	-0.0008481037501580325	-0.003572064286539906
ABUW_0014	-0.0032126676543854024	0.0009166608079738517	0.004979337375964631	-0.011740095282322923	0.002534953275682862	0.00222041463109002	0.01494882753885756	-0.010923349158097853	-0.0014940812789482132	-0.002408801867093801	-0.01061572667036087	0.0038058885232090025	-0.00018813108152375714	0.00508195409650581	-0.009215091177893306	-0.013504485529324066	-0.005307034280839609	0.009658661447372598	0.004361523337141484	-0.008581224479930115	-0.00388020584957115	-0.0014938158361722685	0.0047478491802145665	-0.0067954725370871745	0.0002608055896986158	0.0004913145029566573	-0.017582877324753263	-0.008105948905536257	-0.007678522857024825	0.00022112528849300623	-0.003622968154390283	-0.008220649775612423	-0.005464451079244678	-0.009987649706001217	-0.0010823863287386043	-0.00957136858217552	0.0012635552787482332	0.0018002136927497336	0.004519580756291254	0.005659114708587574	-0.00028188314434949674	-0.001729122468321065	-0.01200558085221683	-0.007935780585429708	0.003989818810699785	0.0008154127550092523	-0.006386140486039544	-0.004126388655933923	0.010153279227921232
ABUW_0020	-0.0028235186960873584	0.005790574414273394	-0.022142951239417098	-0.0047229532395482365	-0.007448767181040125	0.009400861405242773	-0.008290446259559365	-0.007053691424328941	0.008794843571057477	-0.0011358191186798218	-0.0021615593023121492	0.0040243140595697625	-0.00399226301838182	8.491566321501068e-05	-0.02301830713809205	0.002142884830598655	-0.004167971568286408	0.0032958655578589464	-0.009193976030176116	-0.00034163374518976855	-0.0007036532693465099	-0.01061442929300612	0.0007831013664569435	0.0032297550762864164	3.52131148390566e-05	0.017769326808718587	-0.0016356594735683014	0.021989185083332134	0.00342677370980363	0.005039801982432575	0.02192826607331543	0.003971009703530169	0.011438512213949063	-0.00035985040266062906	-0.0027248730331648086	5.84994233067133e-05	-0.01444567758846176	-0.011792340590507037	-0.0005704228040927274	0.007624583698484971	-0.0019427291470698143	0.016982818854680223	0.01677268779491843	-0.010897449683447365	0.023522630791545394	-0.004024648775194877	0.0098299579916242	-0.014428078032715015	-0.005623843254302659
ABUW_0021	-0.003643004160662059	0.004719806164692428	-0.020264441146815783	-0.010066528584042899	0.0047009748199534	0.004505076824232572	-0.00721849116873502	-0.02026947424212251	-0.0013342579943496891	0.00902858149164979	-0.02496512777463614	-0.002193103878718262	-0.004573649390549009	-0.00037934172322986656	-0.0018207029592282693	0.002274186858198351	0.010134126393224464	-0.01048292049446285	0.00531138042132097	-0.008556129219155837	-0.006882266739740744	-0.00944441199742971	-0.01115985180391747	-0.004138800826539118	-7.919432248584138e-05	0.0018189240331743291	-0.016505906720998022	0.011642314437015723	0.005329220963537429	0.0158950245028613	-0.011496417657648689	-0.010673444362149696	-0.006897180154925405	0.0026558676884736896	-0.012079722845880497	-0.006239055743297741	0.0035243448851314456	-0.012323094922835445	0.006672900166974867	-0.01685721027200994	0.00810317892842	0.011924414551538158	0.007620316126435825	-0.0019452855110994925	0.004888907554670261	-0.0003208391390082352	0.017152504815460826	-0.0237838042362971	-0.01607725666862007
ABUW_0022	0.0044155697109918395	0.025065020535656138	-0.0055042693654109975	-0.016656225076594464	0.00012630543086647542	0.0013484280038473283	-0.013969629713937594	-0.006012942331748052	-0.004011277106655207	0.021157901622488283	-0.004684756467112775	0.0078511498353492	-0.002829082426843063	-0.002481031090898274	-0.007211141057637583	0.004389652257535424	0.0012001278494191787	-0.007451230270933839	0.0225316541988749	-0.019663584999741548	0.011581350961660082	0.0045460309288854	-0.010659404472317325	0.0003955716197426637	0.004746731001702741	0.003947279262473072	-0.00359758947365658	0.004832705103129214	0.010840338649538843	0.011835752100506075	-0.011343121340056717	0.006075486523742946	-0.0020779702953540586	0.03764161024582886	0.0030009246448543564	-0.02319123160075581	-0.010448209228763715	4.622547040878801e-05	-0.003980650801031102	-0.004901712665151351	0.0029921101472137846	0.0008569538204268025	-0.003796926457979309	0.00020898602057260014	-0.0005667349716640523	-0.0020738861683418023	0.0002847486506922134	0.02438590711736675	-0.007066472004999152
ABUW_0023	-0.00433361698679635	0.004676300046202255	0.006954324694240172	0.025593014115790673	0.0005034725434933153	0.010185051163083042	-0.012918324510642197	-0.0009371716605938773	0.007165544937455169	0.006625388880827187	-0.020044663149932456	0.004947350849708278	-5.452288421658796e-05	-0.0066834772112918245	0.012384802555973755	-0.003088569876547767	-0.005757668532256087	-0.009956858875881318	0.029413139693219393	-0.025726275317191762	-6.841843130325554e-05	-0.0010142672316153518	-0.01838986957053653	0.0024287839140729258	0.006565616297100417	0.01596306768164442	0.008386602754724307	-0.006349973164182359	0.0038191319381207568	-0.011595088867429392	-0.003625982254896653	0.019090295949766346	-0.03268362265065861	0.0013972662005081007	0.00365620505315912	0.008004669443496462	-0.0012498177264324945	0.0003166010240376125	0.004009659553433184	-0.0036500535989896026	-0.010523529462818773	-0.003272055771326114	-0.005014503900039771	-0.010569611538505563	0.005455324553458315	0.003908549424885478	-0.000755040937047676	0.042268751413042364	0.013568461322532322
ABUW_0024	-0.004074361171659369	0.006173208794892759	0.0015935089382584943	0.0008010911804463695	-0.0009888788788647695	0.0006297320532510274	-0.0110722027977236	-0.014119150255226524	0.002187336234188769	-0.012320868972947652	-0.005032594721670435	0.005935247821220796	-0.016333545658230076	0.009879914769150322	-0.0077703893184121785	0.01012842657908804	-0.006178197464046088	-0.0029695521182218853	0.008799069267589506	-0.0030281578063103935	-0.006692676329594211	0.00954836553162194	2.0746724703080472e-05	0.0003181874604340245	-0.012449608333890656	0.03582809932786234	-0.02401145652806815	-0.01167102527146782	-0.00558960856327482	-0.003157522087275434	-0.0028926725229478155	-0.00555615933562686	-0.007764699198787282	-0.018131916851848576	-0.005164283221911394	0.001048477151817452	-0.0018158948501785807	-0.003209269247827937	-0.0037951601727652723	-0.0036480526921486055	-0.004253187631447154	0.0041732028460488525	0.010780680738112749	0.005581833846102152	-0.0015858827495106623	-0.019535092757900708	0.0033059205685745424	0.0004927391412737329	0.005049845438212363
ABUW_0025	-0.010478133652008444	0.004130430850490113	-0.0021363322074500883	0.0004918298449241847	0.0016357675814543495	-0.008776791460481402	0.001329332754179701	-0.013603638092641394	-0.009700420877143082	-0.001371225579646968	-0.0015346848995312179	-0.015511493269219934	-0.016018034622362624	-0.003183380008308083	-0.011988359293825534	0.011480663259756645	-0.008382317724984384	0.0067090162377322704	0.01149543107547546	0.010738971566943794	0.0024150837752704994	0.014218890911178296	-0.009274259316566912	0.00874235789596352	0.0001505860915589642	0.008504049044868846	-0.017193587620067997	-0.002221240327727387	-0.004487870797110481	-0.01048124309103793	-0.001086086061352273	-0.009017985091474758	-0.002345102029675984	-0.010567378601470943	-0.005655266863870758	0.0014759470558092227	-0.0035540147562399694	0.009414347876097563	0.0012090966072750317	-0.004843033549844664	0.009510098635724438	-0.0027568168733505456	-0.0003580829601691243	0.016750701497464788	-0.008196318855586021	0.012596818851361205	-0.001321821792424588	-0.009172369756623054	2.5358402811354073e-05
ABUW_0026	-0.011298792020503264	0.008031460133571217	0.0005472189650940606	0.003249880886017993	-0.007406626181521017	-0.011689720979202478	-0.004020832215457778	0.006790102622421071	0.0033685717272630695	-0.013094111977372685	-0.000938526973517748	0.005584896694936254	-0.011837429233991503	0.003864582895299861	0.0011643969203613226	-0.0011403831204988564	-0.007452950622588213	-0.0010436265749408048	0.004462390500407031	0.0003876468135173091	-0.0008098555408405115	-0.004004204498673713	0.008696810694651714	-0.0020498046701358783	0.0034405552411731085	0.002073121415153844	-0.01616973740096614	-0.005099832822818867	-0.011019749418015555	-0.007714963712145785	0.004926082823016358	-0.006902161136816061	-0.0074069718186433745	0.003605461051376457	-0.007765983573346679	-0.01568400637577164	-0.01661141505169301	0.004226625890563387	0.004867598649320297	0.0013942669325892722	0.003427838417419712	0.010418396237920315	0.0006359091215135825	-0.006516258838778973	0.0035884186847203355	0.008675176989203889	0.005037265512223642	0.011828742075957147	0.005123338621248617
ABUW_0027	-0.006323541010710218	0.00294690263870904	0.0046505341059517626	0.0010045076635979192	0.0010273302319564542	-0.008617395769208148	0.010603610059092945	-0.003378637272213493	0.0005626544966069899	-0.007838029028649343	-0.0009352771242212448	2.6659729005831575e-05	0.0014590466549377898	-0.0005363684223189545	0.003523957009800762	-0.011139579332897226	-0.002290301493395157	-0.012477499448842064	-0.0025997152059894107	0.017238460808663012	-0.0007927914014204926	-0.01408105716015396	0.0039259129597541045	0.00025747478904018697	-0.008247509332771425	-0.003521821999763851	0.003777137502983217	-0.004855227955883638	-0.000561308641078503	-0.004528724448335625	0.00579171427373225	0.0038967511988671623	-0.006312880033707654	-0.0018002595371771394	-0.0035367315343071983	-0.004042618424820305	-0.0076926116199476655	-0.0046785694543051955	-0.0006696791198216971	-0.006305967062813531	-0.003728459447694013	-0.009895678548261285	-0.0017176533219528485	-0.0005542623887167249	-0.011614712693781325	0.006013811105669326	0.0021361250642826695	-0.0130143726810648	0.0017725453074557598
ABUW_0028	-0.002358292563465441	-0.007932117611141494	-0.013092856170618323	-0.006579888012120796	0.008547109219366123	-0.00018807821174416102	-0.001820557253418636	-0.008274316425472647	-0.013359416141859912	-0.006394340614726315	-0.011804351853092542	0.019156631284302807	-0.008379048367656405	0.008724677128855406	-0.00012358390033950285	0.034220509698271916	0.015600893400925974	0.020923293427212723	-0.07047478515195742	-0.001864404673164856	0.02062084962294511	-0.0019040076331319422	-0.010102134602172581	-0.03403908645597852	-0.010543131747254398	-0.023649325855114083	0.011598798707129874	-0.006341241718739557	0.0009638839543552381	-0.003086030979563781	0.025241716573806586	-0.014763845492184478	-0.015099845585654227	-0.00132857401666589	0.004159966314456386	0.004081725601234296	-0.009407836296800974	0.004146322402692438	-0.00860423949314879	-0.007380396516800238	0.03154164048293918	-0.004644063611283989	0.0029619996947767113	0.02090523021444206	-0.005939370389144727	0.00855241600900038	0.004750299533722705	-0.00998472357377046	-0.0041794293696699614
ABUW_0029	0.0045912948116755125	-0.002636101125921468	0.011319352643833136	0.005887978892090644	0.005289800312289368	-0.014690807272786972	0.003305467467848261	-0.0034022057845721713	-0.006892815410875819	-0.00635218554417335	-0.003454730751194629	0.0046982521841006306	0.016700477272978555	0.01735096516079694	-0.01100918189117589	-0.003854868316185698	-0.008401164745111727	-0.0011392966337490334	0.002910077278557619	-0.00866370635480006	-0.007553857831078466	-0.0007751388919280118	-0.00997718247581667	-0.00808893242120238	5.5317227254729174e-05	-0.021971153219099482	0.006197966266048308	-0.0038152927484002785	-0.02066452918414777	-0.019926846026063202	0.01713956240280934	0.0073790980730822735	0.017686737537912185	-0.00978412638066248	-0.0027618909748828996	-0.016222555029057745	-0.010298117949710313	0.01890715889124131	0.004122153373696087	0.002972233697125158	-0.007921458554887418	0.004980940181661462	0.008297364437139127	-0.006772387274167397	-0.002166988386343325	0.0011677973657497284	-0.013419939031934024	0.006698405671146624	-0.01069070074635019
ABUW_0030	-0.0011703718779058903	0.027626654284109264	-0.02543470837485207	-0.017135320023657953	-0.0015810127147013115	0.008897322448207717	-0.009287413544301171	-0.005164450865840282	0.005214899530589068	-0.0011190145640083977	-0.006050623238910033	-0.02672453384586999	-0.015923004933901978	0.0034738102494277535	-0.005544040678656192	0.009819514965924106	-0.006432852370090316	-0.003536424015786248	0.026685147222059377	-0.0029998474716247505	-0.006401730644461891	0.017679177852852158	-0.006251146322692888	-0.0036078237113287537	0.00595422584822218	0.005234605834041493	-0.02411959606496415	-0.006469314587059968	-0.006474614231483969	-0.005122223692593845	0.002436806388415095	-0.01746052586530861	0.004069226990835352	0.00018141525649491977	-0.003554204050549384	-0.001489568927221534	0.015224437792524454	-0.007922300723999635	0.009132900262642064	-0.008390395771082321	-0.004024592961283295	0.02001781936726873	-0.04043157689163143	-0.010858085018265464	0.0016995271236142455	-0.010066844794433108	-0.009596263495977156	-0.013460644401846904	-0.005651009305029612
ABUW_0031	-0.014872599159214269	0.031138642602023293	-0.0014962977568166787	-0.003790939740596159	-0.005567962066826097	-0.04294217943995081	-0.006912271602521749	0.009078740286182288	0.004164989388196182	-0.0027097389974326033	-0.007860612328666193	-0.005222483861482952	-0.019730556571270902	0.0024677255773419633	-0.0051015956796941295	0.005353147665134463	-0.010515896112962931	0.0026934053613265354	0.006505406303332124	0.009557975378327569	-0.01609730527602542	-0.010854157738453434	-0.005668108599617911	-0.01893883617548583	-0.026426881732259995	0.003873934961187831	-0.002609600432489867	-0.0017979864203386592	-0.0009712992912012341	0.01681839085694156	-0.013790150696336916	-0.006818397519442302	-0.016878230647120993	-0.007992679817902238	0.028093178188521493	-0.007040816496861319	-0.023251866748896975	0.0017793866223493454	0.01224967158753958	0.010141858178745276	0.00798522553038812	0.010832930334655216	4.5170132303404034e-05	-0.008386275436405369	0.009507066557780289	-0.0037329546867482222	-0.0036984374596919947	0.02313402093827747	0.014467255941681153
ABUW_0032	-0.033133939579189316	-0.025199146233981343	-0.01308261477438723	0.005536071076185252	-0.0040661968061633845	-0.0024746970315066975	-0.010118396308358391	-0.007645920882522116	0.01744066194770145	-0.011140983898979759	0.016464478362204903	-0.0030676508885906983	-0.00537228785004738	-0.038779988716455334	0.013383715293216908	-0.000824499220139458	-0.00039966482975967063	-0.009922949654941808	0.0056156911058465086	-0.0011258503846306714	-0.01826390331352635	0.0060553712925481016	0.014372665169687293	0.019843203919232003	-0.01980741958555259	0.012733503796021934	0.017061270259888857	-0.017332078959404612	-0.0069505126134140425	-0.014065874675179396	-0.007547216764518404	-0.005914376287262226	0.002447371383226306	-0.003059218534885902	0.0008474239696097135	-0.0007072602329303303	-0.018795273627169314	0.018217806050998396	-0.025127082831073497	0.007658639586663867	0.029461432916687767	0.001402234472111633	-0.034141252896484446	0.002786211943434077	-0.05054052820573048	0.008381956096264518	0.03351083562640517	-0.024246288035382563	-0.04352219530277781
ABUW_0033	-0.01488715713352253	-0.014791037993220983	-0.0075918848171528264	-0.0019454366380498766	-0.00120900123501791	-0.0016710503298250328	-0.014401151446960074	-0.0018823063436230305	0.010790384498963366	-0.014970799526447993	-0.007849587909397625	-0.005381993377827986	0.012526169290718979	-0.0014208436429829687	0.004222136134216731	-0.008376775221792355	-0.013689710730916517	-0.0029786249820744374	-0.007505537903976118	0.005053891550903657	-0.005914016073332077	-0.0070530507564187045	-0.009818155355144765	0.00046296426149133066	0.005902211464119	-0.008872145668562452	-0.008073955383360556	-0.005366834554724025	-0.0005507263389405802	-0.012125550167942242	-0.006793770337462904	-0.005592543509499332	-0.012763069071243284	-0.01982095286753816	0.003009576782062944	0.000995700942929565	-0.012085056714646847	-0.005914496380330276	0.002236209071575829	-0.0027240508466936796	0.00719806894139218	0.014272191274006047	-0.004055426348061743	-0.0196003301322243	0.0002122998108220328	-0.009121380110569647	-0.007921786855703043	0.0044721501937838816	0.01804175538520473
ABUW_0034	-0.007172568970786067	0.028612932697547735	0.017311098925591076	-0.0024863110865552757	-0.0008659834755572701	-0.010851340154797624	0.0023939657408932075	0.0012718199868220145	-0.008043378625127882	-0.004226408358181675	0.0030844083091957847	-0.00514889775550535	0.0023980595819268215	0.0017044935069991222	-0.005965629860569029	0.002186249366095613	0.0103349455986945	-0.004492232242195773	-0.0027439499825925306	0.014298523622012125	-8.290257921583906e-05	-0.008128427212755824	0.017472132990026836	-0.004279520026964711	-0.0039025585457774362	0.0011512087462566519	-0.006035964410060812	0.005049974015510934	0.0030585977243643902	-0.006873728458573139	0.002401364931836057	0.007473961856081404	-0.007173260639057242	-0.008067631107199956	-0.003339210650347038	-0.0018915269035083965	-0.02325028200500537	0.021713272638127643	-0.0051823995745288376	-0.008586934772198292	0.008312568314517167	0.001518453489664022	-0.02883272354444129	0.011802847360966144	-0.0022017327400325783	0.005880397041204322	0.007133897155743512	0.00998080973987712	0.008471439227910223
ABUW_0035	0.003646054482621183	0.056749186143818964	0.01593416234776017	0.007704736590740717	0.0001646020827678707	-0.004256560514575934	-0.006743708964007784	-0.00508739388344997	-0.010245145919255034	-0.003808110148722771	0.002223970155373233	0.0051716090485251056	0.003618928544499719	0.0017874631221834279	-0.0012435546658311225	0.006098720074420052	0.010343020546061999	0.0013322739560210756	-0.00480426356491233	-0.0014635102019472694	-0.005726669748223369	0.0008222091026627289	0.006909532815592577	-0.0043031240207505395	-0.015765047498602892	-0.009394043421277906	-0.009474567997385249	-0.0036323947586863244	0.0022586561928039654	-0.007786778997237312	0.00168861757120051	0.009519212602107155	-0.007832683826296608	-0.004649305042123201	-0.005034990352812543	0.001768076247126589	-0.027851670136898588	0.016559546979550473	-0.005095317049620757	-0.0004961184521484567	-0.0026320785520715984	0.014357237265526804	-0.020260518676659702	0.00974477929432528	0.0020110122607907093	0.008644261605181296	0.007906904110492932	0.007629249635135416	0.0066042300959665845
ABUW_0036	0.0005404716130058172	0.010558944928019459	0.0012475396778225273	0.002415960803391226	-0.008388329009733074	-0.0025913693425487112	0.009330287136026249	-0.01629474274416098	-0.0151008299189836	-0.008985068529310632	-0.0030905903600082617	0.008554433991285056	0.004414565522760801	-0.0047921564915559675	-0.007298994111711737	-0.004281551599919679	0.00641032204428627	0.0013177533055326015	-0.00021405099673279336	-0.009883828614460048	-0.004483902400754709	-0.018231226621766357	0.0022131473838018713	-4.627855451215021e-05	0.006619807361820424	-0.0019445807235406406	-0.008417392470373035	0.0069935957818578484	0.0054159708509557095	0.004409910495768732	-0.0062807842306656465	-0.0002426510367929891	-0.013543871770810805	0.0015643114307296697	-0.01820065509557951	0.008968038146082168	0.003096388272147011	0.005277511113515079	-0.009653174884942509	-0.012022806961094168	0.008977445371378446	0.003946473501807262	-0.02180876809734446	0.005464008264458414	0.005412870852527503	0.0005087997226641699	0.0029812286440041797	-2.878609397114312e-05	-0.003916528319626886
ABUW_0037	-0.015406694601886256	-0.01851446710589663	0.007429772758790207	0.00982008444475154	0.001905864865877044	-0.006531750487801989	-0.025663659918838184	-0.007514400090880124	-0.003737869858797772	-0.004283445449021053	-0.016754588936506488	-0.013597759203208801	0.004616971088728671	0.0019085732367129966	0.00353738404128178	-0.010075974730415303	-0.0005110620370280607	-0.009520792738399292	0.006869371097249433	0.0025611738925546876	0.0018667690641173953	-0.0016991503236097611	0.014173637284982494	-0.007783490119971829	-0.0013486384315430375	0.0007416553170443857	-0.00451777943959865	-0.010857905411212074	-0.0026993726373856827	0.004245167398563664	-0.006009177063433892	-0.004847327637486896	-0.007927843239421096	-0.007369095514761994	-0.018301816904678737	-0.002654919875428837	-0.003911911536358316	-0.00544657146847035	-0.0019858539838914033	0.10226768026476502	0.007625825943264173	-0.0017138420743391012	-0.021309492002608715	0.00860410566361876	-0.00573167849341281	-0.004141405061583651	0.001567917957014132	0.008751003281058052	0.005531371371500868
ABUW_0038	0.006064001538345818	-0.00926689330891666	-0.029791104788968084	0.12056263916327786	0.0013533119944468617	0.010150394214700265	0.008318074665233677	-0.0034946614735176166	0.002285767501410716	-0.02507952217380984	-0.0007099932413180314	0.016403736208036167	0.004375984557935673	0.04354036934731017	-0.011144702778259767	0.001977224684927112	0.010016955908039969	-0.011968422956181718	-0.014490956448225078	-0.014878465448214499	-0.025214972723450243	0.009436856467866305	0.00970399503775076	-0.0022993086080216486	-0.010454202509391563	-0.02250945090820745	-0.04228472240139339	-0.012454724487223573	-0.01515388403530792	-0.005099717512033066	0.006772077353603423	-0.009553954521040083	-0.0280210700613283	0.008900253266254224	0.024703634949923545	0.01309271983531651	-0.0047927597293806875	-0.013067109142533334	0.008791390424615244	0.024743194830364797	0.02245656402752823	0.016604725874912053	-0.002350067248743837	-0.018837059554029683	-0.014603166776947863	0.012316715141034796	0.023937138054610008	0.003515473124320638	-0.008151654672753991
ABUW_0039	-0.009520613400576437	-0.008236935954339284	-0.005160286923493882	0.0045402220700073185	-0.0029156266527914005	0.004760565242056327	-0.008843538189134394	-0.0013375532266487208	0.00029136745847593284	-0.006076871529903718	-0.009327539411064237	0.004008725849202483	-0.013583152602387506	-0.0013590230602320505	-0.002074295313131148	0.003276765556137346	-0.007012697764557424	4.8383889434945184e-05	-0.006610972861009711	0.015556885100132213	0.0009382661014426471	-0.00045436607773220115	-0.0030624047054760573	-0.007137721506769485	-0.005864047492468731	-0.0009015995911421668	-0.009089531708923527	-0.006584777125710701	-0.0014907821821822406	-0.008465994234837192	-0.010092904914907275	-0.005551560949119135	-0.00497169518693653	-0.003402615809644729	-0.002655152543106864	-0.00968795443102636	-0.011246347288832588	0.006357396294743297	-0.0005152881390628098	0.0063167922042490655	0.016072861620759327	0.0007030984106411009	-0.0033105315701374544	0.0026222656264006505	-0.006392289556383098	0.0037243001768799515	-0.007523714318021719	0.00633849449545734	0.009555132028656797
ABUW_0040	-0.013116360011689067	-0.012302810218490496	-0.0014965352616857735	-0.014434587393142797	0.004981650025721821	-0.017365944202234022	-0.005112432667914937	-0.006395966095077695	-0.010746365863225344	0.005832728332225563	-0.015593792238776893	0.01643120069690186	0.004993841558955758	0.0016935822124064795	-0.0019346158761062479	-0.014836693651374699	0.003175831744044411	-0.00378105202021396	-0.005718923599802943	-0.00026409511524472435	0.011167834422673358	0.014676834143794367	0.004056933207467753	-0.0016930612077189393	0.005207899062635489	-0.0040298029867512465	0.0002362446711683596	0.0005192858941080292	-0.006114031402883927	-0.007995491931926349	-0.006663916344708996	0.0010285248097469729	0.004590776713445116	0.010682782008137057	-0.006413939081210942	0.014426037380179838	-0.004611612621771141	0.007489792697165633	-0.004610388847260027	-0.004187718698883548	0.02169402996030875	0.00789695435131737	0.01505705560611225	-0.005130904298441325	0.005328694446889865	0.0002478625729962802	-0.0035717200076375837	0.00087975619027899	0.0006590340405534264
ABUW_0041	-0.019905264933783175	0.02150599522752174	0.022542398468811963	-0.02551299862028954	-0.015588950578817538	-0.01054135971315837	0.00701538438089306	-0.00993770826509863	-0.008879671836110927	-0.00561154796605086	-0.005513073812720164	0.002433043404101572	-0.013192939004573342	-0.01634470937001307	-0.010572546790758898	-0.006534258930045254	-0.0028871917682366656	-0.01155105226919456	0.013471331569925476	0.026893260278782048	0.003537119564974191	-0.01368662135146358	0.0032852015691437753	-0.002692170345166512	0.003937527451377998	0.0031717954375329316	-0.001251027144696157	-0.0011992315662997086	0.010410391500241001	0.002096691752849304	-0.015513355860627015	-0.0007060302644885008	0.11845937594013639	-0.012806265853364467	-0.007555447831650436	0.01849176702152204	0.0011814603363925905	0.008421915044828851	0.001205764673568519	-0.003200286722200746	-0.004376188586785352	-0.004671727393717084	0.016811360004930935	0.005990991048169022	-0.01022532609149723	0.01037964466622313	0.006542342579818602	-0.00745685293960834	0.014593848440338193
ABUW_0042	-0.023685108128041095	0.01453096981426371	0.029729952689261006	-0.026116019662578226	0.00013312750742320488	-0.017250194655566244	-0.005245360537093406	-0.010907245760276822	-0.004096714559462879	-0.009522772229523404	-0.018992942781361804	-0.000759449227939821	-0.023670238409471217	-0.025303138636893565	-0.016703919009489473	-0.0059297672689220884	-0.0009018756227407621	-0.01265792495652774	0.02136166845997727	0.02110101718811376	-0.0049977549487281265	-0.014760626432434407	0.009075865437182468	0.00013007508085939929	-0.015779631893150018	-0.0034539799816387185	-0.011912658849861672	-0.015198163786163647	0.009618977329810329	0.017626259505401528	0.0017894598856607324	-0.00795476368592912	0.12724682625948652	-0.008383568425844996	-0.0038901308006061125	0.021666941037955672	0.007361659812888075	0.004635529731727453	0.0081296023787298	0.00024275435916283036	-0.0065689017396931716	-0.008977458577522435	0.00853263926242053	-0.007899908644802028	0.006171242543576242	0.019213629402537544	0.00034846988274435175	-0.02539681862577603	0.009440118081244005
ABUW_0043	0.019048038633781763	-0.006019099650636801	-0.0024956821380588672	-0.008256801180168747	0.0029299751865127233	0.0009031915002833717	-0.00397563800566833	0.004258845740023707	0.003171851471076958	-0.01127098532720632	-0.004919515597438042	0.010888431362217845	-0.01485575536009216	-0.005379792292269426	-0.0049776235407381205	-0.01260414247277279	-0.008046902854268975	-0.00014100209376507962	-0.0005991722598046221	-0.01012472398275234	0.0023876535175800903	-0.011432080841218694	0.004332990232677962	0.005728989507990638	0.016410485035779875	-0.006101946063561726	-0.004637045073796489	-0.0013299895506213597	0.0004571092914105294	0.0044815083311295694	-0.004702222461067186	0.0012145774549091768	-0.01617420356218631	-0.013797395585429972	-0.007717230840557423	-0.004922304064766541	-0.0035082602444789206	0.00630427270850244	-0.013808193391826224	-0.007025444444018338	-0.002419589536889935	0.005944626651403781	0.012018679191134777	-0.02238686549195037	-0.007715408585613354	0.0068788525447202025	0.010747001565758606	-0.00972552795835094	0.011071252182622244
ABUW_0044	0.05033088662404332	-0.004673491860848639	-0.0060276001354107765	0.0006189814799266349	0.002005540796647799	0.011040443251491816	0.017980452825335717	0.010005203805814291	0.009574511574934283	-0.005974494841118859	-0.0036345082547238465	-0.015274092681072554	-0.01157708679417081	-0.00773231699532444	-0.012120431508475093	0.019485072413284083	-0.01825180313521497	0.00388937719021266	0.030376292556441337	0.007517687030809572	-0.022185088328196035	0.020086512885867523	-0.0032163917620121464	0.021367214608527	0.010435666270200523	-0.0015973350349034433	-0.016533396551170757	0.004590771796294427	-0.014314697696856268	-0.0027082767513554444	0.0035053612427046426	0.015540536946900298	0.0009793824653963892	-0.018696051168288656	-0.01585413412967007	-0.008271498338359915	-0.0034778034481939336	0.007777661422009903	-0.002679796926239665	0.009003236530120272	-0.014541289089177336	-0.0357910359427509	0.010407516862524937	-0.01530528698332697	0.0021712553186440274	-0.02362834371251934	0.0099951262078038	-0.024014013175713313	0.005534478579955676
ABUW_0045	0.003245613403036295	-0.0014633881669113588	-0.006380397988140477	0.0010397495531745164	-0.0021717422145860416	-0.0060454474358315755	0.006192829537328941	0.000506511720653705	-0.002106226248835712	-0.004386859182174205	0.0003638778635404861	0.005912707841798146	0.004379447484934862	-0.009120624222126165	-0.004561245441442772	-0.005574351133724522	-0.007350357945813564	-0.004423344782127282	0.0020269298562352466	-0.0013348389964365141	0.007892542062330822	-0.00841218041063778	0.003961073855771185	0.00842590658354999	0.00881417735080909	-0.001083393732397229	0.006151407632669338	0.0004445458381579939	-0.0012888788470956515	-0.006029090773212869	-0.0008581555676089427	0.012752956210321475	0.009870516650618595	-0.008053449133020842	0.007379083967895534	0.019308774522939436	-0.006525872457994722	0.0035656734685593377	0.0005251343078473966	0.0060603683918381	-0.004327690134560998	7.797141237265398e-05	-0.004051804533103953	-0.006691584402169528	0.0020214632556445427	0.009913857609264254	-0.001947100488005719	-0.006527607127972937	0.0033244968822703637
ABUW_0046	-0.011798825696187735	0.01800933001137241	0.0007534042655711829	0.01334424498006064	0.0015145035144444223	-0.0035183118264625318	-0.017564717623137577	-0.010547959088339687	-0.004926347752281349	-0.004432590269460929	-0.006810803580252073	0.004190603623457391	-0.007929444572973527	0.004843889408713163	-0.0035660055334977517	-0.009381098106021064	-0.008115975480958524	-6.745565482198289e-05	-0.003951462219048884	0.007329512303238823	-0.005918523740800391	0.003106078330838703	-0.008265989497411759	-0.009565754828997448	0.0026487739503628788	-0.0047229200685088985	-0.00418057036767885	0.002521611836025084	0.004415446991815339	0.0005644950004188104	0.016787689514843267	-0.0010150989677237656	-2.2660033481577137e-05	-0.003948973311432279	-0.0011382769640950214	-0.008935137319694923	-0.022145366497645785	0.0085569342416314	0.007706338052696524	-0.01409213946321152	0.002381990060094301	0.013633759335503131	-0.010417378378483848	0.007508798912423098	0.00025334126175579144	0.002455702542728731	-0.0034060334886972608	0.010656215912222499	0.00792011204712952
ABUW_0047	-0.010162586512046844	-0.008748962563870512	-0.015336198084920349	0.014962431835727126	-0.005541589677057975	-0.0012954571299612224	0.014371865698998156	-0.011502853551758545	0.0007333094637267647	0.0016090247459637625	-0.0036623740672405373	0.002792490836653891	0.006187023959529886	-0.001997804933352982	-0.011578393033395418	-0.010583708150966702	-0.005853794172993488	-0.0033805764038761636	0.0017346464992519176	0.00675388459441455	-0.007515483399591128	0.008034794837606291	0.005550194489690552	-0.010356426978463729	-0.01523784155818449	-0.007614619592521413	0.003594353030720802	0.0026318302948554334	-0.00029452615657699056	-0.013339580399616555	0.004784491869409638	0.0022953246146094662	0.0006448125811033653	0.0009211828144984871	-0.002918906624326924	-0.007161100120452155	-0.0052759960785855745	0.006948392695424362	0.004480052176737408	-0.004243173348904363	0.000540053200202312	0.010797474953676783	-0.004581056166574468	-0.007517230416099961	-0.0077791106236113575	0.02626118280598422	0.010653473186824863	0.00561592669104166	-0.01347969374891376
ABUW_0048	2.250658352292166e-05	0.013440566756894017	0.004704779769923972	-0.012248558003263828	-0.013376283783604987	0.003198777327047482	-0.00576656654373079	-0.005841943236975157	0.00404548584022231	0.01078148628706557	0.0021401970378595887	0.02795268135610553	0.004743620877441845	-0.0032659460752713647	-0.01686904939284446	-0.030970849204275196	-0.009657764005285197	0.00935376372428224	-0.00737782088488139	-0.008893318464840302	-0.0298934345166882	-0.008546575668711769	-0.013911644494132411	-0.0019491550497565833	0.006732998740347089	-0.00048017940580487604	-0.013512523655296442	-0.00632745053912039	-0.004439192647613242	-0.01612482729256569	-0.002214188559000657	-0.008862447125748194	-0.012585223764377327	-0.012889710826480221	-0.016395808214093435	0.0007112227511933529	0.014119356819508721	0.021484937228779484	-0.00602682372637943	0.006994749631298481	-0.0029776822141453496	-0.0049954825087180875	-0.022684087947797964	0.0010905193779139574	0.004832368089884468	-0.00010040028892582128	-0.014367847579090294	-0.0007211699974284011	-0.0035367981376138416
ABUW_0049	0.002016182442095297	0.013845500853334225	0.011890077380078374	0.0038789958006164877	-0.017765990706271204	0.020508565428495926	-0.009908920450991753	-0.0034087060512500845	-0.005130202163404502	-0.0038171000249728228	0.0032210230933458566	-0.0268584117159926	-0.0005549074929868224	0.006407118120996908	-0.00434695375145745	-0.007668621555713441	0.0004983565990262475	-0.002952261294161653	-0.018508063775122267	0.013461111688027674	-0.013521032531388907	-0.013002322808685528	0.006058985220180414	0.010450293525805348	0.008707467535011415	-0.004730394745254039	-0.0056490742280977035	0.00034329569003066994	0.015334462468623633	0.006809723707857951	-0.007178786113521967	0.002568484711267885	0.0033292191567374624	-0.01889502044953996	0.0025753985546466186	-3.6943571344164466e-05	-0.012116491867509089	0.010594376934764454	0.011183180362313914	-0.005587819842107953	-0.00968607037031905	-0.00072312526252447	-0.012792391748308424	0.0018309268367582955	-0.01513318175365877	-0.007521474472051193	0.005908601481157593	-0.0008087728989935608	-0.02363128890043466
ABUW_0050	0.00046153879555707025	-0.013145934480837807	0.0039996424473141895	-0.004160219760414249	-0.0012205495822291907	-0.01766379544318895	0.004022017938936793	-0.0010168412818108582	0.004159011777288369	-0.010749355274335726	-0.01486604857134046	0.006372775656036409	0.0015705521993644223	-0.008996755505595836	-0.0014944252678942937	0.015183961885843263	-0.01177254707994363	-0.0022849376237537864	-0.0014177009135452549	0.00731806449815833	0.00620911411258342	0.007312250655311677	0.001431902747621828	0.02091088813476675	0.0014126722031139766	-0.010042817393303795	0.0019130768702318444	-0.008686159503513119	0.001353768918069295	0.009813886588281842	-0.004556907089009223	0.003582556763011112	-0.015754625570930814	-0.005685100006018601	-0.023369771605350812	0.004280029883258778	0.008495140524162798	0.000554802687798831	-0.019622709495571128	-0.0051454168820912315	-9.165709220383955e-05	-0.01199544466037083	-0.016830820031655667	0.012676692995518794	-0.006790667953790925	0.03338960568457449	0.018051533686525147	-0.028061058691389886	-0.006190102671007389
ABUW_0051	-0.010488561020223506	-0.012381978137843495	-0.008636506531872194	-0.001532868816338687	0.0006541289038318826	0.00019282142445941494	0.004595176799830784	-0.008271954543281237	-0.003434025119056653	0.009423341902768733	0.0005469502280504486	-0.014015075491734393	0.015519855325458704	0.012036564509719015	0.00013888780587626264	-0.020134469887145415	-0.0009123692255053956	-0.0008617345505022341	0.007958996387140151	0.011261877119843803	0.0008215351978815795	0.00914145178093848	0.005744745448893958	0.004220100064278045	0.01928231038538495	-0.0030425565459342	-0.022700536062844553	-0.0018268666000878766	-0.011427582958308933	0.0007690511526255657	1.5320440155602117e-05	-5.3697113797189775e-05	-0.01737857898499929	0.0307973626133728	0.003990312975512826	0.0012877519805206566	-0.02140475519896468	0.007996766158459427	-0.02008651499457059	-0.010676385190279494	0.007217186913886733	0.02415121951562885	0.02741838737297637	-0.004199222850208086	-0.003303589296816024	0.006147725532630587	-0.007902634411023696	-0.00378828073758499	0.010293659311860841
ABUW_0052	0.004157935825288405	-0.018001228341673472	0.0041571951296344115	-0.0035462464893485216	0.0011852458677645387	-0.0030484362297722787	-0.001502234440272749	-0.0032650105457741802	0.0017050725564379213	-0.002835244342355894	-0.00313987499588053	-0.00036604923930320005	0.0028312158592919854	0.00337684582111951	0.01816431592837816	-0.009429622679412985	-0.006040913003854242	0.0036343928284787597	0.01080819886757854	0.0075836225655902265	-0.009700875798381785	0.0033869892961579584	0.006243656029558289	-0.01777680935352177	0.006167046769298505	0.001789768987892845	-0.006615398497923742	-0.004267174131220131	-0.00262899635434445	-0.005378983304697589	-0.02460743274420652	-0.00579194169980005	-0.01607491854205546	-0.013888560379324037	-0.00849458347726204	-0.012566829579130459	-0.012449568541431645	0.004026889069137745	-0.00815873346520888	-0.0007157940882462203	0.007887292995207837	0.0013092767684417688	-0.0024114900930126827	-0.00490647789126648	0.00631726647074807	-0.0015381654646461078	0.00212159327416441	-0.006732536824126497	0.01167401995583219
ABUW_0053	-0.009402425570169199	-0.004921843602376534	-0.004106493227919407	0.023709080998096637	0.004391850357332808	-0.012356525906011384	0.011220586465571763	-0.005139802784642563	-0.002381788324712522	0.08099786300722762	-0.0165003068913441	0.009835406686413514	-0.03073524469281348	-8.690804806349549e-05	0.037661286708346	0.0026353741912062494	-0.0017873945098926028	-0.005252590055097519	0.01276801289772961	-0.008187939651154755	-0.008913563068614773	0.0031715441655535913	-0.008918844455995313	-0.0036073046908065287	-0.007333595815807441	0.018563362956204598	-0.020291078386637754	-0.024152404315094796	-0.004480936006891891	0.0031263996751178086	0.004109502135349879	-0.010073734787517042	-0.019754273258527924	0.0039866922052384565	0.0001869951696613053	0.00697754707580997	0.01729101805554928	-0.00643624773336183	-0.02544342088563666	-0.007523315121813094	0.0013472655970494243	0.012585389337093071	-0.034646658314254376	-0.002307231415936292	-0.004005775496234835	-0.003682191769145679	-0.004756167787413267	-0.006973711689676229	-0.005054712230632303
ABUW_0054	-0.03591361488318792	-0.010662414247698128	-0.0033459911933299414	0.002527196870196248	0.0014941601670863708	-0.016956020353687033	0.0003079461624453511	0.0029141468147252146	-0.007831690486976456	-0.004361178680473287	-0.003757095778973889	0.01030507722488224	0.0033308660301227676	0.0058563262580059085	-0.009624389413431264	0.015179745480311525	-0.010048323440595544	-0.009794805820577665	0.013852351323255825	0.0017533350528345355	-0.014147124668245439	-0.011859059298038982	-0.0008729272328744858	-0.01322354317408375	0.006758617223560627	-0.000730236788631623	0.00554582514908917	-0.0021790613973388527	-0.007575090446597603	0.019145787484377938	-0.0005522333058903405	0.0015190403765383744	0.0029650786656806216	0.0004237504231652001	-0.01621425304038265	-0.014881011511297792	0.010784497990463736	-0.0017405464719073766	0.00012467898109690944	0.00553093742933413	0.004622346714245213	-0.020440158023737363	-0.004477840979043617	0.0012262881122018837	0.005421168589112372	-0.008900693957111542	-0.014063984763629354	-0.005777588207993991	0.011487409096958381
ABUW_0055	-0.006859849835946549	-0.007415466480473298	-0.015074383464956336	-0.006913538041838956	0.01041740916485565	-0.012044977388005218	0.008236833283094802	-0.00039970366708618426	0.00268569263064652	0.010465025478581226	-0.0019612397816392993	0.006131504984623723	0.02238855436490128	0.011352279555831785	0.05144298442808529	0.01915418550427326	-0.0027180516452618426	-0.00505411867623056	-0.026221056491591472	0.006273451518946547	1.654296803183584e-05	-0.010087079277984863	-0.00611395446309808	0.002306520901763851	-0.0029313870002347954	-0.008761909306728734	-0.018211047646233637	0.010330871742233877	-0.007831004914233258	-0.004986251188978902	0.008234051744608404	-0.007320245152348018	-0.0035421326759075733	-0.0007254789557602613	-0.006982981516771039	-0.014944869073137693	-0.0075019909430580345	-0.003046952001500421	-0.006049944673523806	0.00425698162934273	0.007029165435928964	-0.0051356240965759695	-0.0018989666538679097	0.004081388053128717	-0.003271599482298287	-0.0010641226317582033	0.006164936545810239	0.003700198499869331	0.008978109096818624
ABUW_0056	-0.016386479505362823	-0.0018728545732534974	-0.003928285011472039	-0.0019649139747733046	0.0023754794701707272	-0.002112135093143338	-0.008289077857927285	-0.0015270844595656398	-0.0038870297774495277	-0.017100632533989732	0.0007864973447923446	0.006538789113242666	-0.0019180867522320913	-0.001242758939577289	0.018065813620483328	-0.0019664528749600476	0.0018805858481906201	-0.002210204107039637	-0.003149621028067706	-0.00013645483630011853	-0.00026436507916746785	-0.010860303352839216	-0.008584639030968328	-0.003681293334585163	-0.002720299495799471	-0.006823249625583273	-0.008490492526288872	-0.004674802437418269	-0.009576563580951656	-0.000686160938365096	0.009536873477603255	-0.00581481397573741	-0.00987400914568165	-0.010900725203532004	-0.0016404737921821603	-0.005208302850774529	-0.015377397766967948	-0.0032964954513210847	0.008314008350463342	-0.005876060965560053	0.0033006394915219344	0.006981490431323099	-0.003677147750047511	0.0015872574125747178	-0.002593113518837088	-0.0017340859613207333	-0.007144655987449892	-0.0017813375396299057	0.009604731981500634
ABUW_0057	-0.002070077035784094	-0.004581910214666914	-0.015250312151808172	0.0104818006322943	-0.010261811952947918	-0.024091090850061492	0.008438583534898757	-0.0024892974049771834	-0.0013475724405466758	0.006602720027189404	0.0010116542823013698	0.014912977358118943	0.020744794323145768	0.004199875528610009	0.031213218692995964	-0.0013917338520132716	-0.001427609534606733	0.006175135406202015	-0.0012014587236357202	-0.01467292117214284	0.012141848737663646	0.004431666893783125	-0.0025538134977458092	-0.00678011844934483	0.0036302753725415645	-0.010811559690756176	-0.0052763975395889	-0.004907583326249881	-0.012665800200727837	-0.003180263790770481	0.0069909876077286215	-0.004443103535413388	0.01501808542319291	0.016599791435702074	-0.01652118339213376	0.00010784449298477035	-0.021832739881634085	-0.00022972358876093113	-0.006840665072225408	0.016046283137886336	0.010299256968197971	-0.00443938379307727	0.02087873097174188	0.009590970169878548	7.332149752798951e-05	0.004345622397341977	0.003274572788565683	-0.004103755830955089	-0.008370313823727887
ABUW_0058	0.001512370633089118	0.012290625515778218	-0.013332719072398398	0.033337996717852744	-0.010814281364493507	0.02006130823608139	0.004892178416044715	-0.008741839657827927	-0.0009010639725581056	0.033687688720465875	0.006708538299826466	-0.007261588634944512	0.04794292445275244	-0.0017548791929334177	-0.04097418591847072	-0.01840397752922801	0.002686237416128564	0.012980839193982026	0.02523897374155422	-0.0006928837284064968	-0.01280441727236948	0.0038746263394137262	-0.00941019339571666	0.030819074497015302	0.005744697493110216	0.0014295004025670695	-0.05321681431254806	0.0006196587120939704	0.01453283103558873	-0.000542245746549406	0.05114077978817865	-0.05340628545651524	0.0068382714954014	0.0048334421957913695	0.009652886605404616	0.00018337014051651558	-0.006234391934817195	-0.038777047018791186	-0.007819195871421407	-0.0038493347641987536	0.0052526672545586475	-0.008693847915964312	-0.032592371258268346	-0.028761253403497077	0.01738158281100711	-0.014390010525266068	0.016537837580461	-0.031384061810058025	-0.0043176220677774635
ABUW_0059	-0.005066583836549916	0.013822393547571166	0.0018485476015743685	-0.00952818503225023	0.0016922767138200245	0.00693642148253585	0.007735492304964949	-0.007279903520905482	0.0018576760348247299	-0.016225279976245028	0.001775853969321865	-0.002424786563097933	-0.003972467029197746	0.003874457174372872	-0.008893392836462994	0.00036893207122732296	-0.004397692631041201	-0.0019290902101768664	-0.0023651720604400844	0.015174340997919698	0.004967832130379655	0.012604225954955616	0.013400212398449171	0.001629164700389857	0.002312637237824022	0.002828403525498432	-0.001294067439912034	-0.004404392438861801	0.00361921782691646	-0.015964775999025238	0.00036980518711917656	-0.004735149305383941	-0.008452448807759909	-0.0021868718918846442	0.009229752906561682	0.006763894467100826	0.004563222951575897	-0.010790063606122946	-0.006363706172151636	-0.009251258953761318	0.01989830322428851	-0.007274562467573258	0.004297051729565711	-0.004639500040407745	0.007844595408085188	-0.007287070387666968	-0.005267234137068569	0.0013450367208508115	0.010949086255037915
ABUW_0060	-0.008367926881498218	-0.0035488926878280815	0.006811603157317716	-0.008054119969944068	-0.005781750657805146	-0.01065877566397001	0.004021194885933206	-0.006762120889679451	-9.457486505176036e-05	-0.0028651847694714737	0.00897224807729148	-0.002360931833663447	-0.005811031925618279	0.0010424529267719909	-0.0027684095315631324	0.013477043364406898	-0.006847506910677036	-0.0047785353675056375	0.011448526326485685	0.01305962275892529	6.843495844178959e-05	0.009434470414259108	0.013954127610964444	-0.0010617925722828574	-0.003318541120636184	0.0068757605613832705	0.016148747631038487	-0.003555275876946028	0.004039562428231134	-0.01595173078247516	-0.0016333419823671388	-0.002401703216028762	0.0038580559925125036	-0.00045672735765376574	-0.003711010258417281	-0.0016860892097324046	-0.001349635889591056	-0.004163291634697808	0.02235540536767046	-0.0024930616043971304	-0.006177415329872025	-0.0073334124557256075	0.015566190497035831	0.009430676500097308	0.0036941492657798143	-0.0008374382732429773	-0.00818118117179435	0.005529432354259137	0.003431849188260579
ABUW_0061	-0.0068735034972456435	-0.015441321233474	0.004635705611818527	0.0023380263884182936	-0.008236589131428097	-0.00976472684391113	0.0013184258163255647	-0.0059351450945006965	-0.0027107113449566338	-0.005161171452214401	0.0061376399429735416	-0.009666606914437275	-0.01665462894515806	-0.0033360594229129266	-0.00918333385377905	0.0002655094822537791	-0.005234949275819866	0.0034817404617387797	0.005111739997636073	0.01049525617749885	-0.011684421202141564	0.008507034714055764	0.011113417607972676	0.010711215564838924	-0.0016976017742500345	0.005805621569568299	-0.004800060823947515	3.965928293639008e-05	0.0012017411334901162	-0.007513740390574269	0.0010305117555315922	-0.011503353073384808	-0.0012076486438798559	0.006021522123995288	0.001205424892906347	-0.007423146574814759	-0.0035542475843227494	0.0008739552610548023	0.0015979166329034814	-0.009485059483038832	0.0011413879020811747	-0.0031505002117062984	0.020159021711927943	0.004474483111758109	0.002636596893699488	0.00397161060925163	-0.004165864895086167	-0.0025516625764507818	0.0038836683632555284
ABUW_0062	-0.008064835530311185	0.0027126843737469643	0.0010075693967834649	-0.0048832352295835844	-0.004093932235904845	0.00962711641219499	0.004447411141522614	-0.00599589207726777	0.00931892469195185	-0.0014221826183855573	-0.003164110379115288	-0.010476812978496439	-0.009757614991674858	0.003577612554002874	-0.006579141215739274	-0.012859143174476442	-0.01104353782075436	0.003763463645516379	0.0009461615164300836	-0.005895917987660476	-0.004669753873065726	-0.02082103725780457	-0.003807620142196595	0.0018190908542102513	0.0012458727282846636	-0.011699244832731609	-0.014000635373027875	-0.004745131502332867	0.0006914811427772921	-0.00168849871295321	0.00033060203099586884	-0.002800912597608547	-0.0052637426403247985	-0.007148623321663081	0.006908832455253389	-0.007440072282761839	-0.019679764882085185	-0.004023389859892916	-0.00302526962136867	-0.004498229906425813	-0.01371308757311089	0.001953434518353992	0.01229595084884903	-0.00807687179482357	-0.010928433031195369	0.010528930563132196	-0.008880206080953242	0.011183375619491316	0.009577586841350235
ABUW_0063	-0.008624507655138067	-0.000158487773008387	-0.000979012506920516	-0.0063770350400936425	0.0023258041393458247	0.005072904719109353	-0.0026926340339237663	0.0094412275805567	-0.0009603569242886746	-0.0007596153326473233	-0.010081417120357839	-0.023302586566695066	-0.005677133237445785	-0.005148116496953743	-0.008943097724293143	-0.0026517185508725984	-0.003312381096827509	-0.0019884471562201618	-0.006173601942881796	0.010183642364219272	-0.005771516796868462	-0.013289643374544486	-0.0038728295878290033	0.013863765307272654	-0.010996248433955042	0.012083949962906291	-0.0025449273559109667	-0.006030112623392659	0.00614452220489594	-0.001671052806156024	-0.018000318252431896	-0.004307402654316331	-0.0005110576303535146	0.0017912417445756024	-0.0007901182443434506	0.007487169650307667	-0.01206171952662436	-0.002578922347728553	0.0006443464111035282	-0.003330135691814604	-0.011740483706978036	0.0019686306506994104	-0.004987535617263944	-0.00299215328328642	0.008332871397564215	0.018072174608872664	0.0096342420233053	0.033267595077179454	-0.004085511978622106
ABUW_0064	0.014920021991622751	0.001580925854264186	0.0006182796346338834	-0.020508210426410017	-0.0008726890778239301	0.0015360453706679408	-0.006216605519602471	-0.00842423646129433	0.005985468550910923	-0.009018894188151048	-0.010391152395151017	-0.011105642944878515	0.007882703577796652	-0.010081608778500546	-0.004381054342746958	-0.006395795960729263	-0.009992909326204348	-0.0031543436173969335	-0.00619052012382247	-0.013021551449933206	0.002137560391080845	-0.001623601836293018	-0.003191770857555141	-0.016295292998065945	-0.00010339017667636608	0.03941132890756785	0.00423001249483338	9.102713759674229e-05	0.001555236804549356	-0.00420892284292316	0.015417623139728642	0.007864434739048288	-0.0046594812356544335	0.0027696950032292584	-0.00886812130175241	-0.007271033420138783	-0.012198587546280266	0.004662625785258014	-0.004153360766984968	-0.0085180601571495	0.0035467771233091147	-0.01938471807021235	-0.007245088758921134	-0.028029595269720608	0.008561629544435722	0.005753658185309581	0.008420905261739345	0.004802652147564691	-0.021738309381161978
ABUW_0065	-0.011747754690426868	-0.028253908490299958	-0.016282937760550155	-0.005232366253207811	0.00022310469434322035	-0.010375068013591315	-0.0036968052163455405	0.009656787814004626	0.0014983297627306374	-0.0057978601882479105	-0.017325874260582085	0.0023620247261143565	0.008090484831345984	-0.012700008051871211	-0.006602637422082136	-0.026840227114149726	-0.0019690387972387717	-0.006162458564110265	0.006237151892688932	0.0012513999622624254	-0.014003811172588145	-0.004088478919413597	-0.014066066924977774	-0.0002361533828111383	0.004809336136308105	-0.002491644763694871	-0.0010709594311500972	0.005173044928941677	-0.004807644549984602	-0.00518395837078808	-0.014582084271560365	-0.004627112701171199	-0.0020752559313640256	0.005270006478287628	-0.012294211691950803	-0.0063644581242936335	-0.0002944299560798785	-0.0013675246229131665	0.020042175118573362	0.006248429333623606	-0.010392273407305709	-0.007805358442595023	-0.025655303542703595	-0.011361953956189138	-0.01675291045291688	-0.025386507801926774	0.04305450839817005	0.00352458632158618	0.013262182344981938
ABUW_0066	-0.002333047141101139	-0.0028579416962181033	-0.012835217709577351	-0.032605630106087066	0.007371320692024405	-0.010063636146829124	0.0116763162142918	-0.00927977583260826	-0.013201406528868294	-0.004311335904345009	-0.006126594327276437	0.0062895100608244235	0.01396551065389271	0.006214747222011729	-0.007468634821595505	-0.013854517138947248	0.011506395806906301	-0.006046550184617027	0.2377534069477517	-0.005457740756616238	0.014728660547012029	0.0055955818543900245	-0.013036443303294724	-0.011727397047621846	-0.001395288152500425	-0.0010206319409196613	-0.002588530019326397	0.00040971188688849726	0.04704284385845425	-0.004817870491549301	0.004862460324172384	-0.0020122244347377818	-0.009640789531635023	0.046865924442761504	0.0031004963280532372	0.016570701535100797	-0.004420165156117509	0.004189831252856608	0.0020217476337802635	0.023073447694040218	0.012323033456479799	-0.002322190935583246	0.0023656574021282024	-0.00802730964678663	-0.0019801803961552616	-0.0018940728800746311	-0.00934690317152166	0.0009835544694536747	-0.010536313786056494
ABUW_0067	-0.005869288088582906	-0.01241063791976321	0.0018542887027533739	0.010632448223341272	0.0034445298817939746	-0.025120366448500405	-0.008375777784939576	-0.00013667041013862752	0.0019903030696251114	-0.003894534609286368	0.008744616850656493	-0.003193009275444178	-0.0005182299714650266	-0.0029806108778297562	-0.018718685324795772	0.0003028933889679442	-0.007315456540079552	-0.0012060215540475082	0.022255164560706097	0.010781169634781191	0.004916696861195577	0.011226127502696366	0.00805649431441053	-0.009322438062679727	-0.0006205303546362471	0.005771461050150392	0.00024460155200555167	0.002703653061032431	0.0009824488511621298	-0.004235692379989634	0.014231372670649839	0.005097297274969771	-0.011589517320253508	-0.004776667705218497	0.0015860371997411607	-0.006173122791142654	-0.02825010253239331	0.0009525031963355235	0.005291314361868915	0.005144209725018355	-0.0105424787455389	-0.016583941494579223	-0.0012713850247733955	-0.011422722154269318	-0.0023535775898797253	-0.012112286409008152	0.011220990356095554	-0.016880509315736696	-0.0049956131808133195
ABUW_0068	0.007236492634396048	-0.010158200658188132	0.0024703096787645354	-0.01868724200941781	0.019575220129285965	0.012128867206340458	-0.00010444808174708965	0.0012487372394560737	-0.001520998593114015	0.004823285921033779	0.0016636869561560935	0.008566167116704158	0.009274073316681149	0.016923490021960603	-0.021871936330403928	0.01617835943409994	0.004355168853845871	0.009283379737970667	0.254237408068904	-0.02166250340331831	0.010317399172576115	0.012133033256560316	-0.011549619224872174	0.008472908310596867	-0.011350336280057863	-0.01120946210980781	-0.0024658321554862253	-0.007265744550836246	0.046571171564946036	-0.01869393163035918	0.026084546273400983	-0.016937659775025128	-0.009631980087354535	0.008357072393532746	-0.005093033424241489	0.022162847340466016	-0.008067606425223962	0.005039086444235749	-0.004620229043074775	-0.000737463173043611	0.0050074213594505715	0.023250625817250493	-0.0035368752429956033	-0.006086593804450485	-0.0007437765831204425	-0.026412666323179342	0.0010808648455278025	-0.019573662233750986	0.00650440147140383
ABUW_0069	0.012483490895275619	0.00309949839861324	0.008848482828692338	-0.013760868962487302	0.009400545291225778	-0.00010045711470764294	-0.006926711384488971	0.0068378215460355085	-0.020400656170578745	0.002452881249524835	0.005276703141539016	0.0050318389065301785	0.0004196503905158457	0.003689771445584825	-0.013539727274098148	0.00932615339000192	0.009238535567979864	0.0010029770858610441	0.26763670912111526	-0.004255150906709494	0.005398735761160845	0.002620054563819249	-0.0017066321922972242	-0.0010744302336387665	-0.012290978158096653	-0.0044635229952652775	0.007012470723868194	3.825602030998319e-05	0.0641251616595319	-0.009715771046640072	0.004191444865313592	0.000828485015200111	0.0007210262313138635	0.004468518886841353	-0.006998905853380125	0.02018113058835982	-0.011306506721225872	0.004652550506133286	0.02071193509692627	-0.013446846103338583	-0.012874917841783358	0.016083134357363405	-0.0010106917331204278	0.010089520410995532	-0.009618472567217809	-0.03770440331889613	0.00821291868244624	0.005745477103250019	-0.003287290222676695
ABUW_0070	0.012536067345166364	-0.00899548929827539	0.0037932866738985176	-0.01558246159844385	0.007442739644726194	0.013409968442700591	-0.014522872193276595	0.00485570710367966	-0.007128030582136623	-0.00015098138554062464	0.002634836148057732	0.005172449674001812	-0.011171837173537102	-0.0013617552702121667	-0.008209782592444483	-0.011856819505119489	0.0024107285380520643	-0.0010802167743179305	0.25288391498879204	0.005414891993649234	-0.0016341223433015623	-0.007766316734932412	-0.0013606418092551864	-0.0033584756089043094	-0.0026125494043507213	-0.004858657614749824	0.007220949770046925	-0.0005982308957160081	0.04885150901384227	0.004661649327643618	0.03651053516667045	-0.013461954123820976	-0.007841157826794606	0.013633214186703593	-0.024927067761604346	0.009712681901429283	-0.010923196089795799	0.008995249765386138	-0.009119952461164166	0.0015551861184953358	-0.007186184719943097	0.008322153626183852	-0.0010598907966262545	-0.0032082723387700253	-0.006218530881856353	-0.04471102608307935	0.009169053305320404	0.01116152738576783	0.003493970810256937
ABUW_0071	-0.0038780645830394935	0.007021553003876307	0.00220808093231001	-0.012300680696561256	0.014140689025851562	0.007935565493086782	0.0015474044656657601	0.0016644168138721049	-0.006252643035461883	-0.0035044028235881723	0.003216335532615724	0.018057538581352152	-0.008503798142705184	0.004983874411802987	-0.024565391535911186	0.0009893064717793893	-0.0035262911348638844	0.01632976985068127	0.19929653457445917	-0.00026819400402724086	0.008438433893889782	-0.018438645724235397	-0.012689748974680901	-0.0010965786741534817	0.0006778638656630285	-0.004355080428598716	-0.007502182222066545	0.000762071552322813	0.04416096352369589	-0.012479194069676054	-0.0029401538661620067	-0.01875245884515255	-0.0167746545728881	0.009589831545580458	-0.011950095717987662	0.010558024842484269	-0.0028186848834597577	0.0015428923916717032	-0.0019495738243565305	0.005236687494651745	-0.005339195529166566	-0.0031812865367776126	-0.008244373769522813	-0.004610917763181708	-0.009127081501395816	-0.03300684294063649	0.0021262038945050236	0.007746550025332012	-0.010116416350937253
ABUW_0072	-0.007635062744712119	-0.02360158904326385	-0.008569951597464452	0.0033176459075738448	-0.006921812141810242	0.0016363818380677017	0.00895369477094692	-0.002481242366632547	-0.006558354294680672	0.0007131461595550471	0.010181867072304084	0.010167626933460927	-0.020310808520217858	-0.008472158806395078	-0.0208072098933618	-0.00477830540246626	-0.005232076421791635	0.0010403424356549278	0.013332743250529829	-0.024052727665194482	-0.026718295480189117	0.0004993552074569941	0.0019469125390281915	-0.0067391493284308926	-0.0015567419854664957	-0.009095164383785692	-0.001490836280032109	0.01847676196973213	0.001140107043295086	-0.014148644299185003	0.010441451287489434	-0.011723014859820574	0.007988148906356933	-0.018180968814795223	0.026587072417134996	0.007557453343340192	-0.003124701149826323	0.01934171578848298	-0.0032070623257460674	0.017318609299770582	-0.021797496536341287	0.009715725459635463	0.014318412915771819	0.004718845837559612	-0.06318271562841186	-0.015315835724433928	-0.014437990733303747	-0.00312384628263413	-0.006279381910377489
ABUW_0073	-0.006906907725483944	-0.01515823416718024	-0.011385112036244356	-0.00026749893169125834	-0.004671638142929996	0.0018297029804424205	0.014208025322041146	-0.009734178446532148	-0.009253681078389418	0.004716924202098626	0.005426860742643951	0.024057227151636485	-0.009829465863146142	-0.005866287488366196	-0.01019049907077503	-0.008045174136949931	-0.0031401194122746058	-0.009097960210436205	-0.00902624250965336	0.004372217745744492	-0.003948973622748026	-0.016627036032084166	0.0014353383155922422	-0.0006082051556301777	0.005456615009783737	-0.012639137412237655	0.00764060868437994	-0.011015838077649923	0.008046004871449852	-0.011374676950377645	-0.0014551127957606067	-0.006954668254535687	-0.023544723684511538	0.001079191364486158	-0.02083692739829263	0.004036414055846972	-0.006641081172289809	0.003491269140014028	0.0194037901558254	-0.0012158655288738388	0.006049679204266638	0.015997260133392987	-0.0022043927533107787	-0.01094293212756071	-0.008689151927999931	-0.007066151024301363	0.01444643323696056	0.024664608791853834	0.009535971350841964
ABUW_0074	3.5903770375149054e-05	0.0021163252105493744	0.006758778185040618	-0.02269857384108466	-0.008264377170072803	0.011376935754073652	-0.004091177165907858	0.004078518280226933	0.011598028486623896	0.01351626398557821	-0.0008644383657723361	-0.024508898983411766	-0.001985749716836411	-0.014747509729603932	-0.00484783184877912	-0.004754412109881041	-0.007349169557562391	0.00678745040304848	-0.0007153287131821285	-0.0044853008029832955	0.007587924161796607	-0.0019376857727593148	0.006699147375040194	-0.00859287297021995	0.006092684096531254	-0.008604906481252146	0.011741232256025764	-0.0024124965479306476	0.01082496875299477	0.003457405755686051	0.007746766249443468	0.007802765884631771	-0.0073771863656590655	-0.0060379605803974135	0.013724066269038226	0.007555291750083197	-0.010679818316694307	-0.009738871981309459	-0.01697048792114202	-0.004185496827422179	-0.005266583982920408	0.0005078815509606032	-0.014655129680440332	-0.012582486743725307	-0.0416612790191836	0.016808602014310656	-0.0075179329330676125	-0.0019797955742080304	-0.008323422181968737
ABUW_0075	-0.01490209792967423	-0.00952460971577594	0.006024890271553968	0.00015454787018224486	-0.011968454958189318	0.009527512548751987	-0.008303499012458956	-0.011742091645695759	-0.002190113586765903	-0.016834228764016815	0.0007359102883959642	0.0006138776059264862	0.02782654197984948	-0.0021645600645751268	-0.002916690109513822	-0.0023132850155523636	0.0046519478884659415	-0.018017658719786018	0.03352848855620954	0.0006623694838673798	-0.010844666246745594	-0.006513482165532563	0.0013401346657182253	0.007878258399385381	0.011940562695903451	-0.011895293852085488	-0.00512475102244391	-0.0043596993211616015	-0.013146530255577923	-0.010042316108780662	0.007842340175696506	0.021804709397128367	-0.00942257665595639	-0.016078250612841478	0.03148677641321484	-0.009227481461064616	-0.007819859301890995	0.015212944254632727	-0.014982832224700433	-0.01743374650468388	-0.019544024585091444	-0.03912846951205837	0.010322373243405151	-0.017574456873325324	0.0010969414074967544	0.02271932927900722	0.00038108033092725197	-0.014983759324617239	-0.016643736878796514
ABUW_0076	-0.012268520342012987	-0.01085848148310062	0.010324737113432214	-0.007047663988463197	-0.006083999745352605	-0.005542640901967298	0.010057757002838896	-0.016304447463797164	-0.009800790755212846	-0.01957507427885814	-0.011409191119845008	-0.002037777345675103	0.027677153266947738	-0.01562916051931628	0.004332078612250679	-0.0015559086352305654	0.012686649328009635	-0.014110920692749747	0.033750351238526974	-0.013668590670457252	-0.008806923679772184	-0.002982087231398022	-0.0016063022531276686	0.005642410330826367	-0.005138460086075554	0.02888640580161726	-0.0062457493735469695	0.002036165599363009	-0.023221760710509468	0.007037522673144016	-0.012827168387367164	0.021087953013528102	-0.03318091933770658	-0.002883298520996901	0.036919342793870144	-0.0027117379438969815	-0.005056358404450893	0.010147105374584907	0.011073847411574933	-0.006540137025824928	-0.017967818962888134	-0.028480866562066037	0.0061249786370221005	-0.0005633934039151071	-0.0043639924773838925	0.0231409226269248	0.0067920908978439465	0.01126950303267094	-0.004698870513527776
ABUW_0077	-0.001887380452041154	-0.0179323435170546	0.000714085535825316	0.010170941141433543	-0.036647022759381594	0.0034550281709788415	0.0006829836505951116	-0.029620795574714972	-0.001994058400162815	0.004081256225247322	0.022635724102552653	0.0022810626784410277	0.058085883052342614	-0.020915098436673323	-0.006672081612016507	-0.007728629972607076	-0.02274811236539634	-0.009937348485318617	0.07298049710101395	0.01886726616376595	-0.0029753784526833416	0.004439914159934757	0.02282855540612728	0.016956409489605438	0.009608358208372329	0.004988891238399722	0.010576180435510443	0.010131856382235226	0.00646700071151871	-0.020295912285337173	0.014872036788413581	0.03194711423377164	0.01219660467382199	-0.028339938656089483	0.08513448185590428	-0.003957941244153578	-0.0258334152096268	0.0014687979441772529	0.006443491454280727	0.010160308152407031	-0.04720591850178301	-0.02929057167526934	0.011050276137558584	-0.028506076223948715	0.0008039212357174234	0.031960039710850326	-0.009542232545158756	-0.028757971735942342	-0.005042921499141488
ABUW_0078	-0.00010357644565092373	-0.021894654335818532	0.009114824233843785	-0.007993629029021228	-0.027493005493586412	-0.0030162850230689643	-0.0002517584150067028	-0.021088944323171082	0.0014452117927914445	-0.00209538793949127	0.015304057442785974	0.031360698103078205	0.04881085264131238	-0.018911674862716256	-0.01484671938071574	0.0002812146934433775	-0.01188049982528774	-0.008934611539703994	0.07271456980421925	0.016496060614468587	-0.006212120250239451	0.006464569074453531	-0.000807976485657022	0.004334035103842677	-0.00805710054935427	-0.0036453038279941814	0.006648536505645461	-0.003046684936397521	-0.014738637536974327	-0.015129484618219315	-0.01658249252185274	0.03206950632247214	0.0169471662738284	-0.034937699132647874	0.06246576905181917	-0.011479167249750807	-0.008047481608080947	-0.006792750877742924	0.0002827378068871566	-0.0008950561228615564	-0.038302025287124605	-0.028197506040169736	0.004850266933443302	0.002234317627480092	0.007606213266545667	0.019350815136328522	0.00780385034039454	-0.01668620708731301	0.004018282708316408
ABUW_0079	-0.0034506969741261756	0.00861239183602549	-0.010951801092273606	-0.00024028094325948067	-0.01904974360451672	0.007194213571619478	-0.010383288943107605	-0.02505378824527918	0.010896870382575094	0.00480854532203571	0.01070913820652726	0.04213295037268131	0.03316124317613221	-0.023989976886753632	-0.028251628543483825	-0.005415217276818835	-0.017098782190833394	0.001986133143908556	0.05949074707226181	0.0061247793716483765	-0.00538039617898734	0.002809653440494058	-0.013521315675595322	-0.006074566845069997	-0.003757351572960414	0.007579608414645683	0.01726330353435018	-0.006040073802355445	-0.00802515103623331	-0.017087150268626738	-0.005366251620809184	0.015714880434428938	0.004990362637178775	-0.014820534617965087	0.04808557558749878	-0.0038497250657859357	0.003339502731160065	-0.006797727723401631	0.02136067658723082	0.0027163373258686004	-0.022129524712225315	-0.012441679400689855	-0.00104529411054612	0.017378652501530232	-0.0003730388286527161	0.018167079290559128	0.008376824327940778	-0.006209383608707292	0.002563265571233336
ABUW_0080	0.0029081850189213295	0.01397153345196462	-0.008359297309273421	-0.00426050332835206	-0.024274632896695215	-0.011020560207285727	-0.010852220476704493	-0.023347245473776222	0.0010521880937134098	0.0016370034489605455	0.016769328974165484	0.026669090391649615	0.030930331092685434	-0.010236088382721994	-0.026221190584435637	-0.006976499344410985	-0.01412877195677908	-0.0030132701090785684	0.03986300946080317	0.024804851558999592	0.0013102032355569323	-0.014711070894677217	-0.021882232673992422	-0.012820593614341156	-0.010832757179644385	-0.0002038040551041074	0.002584787173349243	-0.0138364827275246	-0.0019075766765043677	-0.029816258289916894	0.0026318060807454524	0.016837365931670206	0.001321021427591076	-0.029594811512259348	0.03368831584068765	0.015366074801869887	-0.015906422570315833	-0.014175665952168483	-0.007677738860655655	-0.002572851940180189	-0.02109859969416253	-0.00872370085139487	-0.007495332710163746	0.023138558908123587	0.009060589627454943	0.02854135460268583	0.0067592280659169324	-0.01017426802363716	-0.000386085644639643
ABUW_0081	0.014346781495399388	0.009049932274506211	-0.008126713491904653	-0.0231650623753035	-0.01777858588331781	-0.024530146538328666	0.011103277478350184	-0.01881262297796945	-0.004808137934640769	0.005469056403990538	0.02662964977084657	0.04700588292459021	0.03300625555563112	0.01036354085876787	-0.02425940395130911	-0.007459632713959901	-0.0025197807358446987	-0.0008884214223890453	0.03519142955521883	0.029089096894445644	0.002866333326522328	-0.022088759208591005	-0.010382925243634258	-0.00875094240293161	-0.003063478428203778	0.003291724920174291	0.004999255376281668	-0.019773859973468165	-0.012366546711016706	-0.02350195320084298	-0.00033941922626101495	0.019577496024003483	-0.007248807103239818	-0.01751326540806007	0.024219793994972635	0.003534815941195216	-0.020294146318165777	0.0008054710394099395	0.022693644165048578	0.009658789062019425	-0.032340005713901554	0.004102968466037178	0.0022245434010091016	0.011951350106505942	0.005086828925511981	0.016093110836554163	-0.006298960985424952	-0.010501684998270751	-0.018209820018920336
ABUW_0082	0.006081826665208805	-0.022411403458302094	0.0024570698591157834	-0.00294489492612951	0.005769524874733938	-4.882857775427896e-05	0.00130582404242225	-0.0015556678233729024	-0.007993867520730592	-0.007447318725036269	0.0048900271968449534	0.014097676636106355	0.008725957637737173	-0.008632497178652632	-0.00960675270001764	-0.0030430026713492	0.002973774075222866	1.2194282898973668e-05	-0.0036558709213791053	0.006140365140298111	0.0060484818988390055	-0.003495328478455561	0.003236301427306713	-0.008888566805958622	-0.003271843159225345	0.019396095092918352	0.0020164627612477117	0.007556919677453819	0.003416110962592318	-0.011461594297217324	0.00873376500467709	0.013423086252022865	-0.013648118743008798	0.009961135178992341	0.007827141251263202	0.001424694219651951	-0.009247232897763524	-0.01016230941407191	0.0083591555182888	0.003251875320181664	0.010391454535699281	9.205323524429635e-05	0.00801604821343508	0.0005084080302970938	0.007602180589039297	-0.0063687664001978355	0.021161076020394513	-0.007734747205289423	-0.0057080681778637
ABUW_0083	0.005854642410456165	-0.01313462168091348	0.0035351252398486406	-0.01786220238716211	-0.0027607607222716298	-0.004785307097131588	0.0014164744825155237	0.005067557421294596	0.0008018457816032449	-0.006210348793034734	-0.005365832075180901	0.014149701084043436	0.008761430689248168	-0.0185062515528657	-0.012402084457605449	0.012612080156125654	-0.00825612646425098	-0.004022837227331997	-0.00777949972833655	0.019516016622129456	-0.0033351298148295893	-0.038766127509960696	-0.0011966971043801948	-0.00012958067037585668	0.014933927376983139	-0.003757231468227768	0.018255337118682324	0.006523507781533397	0.0009221037101155091	-0.000561450687347054	0.011445140460992606	0.007709409132840177	-0.006251272429930298	-0.00604807013884625	0.006047054766651009	0.0036834923056669844	-0.010965965513522392	-0.026152760086231908	-0.004476661948846292	-0.0015208980496341023	0.004047745999538438	0.016807005185856812	-0.006704133689115912	-0.01101094373308275	-0.003454498432304461	-0.01844148038335525	0.012433730063441485	-0.01942948210304213	0.017316199242756226
ABUW_0084	-0.010121991238791789	0.0011904432193230003	-0.0062659971006772015	-0.014165196642749723	-0.008499506995628948	-0.011848581233940387	0.016326481023566118	-0.006585233692348233	0.004200011886792719	0.005415879948881693	-0.006671040630014205	0.006683601521862993	0.01068037067677405	-0.0002686985179153828	-0.008547505268919115	0.02382763893751717	0.003942030708355004	-0.0042685095850399585	0.011520804023493269	-0.0028945707300364605	-0.004818475377691709	-0.013512127895087376	-0.014262161704375484	-0.0010573522646737637	-0.0020397277457601297	-0.008468611855956522	0.0060810518908444	-0.00732572471664968	-0.00458822607352153	0.004633749506188039	0.02177564778257977	0.016937584878868667	-0.0037117454555049153	-0.0036974731154419457	0.0024121550985309144	0.0018557186640626429	-0.01997299425098794	-0.017278833643395247	0.03294208369870873	0.0032645052054011093	-0.0032402366536982584	0.007951155084658278	-0.01539994652706112	0.0016013676972797509	0.008051703493519474	-0.017843576215068678	0.0006235427798194154	-0.005057908440695552	-0.006761289983282521
ABUW_0085	-0.01753987137838514	-0.012921627453383148	-0.005863021408182507	0.013482623887195429	0.002932721027486508	0.009489410441804102	0.021048732010844454	-0.02356758269043437	-0.006271784031546775	0.0019170055140729115	0.024815278512063124	-0.002602482565517717	-0.0010206629766664598	-0.01880662159965576	0.0027376318336468503	-0.011829558033853226	-0.004928512418041953	0.0015329755299089295	0.04934789718250588	0.019994321501092264	-0.024764349807089907	0.013827680074424946	0.022628564876735674	-0.05198350590470315	0.03479155166414284	0.004873851290005325	-0.004258425258267399	-0.01945065464125334	-0.006200764866682631	0.006908422832194139	-0.012053728183933193	-0.010907206244263404	-0.02364886812990722	-0.0306378169030325	-0.01778807414449052	-0.025195620798769358	-0.01002539015070329	-0.03617735387871886	0.0023005176763306033	0.027882240610395185	0.02604167514213152	0.020994283824836223	-0.003940946410073049	0.05488565443941906	-0.020330118668957474	0.0068383797538779795	0.011484522921743161	-0.03464241231618068	-0.048467174615500964
ABUW_0086	0.011945978359118911	-0.010365546515969538	-0.0014054073108603045	-0.0031356644901311087	-0.0057567412781687624	-0.0045083328842984985	-0.0052207372311822535	-0.005045996193133023	-0.005696014608601637	-0.01960724796316335	-0.0055345313930981336	-0.002779623829837483	0.0007381944917739709	-0.00769193260237827	0.00012509867267622416	-0.013065017368933163	0.005116158645741208	-0.004577146615262029	0.01289243204042492	-0.001488912387889729	0.00046097740792296185	-0.0032081924706094055	-0.0035873664663918048	-0.006662989956665974	0.004736850400492833	-0.0028457873350402458	-0.01535872550473091	0.004614784700261878	0.002127824196199498	0.0025107338385306982	-0.007070558342675926	0.006581084711213824	-0.011507389376539607	-0.012579619650938796	-0.008367386908120172	-0.008422644541128042	0.0008768664093231866	-0.0017754365038899933	0.003129847721449346	-0.013177862975642093	0.01306417151887614	0.0011001138429895295	-0.00918157999896803	0.005429220757514557	-0.002686586936402626	0.0024739884877490997	0.0002317689410284787	0.006174704040387167	-0.014908792065754356
ABUW_0087	0.015976885803988688	0.0023872507763967434	0.015852302993855507	-0.00896446674743401	-0.004027338676067968	-0.007788823884575012	0.004844503254387006	-0.0022290737113596247	0.0014418708269914467	-0.01122708318797603	-0.007064334201983221	-0.0034026413345560292	0.004651859436404977	-0.011267928181778897	-0.004968260045871296	-0.0048198659708836335	-0.0026418605767821925	-0.004203856814884722	0.0023085636924752052	-0.0033062358040489978	0.0016779853829620654	-0.009517465957798872	-0.0024683215091498715	-0.013441563971097421	0.0006833568446498951	0.02804192444844335	-0.010860348525210214	0.01754170482745927	0.004714850184271005	0.008060179567813073	-0.000530574891910844	0.008477095283246477	-0.012192450091307443	-0.01074523657837093	-0.005927256664303344	-0.002075234316014217	-0.0034671543253531095	-0.0024879673962813964	-0.0034895225309793114	-0.002738261016357348	0.00679024002750171	0.0045782506079723295	-0.014569178221485792	-0.007585557522173845	-0.0030905803743353157	0.0029507651647059383	0.008471548839906468	0.016113618602110275	0.0030937936669991574
ABUW_0088	0.01087233272249831	0.027965227078371103	0.0066009075522446324	-0.009759817438316337	-0.0043577838353941875	-0.01401248848206001	7.541226663544573e-05	-0.012046397426230992	-0.003186817242553817	-0.013932524618203048	0.0038758872596130075	-0.0061626544713663444	0.0032120906246403307	-0.0012004476006490662	-0.009532921163428082	0.0017406053349298353	-0.0032896955785876097	-0.009717759362569533	-0.005150822885505053	0.004701839183306818	0.0034344670371795377	-0.00323100840849345	-0.0016288243556148605	-0.01039381238676583	-0.014779611450622702	0.04290675481963703	-0.0032332287200724607	0.016684625201327036	0.002870562286700665	-0.0029471670755654967	0.0042121299740460515	0.018252041980653937	-0.019185897341279606	-0.010279528692720728	-0.009315374500479373	-0.0063259350622662065	-0.00983169116704498	-0.006981514952729267	0.003394188814530856	-0.005805974170156861	0.02116155560425101	0.0006509837091170843	-0.003994225138118016	-0.005078094657548899	0.0025599286112832067	0.0019284509803923196	0.007663665487485664	0.006110618641722249	-0.002728942304332007
ABUW_0089	0.006179874408576755	0.012233917550263563	0.006125551059763571	-0.005409445765990477	0.002875691657685171	-0.009287949476931739	0.003917293779331982	-0.0072699192139722	-0.0015259998687693315	0.008821037063743485	-0.002832202446974158	0.003197912762785386	0.003564300673748117	-0.003636882129652459	0.0032206958763207187	0.007529419171547824	-0.0017363284246344384	-0.010648398417287123	0.0061639357742451694	0.006987772129415968	-0.00018481594915338155	0.009079086879381932	0.02621713825701203	-0.005385514279774314	0.004828727961267486	-0.005099042307694335	0.004352567300098976	-0.0011152422305806364	-0.0047992973993187535	-0.003945921327233534	-0.0012120885111383075	0.002076856535310004	0.004779183416045818	-0.0016849623050631006	-0.0026503949574637254	0.012939004763374236	-0.012588566069446513	0.0028343346687708885	0.003480778586463505	0.0012165610288076751	0.008082624470938769	0.0027807430591295563	-0.004631877473438048	-0.01683988612397719	0.005653056256012752	-0.0004467542689798586	-0.012176102557145681	-0.00011594597014452098	0.007534928171574047
ABUW_0090	-0.002067604515687739	-0.013035573331417727	0.012315820480510012	-0.002447700710541309	0.0023784023983564636	-0.014674906982884355	-0.0021741929035325267	0.006423026063810404	3.51986633799099e-05	0.012979481879578236	0.00037185038723000215	0.01254669314787647	0.004777793510547643	-0.003603481882404134	-0.0019163757134623032	0.014839304165792893	0.0005561459585020799	-0.006019164970188361	0.00925419585154027	0.002265462335193638	-0.002204916845344795	0.01624449154992551	0.02920937520050286	-0.001832568413149733	0.0035453626979580176	-0.0002939810994362178	-0.003628707746981983	-0.004337917410377982	-0.010699997139724072	-0.005751836114056232	-0.008589873453501422	0.003453271852820513	0.006272359160433046	-0.009974023356554616	0.0029571035551008646	0.011804869696934606	-0.014761505714400571	0.009450090224752506	-0.006215733878030339	0.003669871870717933	-0.004480626386903193	0.0033804459727798768	-0.0009985947834303245	-0.0035617654996918688	-0.002076452821192557	0.0009563279882955794	-0.008665523695944602	0.0024864760518629046	0.005717389040530171
ABUW_0091	-0.006307340835818668	-0.002416816360109764	0.005722513098162301	-0.0018451407167530726	-0.0030279712418995667	-0.019347919329868533	-0.0036537647968729126	0.010528839357865177	-0.005736816245038403	0.014645581072393861	0.0003040264797152579	0.004689888138934503	0.0010896465787126773	-0.011409342995768994	0.0022375853958636767	0.020861403449864407	-0.0014189543116142679	-0.007883279811253781	-0.00026632690456859494	0.009437697237692744	0.008908308105483565	0.001612065089875365	0.011683908017040714	0.003252497891266751	0.00194442767103922	-0.004652158155445969	0.005452783631261397	0.0009954948314912478	-0.017914057769152666	-0.007281071264121659	-0.02061977506574732	-0.0024096795258623143	-0.004446682510421421	-0.0022893708536341952	0.0025841607262822746	0.010076554386718567	-0.022352964113822968	0.005444609920762574	0.007671987157715962	-0.0034833142210933215	-0.006703880682440141	-0.008649669609854683	0.012025240141983657	0.009654073834058688	0.0014884105430919903	-0.006604510338394635	-0.009839176623851418	-0.015907721204161302	-0.0024475071947633025
ABUW_0092	0.006308807491632397	-0.012695170552429129	0.0005714732187131112	-0.0023154556653303504	0.006043633652703059	-0.01064864877047807	0.012573869479375367	-0.011368433838981375	-0.004883023819810574	-0.00885649219036282	-0.014879698855843454	-0.0116342499140147	0.004415353178392598	-0.013977563898985865	-0.00849089907531842	0.022600902616541282	-0.009972246370088055	-0.004374634570309423	-0.0008521550096286552	0.006794404389410813	0.0018502867465355712	0.0005812693932980304	-0.00460485166408306	0.006264921425396627	-0.0004025311475954793	-0.007752286609871211	-0.014263246846763417	0.0009175631726144041	-0.0016430948309013693	-0.010560119262901619	-0.014292831006099488	-0.0027839064885773978	0.003219260766321558	-0.013531326619520263	-0.01099603857775502	6.053556365012994e-06	-0.0246466516775665	0.004953858696157948	-0.01472957721816759	-0.010676679547843045	0.009177778903392745	0.00041035322553510125	0.007005917446032341	-8.381967320639085e-05	0.011390480247607141	0.004743544027741009	-0.003025956920075329	0.00806620198653043	0.005873739681666062
ABUW_0093	-0.004999802098609506	0.009501129348971238	0.00520900637115341	-0.015385469197387702	-0.00248090998155573	-0.00016320589350105782	-0.0030628954456095175	-0.005278126481282099	-0.0038615642779782165	-0.0014335468685422442	-0.0029381175902829498	-0.0006871913028117819	-0.0021484442264747728	0.001677900945837897	-0.013625986291350776	-0.0016366071125051332	-0.0028612828686885093	0.0025716900377460313	0.00875270350220739	-0.006819294288821509	-0.00292280461201621	-0.006900148175984533	-0.00027180085061063314	3.016538638966966e-05	0.002568206467682136	-0.006938847711239628	0.001680106534376506	-0.006153181492959396	0.00031053792996654664	-0.008351478430156201	0.0020513785289511307	0.003185026857591479	-0.007353923021299475	-0.017579831483868335	-0.008019646322842784	-0.010774477287077592	0.011836799841105845	0.003951079293590062	0.013344203185995647	-0.003123584875153821	0.010416280898216649	-0.006893213754151011	0.020745972288317673	-0.0060801155337530935	-0.0029826522851193627	-0.0017180313044489002	-0.006387277781922289	0.010364721240293856	-0.0027827097715112463
ABUW_0094	-0.008104022428627797	0.0044586525842140665	-0.003735587736343102	-0.004939545574937222	-0.004779770300790488	0.009644438667332132	-0.010665642571322319	-0.017447009126002635	-0.0009388145599681073	-0.0038642020806101823	1.0440028942591393e-06	-0.0054739844036103425	-0.007292159956706017	-0.0037601153131900365	-0.009629372853377628	-0.010327704363209489	-0.0066835443628694615	-0.0008301985783179018	0.0036589844380208025	0.010076170820853792	-0.0026241043759836556	-0.0007682937079642667	0.002098435810507526	-0.0001995544353487445	0.010049015278337963	-0.0011587213759683226	0.0003237308328109692	-0.004916774566631653	-0.002277499060015081	0.002590877511496911	0.00044396939203560965	0.0010275692971036994	-0.003030614001930137	-0.0072309072745383686	-0.016787212424068478	-0.007524290419185581	0.006765584029274836	0.007456084380848696	0.008982519041423841	-0.003969571290832001	0.0004205593177145111	0.006606504699547627	0.013936095148166806	-4.3924820804099176e-05	-0.0034784590785949935	0.003133196999425469	-0.003501798462724383	-0.0058388860041882675	-0.0017461488426661225
ABUW_0095	-0.010189966866574461	0.009884387704681509	-0.0012387465853062358	-0.0013838759269000711	-0.006091241107776058	-0.004377159609243963	0.003442224322960033	-0.0074283249448724034	-0.005108909703247195	-0.005403183287970018	-0.0010137013850459063	-3.159728131896166e-05	-0.011995433357038943	0.0026573053854640977	-0.009727447672309758	-0.0014639914802617063	-0.0003130315600164346	0.0029084313091366485	0.006127502175274967	0.006623133154704416	0.001611635083385671	-0.0035461838292021514	0.010994744328613273	0.009835682887880646	0.0006640051989119812	0.00035555651210113893	-0.021665062334201384	-0.0020942686014328495	-0.002445512687013607	0.005338484388621119	-0.004305460624051531	0.001634832599309576	0.00931988215625209	-0.013367333923136137	-0.003870716664300196	-0.005767866588656154	0.0021005133850219102	-0.0008533611844516472	0.004777513663755995	-0.010809705141344848	-0.0020042521649175416	-0.0053755476865419895	0.014170975820090147	0.0030481811140318092	0.0028477378352827834	-0.0014594202240768462	-0.001648328224184047	0.004833999971763684	0.0014899109902778533
ABUW_0096	-0.0052973806967656425	0.0037811362608312442	0.009155449515804999	-0.0054694079336415225	0.007563925737300597	-0.003869237574525282	-0.004898350772832116	0.0006943469405925958	-0.0035034349601500703	-0.0010408178891850785	0.004530772670762944	-0.005814000660861083	-0.0009703274230342348	0.007282577061175061	-0.004624809850182688	-0.0013820088725459644	0.0028833844490764645	-0.00325202918876695	-0.00866208855175473	0.0001540821348969075	-0.0008281263894082418	0.019072435117374636	0.0006883167282436331	0.00492410871816998	0.0030118555944155597	-0.009816194557908076	0.0010995317340994938	0.0007698374391676503	-0.005959486327742673	-0.01478637017292177	-0.0012602874365739225	-0.007488982751025528	0.0011750693458607872	0.001602592707631464	0.00424580607549813	0.0018556744569116924	-0.00902354558104168	-0.002987408894328995	0.011069904626582297	-0.0043740605580890705	-0.008744962093833497	0.0033353273352729725	0.01678448224102901	0.0015851661630083176	0.0003941663066431181	0.007091653896388065	-0.0041305363566276985	-0.0024151597260027155	-0.0063405663250172386
ABUW_0097	-0.016723783697127254	0.003992700840655874	-0.0002878927764345186	0.004721018622025288	-0.004058820097102837	0.004562164936766497	-0.0029366046496806003	8.892073494658621e-05	-0.002919660927675002	-0.004753183588601724	0.0034558043846694485	0.006837138278315669	-0.004478303133143419	0.016099911306393825	-0.008339116902801976	0.012015259015780011	-0.004659535174838043	0.0029633480341502588	0.007790729704291174	0.007188075697937875	-0.007551491267440107	-0.015560551424999824	0.006789193930017492	-0.010801844116717717	-0.0021597242469746938	0.016554098908850064	0.019996124499214413	0.003070604086354394	-0.0059649561796987095	-0.012097100640126646	-0.0012207239167652923	-0.00586481378384152	0.0005755786010090653	0.004472921811480145	-0.006932806124019907	-0.015155582761069597	-0.01522096420377595	0.0028397571796896105	0.006603300160515939	-0.0049010079905289815	0.010638290337353895	0.007604944258694959	-0.004493471478065972	0.002510500304064789	-0.0003856785257521706	-0.0008109111941441775	-0.004422291979075208	0.015899245310031444	0.003126821520042364
ABUW_0098	-0.008766866676495587	0.0028708631918663925	0.004536657599567747	-0.0065834223715562235	-0.007330685020319599	-0.02070954193433899	0.012368449245202934	-0.011036024389833358	-0.0025184299834723383	0.0019895604089450788	-0.004589146950752726	-0.002671920919004874	0.007331428647794005	0.00457434115701253	-0.005101220012570605	0.02941476853503563	-0.0008582415493695818	-0.00869498536630868	-0.004513811083597679	0.03748252856382538	-0.008508168363418066	-0.02229628120322136	0.0003882890886519075	-0.014796335413053844	-0.010143406645432219	-0.005840190096135461	0.008171737864631195	0.003118929601609301	-0.004396590684922441	-0.017983726799385032	0.00723274127485583	0.0029870399969366018	-0.011462067897481271	0.015026116842517383	-0.031741276025851944	-0.00846989846121418	-0.0028745391797345395	0.014490495129387609	-0.003859409574496179	-0.0068389213189281265	0.017549440262157184	0.006006774534235891	-0.00021930013927350814	0.015596904380539624	-0.007700933275590485	-0.0018620510478979566	-0.01069157861209793	-0.014161997153500236	0.0029954715499823236
ABUW_0099	-0.008197173893357473	-0.011729678899257958	0.005172661898250764	-0.003147799288042902	-0.002801950968314263	-0.0045782826230137234	-0.007500050648113633	-0.004033712912389764	0.004307327468165973	0.02357820491257713	0.0021610227495167233	0.00494545149670986	0.0028501076957592663	0.0038602400370096033	0.011059195976277858	-0.010298508433873452	0.0006286215217057887	-0.004024293571186324	0.006076240271618539	-0.006310979382165545	7.796109141210741e-05	0.012411066541258082	0.01100992775907943	-0.00023177797674030576	0.012797545176473803	-0.009855118946368474	0.004969093745305439	-0.013285316434319783	-0.0059956837119755435	-0.01822920723959877	-0.0013320871027401463	0.023740898792323866	0.013209028067434297	-0.0030899020314145795	-0.010733603395062455	-0.004883775360687996	-0.0020855971220028976	0.005139696688804956	0.007766861024878941	0.005975118142857201	-0.0016778250986581892	-0.013718399977360109	-0.026835731705459484	-0.01244276098939288	-0.0009484291694136088	0.0007700883973416712	-0.005384410553631254	-0.01965564325767359	-0.00705448301230385
ABUW_0100	-0.01371436984216799	-0.003730244686059376	0.007123211193419389	-0.006327082516078216	-0.0026939511346135677	-0.0004882798339587795	0.008930114412214245	-9.602023145631251e-05	-0.006694852726937574	-0.00650512046723295	-0.006816073000824679	-0.01237923699346196	-0.006178674966677792	-0.0002029497065661222	0.003139759546285325	-0.011256151468374323	-0.0002839501223619947	-0.004100536449157527	-0.004056434757050626	0.012497025848624072	0.005598640132774097	-0.011506874047514428	-0.007502055541653362	0.008137178751906534	0.003377490289751257	0.0009361942696304682	-0.046198050091452475	0.00017347068432393446	0.005503900487051726	0.012917224254439703	-0.023850525849042233	-0.0013044476350502867	-0.003406781202306663	-0.009495051887511635	-0.0006166904090925038	0.007366880427248908	0.002654442194940139	0.009855308697462322	0.0010033288204090126	0.0011673128965539055	-0.004173083231342129	-0.005121838188380102	-0.017418497372654888	0.01013949881251837	-0.0051660145146599735	0.008166902343972191	0.0010327929775289816	0.02004237827406684	-0.02109091662464734
ABUW_0101	0.006283802400702431	-0.007947657553183544	0.00786700016302584	0.003852044003021963	0.0011758393456898363	-0.010248200242731844	0.015711318741906292	0.004475486564689862	-0.003769334640414278	-0.016329269932967485	-0.0070868822199544644	-0.003045477223030278	0.003361949805201769	-0.0028964968138639013	0.00016093585138244332	-0.007758880506076654	-0.005383743216221707	-0.008314445784017962	0.0015100257093553396	-0.002067103720790685	0.00570953671854871	-0.0022073044082914586	0.0063815638184770655	-0.005051468434613005	0.008679844547442367	0.0035482835839502082	-0.009607134213938476	-0.007669200211156023	-0.004102899627271272	-0.012816703867788892	-0.002918590084307587	0.004866826207747919	-0.0031967091965906984	0.0025606910051804636	0.0015898369672654716	-0.0010901360297705318	-0.020988215971746552	-0.010092020213475843	-0.010480233860912127	-0.007764932094130527	-0.008260530702631386	-0.0027515872182255698	-0.012714846968625166	-0.011258376421787687	0.006651691138504575	-0.006738360692438671	-0.008312548977377819	-0.004555769131210263	-0.00956459611016865
ABUW_0102	-0.019702154581015218	-0.0055345535282139546	-0.00041402289079672317	-0.0035219949430955982	0.008856130630962755	-0.011899623783920002	0.006563511282094148	0.008777428593221557	-0.012700030319873242	-0.0012067101958689814	-0.01579793971083312	-0.008093826132579255	-0.0014947583918967899	0.0017030696808302988	-0.0018985584448414443	-9.392284237129513e-05	0.0015112320208568598	-0.010558596875056201	-0.0053262443461940985	0.010212109179496312	0.003638189431474336	-0.0005856469416821312	0.001986635863139762	-0.003313505653188228	0.0014583004489790356	-0.011315226426237675	-0.008352670856830719	-0.004402154307515804	-0.008724921168373482	-0.002111412119568927	0.0061080643877461085	0.005102235370489715	-0.011164496378749484	0.01030118737864902	-0.004753798378120419	-0.0008163571866592569	-0.006129111563819448	-0.00914078821145045	-0.01291075020402933	-0.01346772766441966	0.0007764165693561098	0.004160958334892536	-0.010478882156517372	0.016946827168156806	0.0036519437709394463	-0.0015464620720940703	0.004970369698939258	-0.008903218983551701	0.000797685104578386
ABUW_0103	-0.023214957747923603	-0.0023703889746639214	0.01123433810996499	-0.012118054964744778	0.004910455422279231	-0.014496923566471382	-0.013878838171470866	0.007417828996627371	-0.003309837761187381	-0.009684951518339343	-0.012435929271760056	-0.002505441719179988	-0.0018371688503566665	0.000686458500837271	-0.0018053332178726695	0.006805876895829486	-4.015013113036557e-05	-0.0016411648494739659	-0.008456305843289335	-0.007218754678679266	0.0019038404808165727	0.011348440464105958	-0.0045808194543522	0.010426886393501264	0.00852036490466493	-0.0032527069980114133	-0.0008836967301896644	-0.0007058966907392029	-0.009197069043425708	-0.015492930968234812	-0.0066890737395316514	0.0012091210934826848	-0.009487826599954346	0.009753558676140252	-0.009002148195711077	0.006676610844568038	0.0030497027051371974	-0.000320955125472021	-0.01383313437491747	-0.013207221663654213	-0.013325966400650749	0.008184953123393509	-0.010528365528233217	0.002563635958189935	0.004677369035363657	-0.00556946782260166	0.006860443229838599	-0.006743088545333693	0.005974794164244337
ABUW_0104	0.027532174341550662	-0.007619995825291916	0.0019931739674951647	0.008327598134133229	0.0016489045954063291	0.005449048137930326	-0.01784398239498606	-0.003073026728515367	0.0014154204048250846	0.029573194812939452	0.01676909947288393	-0.005711375062782027	0.015154109610300861	0.001752624159335544	-0.0033621528042601313	0.00013506716320153578	-0.0178291055343491	0.00325037590878306	0.005386593054984606	0.003572374545977351	-0.010087192475183913	0.0009282421286895995	0.00045884314940498763	-0.002226149170202982	-0.02475928276773027	0.02259059273823868	-0.011512615734483854	0.008297909473468389	0.008581985397062475	-0.014331466587801725	0.0044117412327533264	0.012500362291835739	-0.006011911047291932	0.0086616738042685	-0.010020360733796372	-0.02052460947415301	-0.011920184523436432	0.021068326084369295	0.006930565249653501	0.005706915832303097	-0.0005606366487236256	0.02678657628802992	0.006873933181923691	-0.00668883468078638	0.009625642919758797	-0.011661180170986283	0.003930377283012827	-0.01366871747645904	0.011310787162737625
ABUW_0105	0.006043812087512372	-0.01208101546002457	0.0028816898877649932	0.06225780654613402	0.010137409125726287	-0.029038669715816513	0.0061285746440335066	-0.0021994567655298195	-0.0029808068771828757	-0.013834400007722326	0.0005964668376154779	0.010882291619840641	0.0027676217982027184	0.0033759723379646156	-0.0019417055001475522	-0.0020907345783541735	-0.0027101479243819716	-0.0023954372008164857	-0.012927852260443694	-0.010814095285532606	-0.00424959451358458	-0.00045103976472195815	0.006089230452817178	0.0010884004806734177	0.0034217223963548984	-0.013854738120397574	-0.010076137798844325	-0.0012515697640900349	-0.015464027271772035	-0.012540817140196564	0.010856788362719787	0.011302623681318798	-0.020664074569945057	-0.006261205289979716	-0.002157107130298456	-0.003146540026418268	-0.011187314349127375	-0.0002949792276470634	-0.005690750118794981	0.00378959111148667	0.009623838788388532	-0.007926059673119639	0.003781611105366291	0.005117049775323596	-0.005676866022703783	-0.0016293297868708063	1.3039350642307868e-05	-0.01733071339074113	0.008293666169036212
ABUW_0106	-0.00398535862907201	-0.0263553571055177	-0.0017835033545261078	0.08663608875411083	0.007230801091523953	-0.02370662146562904	0.0007758724983114429	-0.006770617910271309	0.0026200915367479583	-0.009747977843967106	-0.006416935334478613	0.012874377998103238	0.0011604155110052688	0.005554328921266367	0.004359275024493947	0.011111817944456657	-0.001589205949939626	-0.0012921020223793723	0.006768492337956771	0.004646808689569181	-0.0053637951537594064	0.002857454034497169	0.01560956773968542	-0.002455996441522586	0.01326528081471404	-0.010832098822030593	-0.022861298721904892	0.0040931429433014215	-0.007109139838311565	-0.01573799248549093	-0.012043163887809297	0.002458911290155795	-0.00920228677960162	-0.008474151386130606	0.002525122992778796	-0.004587543010888497	-0.01788999777093178	8.707830579622228e-05	-0.013624469495578042	-0.008050754762897221	0.014040837138646473	0.012269862484821013	0.0028837087998041405	0.008163838080022948	0.004659082165869777	-0.004485694677640378	-0.010808278561751698	-0.0028921365615413356	-0.0027179396891033477
ABUW_0107	-0.013524420002298608	0.005034669578259288	0.005990362594032682	-0.006190197279640998	-0.015037522689472884	-0.008018722963277465	0.01682844017411802	0.00925260054303195	0.0008889335304025719	-0.009162711208719618	-0.004752364481127253	0.007956501228856796	0.0005836995560737606	0.005287892167775396	-0.008102826476035522	-0.013690388018832829	0.004738624970231734	0.004860720908777721	0.013206930647199855	-0.007107111143762659	1.1632121492585567e-05	-0.011585743565368657	-0.0019457382295917727	0.01687358424866187	0.004596560976484218	-0.009824965104734016	-0.009581046430880084	-0.0068022100575203855	0.006969138602311694	0.005926441221990153	0.0011513894761405134	0.007582215657606518	0.005363764605793793	-0.002296357721147172	0.005497525587136945	-0.005119017119091479	-0.0008124045175708556	0.008731358057628157	0.013512807533025637	0.0009449688800817287	-0.01300455925079878	-0.014816056049499758	-0.0075600470377897655	-0.007127498492784789	-0.00690320299562625	-0.009295704289321638	0.00197862109888765	-0.008133798645152858	-0.00571797783790518
ABUW_0108	0.00031061918319053846	0.001561632893038455	0.008686621118278833	-0.00764726526567059	-0.008026161765028832	-0.0008943965515624105	0.01976898102234832	0.010123737397822097	0.006168042444032054	0.008012507642000757	0.003449312672892922	0.00030808749951924765	-0.006184099104961539	0.007435386219696784	-0.011310304527677952	0.0037993484360719764	-0.01195659920353523	0.0026846920344491894	-0.012128043667670129	-0.0010862647345626089	0.005528052551795734	-0.006500431705948794	0.0006678935424135983	0.01136736033856321	0.0456667340733937	0.0134161556298091	-0.013980601342304033	-0.009939802093423931	0.0016232155311633196	-0.01049922476979563	-0.011508459509463198	0.013631554988670221	-0.007541190393487492	-0.005924837892494068	0.0077526560693906895	-0.010997429623932086	-0.00650566792525511	-0.00046777651909939285	-0.0298714873483628	0.01106356235042582	-0.013447912026090228	0.008244900374054369	-0.0010686152369576252	-0.013407194165178759	-0.0019173874095278543	-0.010927588499632967	-0.0018528504657263506	0.01443936763574144	0.010957952762184957
ABUW_0109	0.005598028045455258	0.01911693931912364	-0.0017803482706848781	-0.001530058843238734	-0.00032762915467044135	-0.01639553366447509	-0.002626870263636043	0.005489217110765311	5.196896158786174e-05	0.010971967053573305	0.0025318393617577402	0.006398122625467058	0.0013773664505418292	0.0018454986049768831	0.0015213103464492062	0.012229759359617289	-0.007913003202723957	0.006160206214987778	-0.002407322990706879	-0.007797446018683294	-0.004316703791731061	-0.009294702372200684	-0.005327909457619645	-0.00648975954148813	-0.01602895041985237	-0.01863786872246345	-0.004876796404889333	-0.013748826046986603	-0.010984732110291358	-0.010556766402206421	-0.004786785854604571	0.0022987650308737787	-0.0035749739502991167	-0.017256998312940624	0.008382341289785843	-0.0034005782854928776	-0.01641565453297596	0.01397794463573144	0.0025729594747689916	0.007685915075961289	-0.00492487256179442	-0.004587785674220064	0.0014628487312453129	0.007307927815187595	-0.008697439638349925	-0.0004851034165490792	-0.006499930266593974	0.006818471571706017	0.0032257041025406732
ABUW_0110	-0.011447273481574054	0.007160015261939556	0.005217415701707676	-0.0035927687274105225	0.006630029859465789	-0.0021599545141871334	0.014545272905330264	-0.0018036606555178769	-0.00492485866375952	0.01965290026205893	-0.0008650573482715377	0.019574921457992292	0.00784715219199164	0.004305000334171953	0.012044873162541929	0.0024230025405188897	-0.004741860757151562	-0.005851799648794323	0.00032170076326304973	0.003929824122267454	-0.0040373125549188925	0.0020532467523920045	0.000726825569584486	-0.003176324215275338	-0.015862680865046407	-0.006910762081985044	-0.0056550131512734065	-0.00779491128083468	-0.004701172692084444	-0.001242148980514015	-0.003610015856686749	0.005294389823855842	-0.008069542433682181	-0.011919089016738611	-0.005148454665763314	0.004073190756485847	-0.015056487411957692	0.004255319374787116	-0.014916519887420744	-0.006152543477987763	0.0029796111409654573	0.0014458863900776056	0.0012022444079742539	0.005580629154672826	-0.003844287243759846	-0.0020525533292009004	0.0048285110515827534	0.0013349853555875892	0.023191280616589174
ABUW_0111	-0.022600638566270086	-0.0019319932882990332	0.008988268367358129	0.0030585376849672987	-0.003678103822231699	0.0016096954063284006	-0.006688051551538657	0.005799850411263876	-0.008979770683044157	0.019053671312202432	-0.004848307073398241	0.0019236924507685608	0.008563134956389891	-0.0024306590379611893	0.00664984894299596	0.009968463718676253	-0.006412940545784983	-0.007218439507512041	-0.0050837332837477016	0.008154222544654819	-0.009169487268018828	0.003276690883705699	0.002604931588326964	0.00754687720435646	-0.01836723776943995	0.004369236301734404	-0.005833219357656472	0.0007759464006794736	0.003429325160028608	-0.0004511382499692496	-0.0005674360622297526	0.003078586713659427	-0.010352698125426073	-0.007615358981664773	-0.005732117667552212	0.012764316355888532	-0.013807645625024297	0.009202823904805483	0.01424909833992193	-0.009543723392440539	0.0013452265721282618	-0.005256388060204199	-0.006049662814952939	0.01569432864081939	0.003963412622300475	0.009676112860513156	0.0011161936027081468	-0.002023985035956462	0.008449799933475973
ABUW_0112	-0.026196692240742798	0.018418777490218096	0.001649109125141999	0.003047994821970754	-0.015693562349372643	-0.01213803725124588	0.009005578287770894	0.0014629387551987377	-0.004642858247503871	0.022921778100444146	0.012145925211729684	-0.010949378849268438	0.009950945362129808	0.00538632499656852	0.006701625258371103	9.17234745826405e-05	-0.00018851954306600346	-0.006859836739958683	-0.00814296874485612	0.0087587016065754	0.0018668542694531116	8.947608811773603e-05	0.0021835314675672625	0.0049405180225991175	-0.01473053726737117	-0.006522633961696039	-0.001141179565558628	-0.0036258382823156662	0.002103163667784096	-0.014334516933535775	-0.007512288695394017	-0.0016087596209335606	-0.0009042665435867905	-0.011791483817601705	-0.020692259780238524	0.005767074551196402	-0.013337803062324665	0.031035090121270547	0.027623382533321184	-0.003321840546648298	0.0008045230493197052	-0.0006834038082737983	0.002695131904196506	0.012761114323921335	-0.0016091369934616634	0.00014281859155543247	0.019216184596426582	0.011969651013496407	0.029874135252134174
ABUW_0113	-0.022308353183607306	0.00938962433852908	0.006009507454929566	0.009876705412008607	0.0011748212629980022	-0.005428021130699245	-0.0020908135321037347	0.012847491174229973	0.0074014618167339355	0.016805239976260593	0.007882230199839982	-0.0027575746275769358	-0.01048415017093204	0.009323817501781457	-0.0015006433274992897	0.017467798772594616	-0.00958396978963721	-0.004187207634511449	0.011162686586034327	-0.003308344283777185	0.006563641698467931	-0.00043132097499252005	0.005449665229748662	0.004190729856967956	0.011775306976023825	-0.004130323428894545	-0.015751894868266933	0.0014833215569282111	-0.0019823669699693606	-0.01504336225085706	0.010539857206462742	0.005422228750965469	0.0033097316676037737	-0.013230821279202654	0.02365472673734408	-0.001194265506339294	-0.028033902685059495	0.002731170878594898	0.012078520875630036	-0.0007924963292709173	-0.01644660825043292	-0.0012537819230231768	0.010631650060259457	0.0055701315477925005	-0.006567804006440686	-0.0012625299528165328	0.010750496867256666	-0.00709029929407625	0.00997937443395436
ABUW_0114	-0.0016439348575543215	-0.0023155882867117016	-0.0027968542441168267	0.00472637928937967	-0.0037794215119673837	-0.014711634003540676	0.00794896676132529	-0.00011145260122287069	-0.004832498720445977	-0.0013148092035779827	0.003225705478435592	0.005888550069350609	0.002645675375086727	-0.0025275498354528914	0.0022254876441122878	-0.010198977409100888	0.006616185082608217	-0.002516197554324973	-0.0032539826742858454	-0.0072664080338901505	0.001944390777852945	-0.006648048043387825	0.0028546012415996474	-0.004226540847084868	-0.010724253815294012	-0.006613721001302595	0.0037263520141163136	-0.0025499272404625765	-0.010824302359972074	-0.002661759754460975	-0.0147943495080236	0.00414597538933993	-0.009778061362016765	-0.007248008884595687	-0.00014674514303779278	-0.008073029323253348	-0.0031957376433250357	-0.0027730950248650403	0.001668423622143785	-0.009776549808033243	-0.002226448819301849	-0.0032449203738329374	0.008173873554084549	-0.0005628782885259182	-0.0021662471527217598	0.0028082462714283316	-0.003959470790445488	-0.004911153876092599	0.0010924236327034581
ABUW_0115	-0.011116936001515487	-0.005465232699383749	-0.010290243192071414	0.009066894133771822	0.004965877854007621	0.005900660411024811	0.017664072214797065	0.004306635729473694	0.0001638327713636305	0.0040502988355206855	0.003163567149860959	-0.0010691672633710838	-0.01727387385777633	-0.009614285015708018	-0.0019133383639278023	-0.010040849911270298	0.0078781041307574	-0.007547222347955249	-0.00015661972446288084	0.013130890129641823	0.008722596147719844	-0.020083487766382607	0.024515525923683175	-0.011792857062356426	-0.01874944573358876	0.00892477269404514	0.003307458472735041	0.0005177125473034105	0.0026436695333729976	-0.0008413017891829598	-0.027279701720292173	0.0031724858465569687	-0.0002660904410117995	0.009187344285281784	-0.004950098353852106	0.006443639457859097	0.002269517756615686	0.0003517151194412794	0.0026484229495598952	-0.0038985910467324277	0.001662461299945766	-0.0004858763498084116	-0.01552781308210462	0.011650099141882175	-0.016016983804418926	-0.01227778625419215	-0.005450783376719623	0.005681218422025384	-0.0036167660459506894
ABUW_0116	-0.028527784056996516	0.004144910451474168	0.011773066489865314	0.012339203015673967	-0.011052474797244942	0.018346830623128165	0.0045897910453776645	-0.007932771710661564	0.0002872393987665763	0.029055759212368915	-0.008931261604534724	0.012483195600313319	-0.016628625725107798	-0.007376355672287264	0.00019855112186938613	-0.010468909116261239	0.006375943847278398	-0.002531630418874579	0.006901694277381392	-0.020163585236002812	-0.003203822396738425	0.012988619583900688	0.013069194307065924	-0.0029333437475127884	0.003128728890696702	-2.7459306245053672e-05	-0.004903657370653997	0.007493903608448202	-0.018042114264651382	-0.01006074029279207	0.005180720323646185	0.0521226398511761	-0.003696279901649309	-0.020662694526465943	0.008074860236013592	-0.006303960829700582	0.023948545680666875	0.00187604311148191	-0.010969686176222918	-0.018001322243061176	0.009290356561221498	-0.02185019859688029	-0.12186833761219286	-0.003258450615560718	0.0028123384589792315	-0.009277374801843383	0.006866645714840859	-0.008674795003516016	0.006103802410446944
ABUW_0117	-0.0022119404731176092	0.00890171692302306	0.013078863469225772	-0.004856822077427201	-0.0034384529125331036	0.015883513781084626	0.00863664637051696	0.003985071479339275	-0.004673565015968744	0.0038603627387521393	-0.009120995845211402	-0.0021034458993297385	-0.017789929173930533	0.0008564986628769272	0.008768886984878248	-0.007188708852299569	0.017127095473994977	0.004655045872836366	-0.013651769130050577	-0.021300049516629786	0.00016373669564133291	-0.020036130294655008	0.023090124034541727	0.00011460605878525391	0.0041290029593668036	0.0056919837239859375	0.0007323696038065764	0.042430256758754496	-0.01015764979186564	0.005317291591494433	0.007694100470686472	0.015133545650835481	0.00413209965092229	-0.0032411843500195023	0.006375177949863645	-0.0011884451105437235	-0.0011865997915627197	-0.01146702568366187	0.001199621552578268	-0.02005952485323004	0.0003922541236844887	-0.0051047261500281535	-0.10329389209778761	-0.019843321723734927	0.0016596905626598344	-0.013292900759588912	0.0036591320413061693	0.006832331666449786	0.00963882741955488
ABUW_0118	-0.011100287160609564	0.010794214003467622	-0.009801001341730623	0.00553351718493285	0.00411502491091451	0.01085034692175093	0.013193859940911282	0.00875680149301471	-0.019594794198111318	0.016543493947738287	0.0028340977235137782	0.004251016475338229	-0.022420261551339846	0.005123027439303049	-0.019087432205800926	-0.022645766708395586	0.009325866547440598	-0.009811988420031502	0.0008383716062369182	0.002055739012759797	-0.014887227595267932	-0.030961155955377486	-0.005404949574352649	-0.005951779342219758	-0.007008555818026076	-0.011074028073216622	0.003574995179329727	0.08783655011527303	-0.006409482214186262	-0.009754235488213336	-0.01119554882912882	0.0047926198404174185	-0.022601991742905513	0.0012266288023952696	-0.012638098339459456	-0.021860419736303607	-0.009200830633032488	-0.014533625821726338	0.016597601028652122	-0.004056906435980505	0.01194260016914169	-0.009352042144407631	-0.08250681292120798	-0.0028122197730530885	-0.020729114358046915	-0.022594893024753558	-0.011933829542188822	-0.0074964917296299425	0.001785444609809029
ABUW_0119	-0.012369192008241754	0.023106149219090856	0.01209339668695027	-0.00016555935401453732	-0.016812519401878653	0.0038641653461791202	0.008337517134764414	-0.0095784989241867	-0.0022355288122679214	-0.0004423437108788684	-0.006647285662149399	0.008634868858504946	-0.004535569640880184	0.00301351769377663	0.006888195696882909	-0.006535347456564846	0.011612122660968673	0.002119335674444142	-0.0142874256119026	-0.016798424237503034	0.011813878808836316	-0.013189230947924352	0.006256366883086011	-0.008060537811854724	0.021766980654486952	-0.0033322422224502063	0.006818881229505307	0.04405407817384917	0.002996211577681457	-0.0024164394182556743	-0.00861925844316842	0.021697369128045763	-0.02260192524574893	-0.0051365204330920036	0.006062722482325308	-0.00730773135136056	-0.014239416237566409	-0.010286487206614436	0.01634149979083179	-0.01972594426041409	0.018783767673514626	-0.013706981537072433	-0.0579809230103261	-0.025251428841795296	0.005600535616973319	-0.021297229979030715	-0.01200626369367018	-0.029251796759303346	0.008495687875384897
ABUW_0120	-0.004006154133123634	-0.0044266995150473816	-0.0021851633599986623	0.006399079325470443	-0.006510053770037655	-0.016427422847151738	-0.010992024080314144	0.010534750107682267	0.0005802534419616933	-0.003968808162905769	0.0014953057992337312	0.006412443778057282	0.004763976897030529	-0.004163480373547027	0.008595814904370598	-0.009881856393594166	0.0028035452706911025	-0.009398742746145949	0.008638845201044123	-0.009011921501961803	-0.009695425819692889	-0.0052228020397828544	0.008050675509922264	-0.009733608712023747	0.01496554265576295	0.005695555160973973	-0.0022658185768740036	0.12849385316317904	-0.012968267814628889	-0.0131263424661478	-0.008564820046891039	0.010499320155340434	-0.0050370834048174525	-0.02038628429232143	0.0027347306028913097	-0.0015826795033408508	-0.008124827608174607	0.0002358898647317751	0.0009631969486411162	-0.0017269500602745025	0.008151795598792432	-0.01375069502254661	-0.04370065636124602	-0.014377902780108847	-0.018925184337607804	-0.01845080766563159	-0.006354976514635486	0.0037763328203206012	0.013022038727152553
ABUW_0121	-0.009125073382753411	-0.002389165822583894	0.007616237980622675	-0.003111344765944817	0.001731898060239684	-0.013199100644466454	0.003381245999413586	0.01803919291449079	0.0011953604411945877	-0.0038094417649072016	-0.004897595424673567	0.010742055061927148	-0.003906955521908952	-0.005831422137435867	-0.02055673526525832	-0.00031725142810472317	0.010052132931363866	-0.002629835834587927	-0.004311926271016451	0.00343700802049551	-0.004264776391549378	0.010021537959848652	0.012571772069236	-0.01613986748278269	-0.01743999623520768	-0.002480792357280574	-0.011763261221370901	0.05598022982063371	-0.028585090137965497	-0.003216718238381786	-0.01110768638633287	-0.0014798668141686809	-0.00633033818776774	3.5040117054676787e-05	-0.00812255883865473	-0.008761155490679977	-0.004909778120135416	-0.03264851947512228	0.003995220930894734	0.006890487351666257	-0.01446164130024345	0.02831296595948867	-0.05348628339011927	-0.0010810390157412924	-0.0013842154625382218	0.0032307708523189502	-0.0002666393422731623	0.005201025323365399	0.025596028533928387
ABUW_0122	-0.014565477789666976	-0.012984431011554632	-0.0009138710424626467	0.02229412490786218	0.0006977717664903243	-0.003869816350187024	-0.0036057433514753556	0.00129234837548849	0.005458835249960911	0.006431762009268586	0.0006582293567522952	-0.005842048047603005	0.018150880784463648	-0.002194408646839658	-0.02055024043080281	0.004518722298538947	-0.008486065414268568	-0.0024986624077071797	0.004572418185705103	0.014549385285365743	-0.005402705220101156	-0.013745934040513878	0.00570987937202324	-0.012607430607099028	0.0090203246350351	-0.0009214492856532966	-0.010916493635336214	0.0016846046872924583	0.006560805370850212	-0.015485886524167157	0.009678350411327061	-0.0038117865416455706	-0.005162948486009554	0.004277837111992774	0.0025318827350105997	0.003052083511158914	-0.02538744213466382	-0.0024337590969003772	-0.0021514024413632	-0.005029684311828	0.006476123048493084	0.0098879676655006	0.015293071280234225	-0.004488535449887169	-0.013628459527062178	-0.00714502156750156	-0.006756141731711726	-0.011214212786382655	0.01254445479734
ABUW_0123	-0.0016513144051560512	-0.006208922419640725	-0.0021286223000000527	-0.009557254362595193	-0.008389199917631977	-0.008812917148100513	0.0007334729677560041	0.010190828203938415	-0.002204586904813341	0.003291904213168156	0.01028414777154289	-0.005800528642923265	-0.0005058383073896278	0.0010929791889875068	0.0031097229858935514	0.06076472334730299	0.0016104379362810023	0.0028281108568322466	0.009763981832106205	-0.0022357370286150723	-0.0025871198483980217	-0.0014277850781565745	-0.004694844470403839	0.01051749169447349	0.01160605897022408	-0.003261673767111985	-0.009089257815863044	-0.005983601072939073	0.004752992454884395	-0.008892878801981524	-0.007853305548422763	-0.008985131975920116	-0.0068760173447203355	9.595736915904018e-06	-0.01021774889584879	0.007538946036525424	-0.0021820943104295994	-0.0006482680817374869	-0.003921452351697387	-0.005081559801874731	0.0016946186317356288	-0.006550040204420563	0.00905427501530381	-0.034243141980500165	0.004217362994804882	-0.008366586194480486	-0.0015125527932388528	0.0016998633569179093	-0.007973553278768648
ABUW_0124	-0.013709349255455087	-0.010084575389591318	0.0028366980285600024	0.0038102080451952835	-0.001212375042857874	-0.007682714286148304	-0.0031124171149208963	-0.0008074780760693673	0.0018240041776111638	-0.013855665391720165	0.0045306880274452194	0.009927823704198193	-0.0006350754759193293	-0.0019327159548762926	0.010705047955208815	0.041732391158137164	-0.0054875552807572645	-0.00020494978685523652	0.0015959429338167717	0.003794405237851846	-0.00032887972791735223	-0.0077145308750312756	0.0050317477856231954	-0.0011124497779072418	0.011392195800536176	-0.0027934974499518096	-0.004287968444044412	0.0003159799367369538	0.0038349577783499227	-0.005438162075515528	-0.007996547426752399	0.0006764875155487542	-0.017920985513576446	0.001099180780781205	-0.020563866068280475	0.010623376842581115	-0.010464367618714583	0.003488402366244299	-0.0013088359595392447	-0.0026968224119993138	0.00926024271335758	0.0018032320510400707	0.006418214425019718	-0.006130372121726924	0.0017652308466200091	0.0031040639401861505	-0.00915427212320677	0.0018317110850414456	0.0014446133742979047
ABUW_0125	-0.0003233138310384383	-0.014736927151545554	-0.008342215342288486	-0.010143864904241726	-0.00746480119772517	-0.0030343027888973125	0.008975748607417004	0.002193132213300016	0.007099894130822918	-0.000487903830147467	0.008666766089398304	-0.010791004612671844	0.0012204798655659698	0.011598716274870177	0.0008558154309557619	-0.01187622464733774	-0.011387497513741938	-0.002334251574504608	0.00248966690504021	0.006239387636019145	-0.0070728588551868705	-0.014842820703725534	-0.00012689213311182566	-0.015609529700505198	-0.009571664315173742	0.03576356354156152	-0.0021149393726965595	-0.003088210858123756	0.012197646337623973	-0.009534032545370193	-0.014536054732256212	0.010449508901129001	0.002950548014035515	-0.0033738029580146745	-0.014433971183256011	-0.005942098927998018	-0.027337226098282718	0.0103850403212752	0.004516075455070221	0.0017837733183222407	0.01327193357628823	-0.007238620371610688	-0.011248039064354282	-0.01853915304116303	-0.005354921069499677	-0.0042200126943326656	-0.01705270493630764	-0.0004631045092537794	-0.03406231481983769
ABUW_0126	-0.016860713374782597	-0.02368973702207747	0.010093080247062805	0.001180389323859026	-0.009045632680212915	0.012228465307067978	-0.00771718160377829	0.006803490971008928	-0.004506468329151787	-0.00032504693904039704	-0.0004671148934391662	-0.01393933662192601	0.0014014297297724144	0.0007230710625024012	0.0031755477139091305	0.003715930481518522	-0.004378316247379257	-0.005556893133982793	0.00866145267399179	0.008799116158637989	-0.010199335046528259	-0.009166681228392808	0.0031248763013953505	-0.0014431126805092849	0.01028249905817559	0.015447505434212775	-0.026694791979758326	0.0015564073548644016	-0.012659892819044862	0.003887340730922197	-0.011094367290185463	0.004392341027957444	0.00599169441644575	-0.009652436970699157	-0.0019410814036069906	0.00789716930657308	-0.014977730606782707	0.016482892206085464	0.0055246435871324304	0.009285256858821575	-0.009940011417928812	0.005947067932880859	-0.0001823001813414977	-0.009517332862011615	0.010202232528627241	0.007933886663795605	0.014438556511465627	-0.01618519582372172	0.010117125600916523
ABUW_0127	-0.018497732398768733	-0.007037794836343894	-0.005861946889326574	-0.00548066514007365	-0.013334740901715407	0.013275408630985957	0.01013916779752224	-0.009464154824910708	-0.0013261646467657684	0.008854789804676556	-0.005783456088933825	-0.01822172820325023	0.0034533372844027486	-0.008053871423174205	-3.8205286573025514e-05	-0.005677993226900106	-0.012271870569114019	-0.004723741868357851	-0.0002796350761588429	0.0180620299445533	-0.011722244209996933	-0.011577125489368296	0.003830700566894197	0.0017296192522559778	0.015253260796598838	0.020227112138821744	0.00026773824681028565	-0.01361993933632317	-0.0038056311149987526	0.00046768835479718616	-0.012745138794479612	-0.0008787913575456327	0.0027126655979378385	-0.012313200334944725	0.005882248935051908	0.003323122731385164	-0.009852517995058574	-0.002428301516775566	0.00875798918961724	-0.010813324152500381	-0.007422488208842165	-0.009698532101186012	0.0007612967278943036	-0.008421079594742377	-0.025716317330286093	-0.0034171157328159525	0.005754062826360573	0.004115705253726536	0.026772043309586224
ABUW_0128	-0.023189012079873214	0.0026557988219010047	0.0013338597844915637	-0.012415606181315144	-0.00361826266983552	0.0015666846386834115	0.02736688257815727	-0.008222695432160296	-0.0015673480818659546	-0.0018579278791804616	-0.021151271936264662	-0.004785676832063917	0.01997877235072465	0.00336038641369295	-0.00862640781637021	-0.016747437055869403	-9.61000038304625e-05	-0.0022265687022448334	-0.014914902829389516	0.0055657152438263365	0.007868721680112442	-0.009428007249449375	0.02178001714483034	-0.004559934508113649	0.0021056257758948157	-0.010606228704141756	-0.010927845665926222	0.00943645513325018	0.0029529864200441036	-0.001614849635056839	0.012830119746272984	0.011094780322226699	-0.040110039809579806	0.002359816531582074	-0.0026848491564393315	-0.017027290284458815	0.03294999603339081	-0.01625795644339447	0.005115375319073362	-0.0010893398381682958	-0.02205247520051371	0.0063744783257252136	-0.0022345067150406827	-0.017465341580561865	0.0007785444829843761	0.004293254152760668	0.024722089999116653	-0.006685679924237774	0.0002003448930440747
ABUW_0129	0.006409893416067466	0.00695897011656375	0.00730467983281669	-0.003918028353881113	-0.005885628469988694	0.0028540416989896043	0.01507153049495905	-0.0052931298297828125	0.005914102935392748	-0.0014364970705071658	-0.009665555505089194	-0.0019241208313326309	0.0065717946391986	0.012671888182407491	-0.008299381068744605	-0.013100348797193769	-0.01065430791195297	-2.8731689073490098e-05	-0.018541937094996293	-0.020819585363406615	-0.007351747240113331	0.004313946170662839	0.006752185746540732	0.02351289657616413	0.004988936020531755	0.04301272412179601	-0.006409623729521994	0.01080030026812819	0.014299073007942961	-0.001460387985132272	0.016183991413751157	-0.0005739567692675758	-0.003821421225440366	-0.00253035715746861	-0.003830898537293447	0.0018993909815634084	-0.028263563090943376	0.008847901080379887	0.0011348601533594223	-0.004590740959469267	-0.0011982737500676453	0.005275660612789636	0.0032055076069779985	-0.015606888844331519	-0.011273816646933874	-0.008727473059497115	0.03585844103612896	-0.024875436825157575	0.0005268238119297469
ABUW_0130	0.025046056517836247	0.007366277358960688	0.02471576504280799	0.006363840302696012	-0.014497519888508299	-0.0010787483668796172	-0.007369168266215432	0.019849385009561883	-0.001425255154696065	0.009455017765366846	0.0019975285672993105	0.03633020289320381	-0.013282726549505592	0.007496704452011491	-0.023436176627259976	-0.02046925808460585	-0.00856851067063951	0.012342991361244155	-0.006116255185959977	0.010832000753192867	0.007477059755101979	0.008393010219371489	-0.03265320825513847	0.0037533510764254483	0.0034237215695337338	-0.010452993098024192	-0.00501844673448214	-0.013332854310469665	0.02297382566774393	-0.025983482176951643	4.7621672954158344e-05	0.013910840931874302	-0.004013986684929629	-0.01729424813826564	-0.009188781025656324	0.01872323468156151	-0.0033114702619490453	0.03950251036436705	-0.006010441780058647	0.0068568316460786375	0.012561011414217527	0.0024910421752783974	0.020568256943088274	-0.0033185486525103072	-0.04251362946081235	-0.0057632411558685105	-0.026067086738305344	0.028318538584554413	-0.0015300738929265997
ABUW_0131	-0.014695062038289722	-0.03489204481794724	-0.003955759641928455	0.004744702967206696	-0.0053178997729513575	0.00520920079991925	0.0033484621189980314	-0.004664548297630115	0.0093788434635518	-0.003109619444272303	0.008880528402432607	-0.010332903972062999	0.0043338500675181475	0.00923766429788703	0.0018365670897899046	0.00991518361599026	-0.008000339290497682	0.006632458297764444	0.003194884347131007	-0.007350335585120272	-0.014308557683748866	0.00039310592197457013	0.0029614616282017093	0.026260230233772754	-0.011571736033724973	0.016093150056493193	-0.007039586803723012	-0.02383697293861405	-0.00839346743338299	-0.012446437768857243	-0.014226525730926831	-0.0005882673905112856	-0.004484954089450654	-0.018196502958845905	0.006252338642995771	-0.011120983866469775	0.0015824920632841832	0.011119036148752285	0.011537690405843157	-0.01762400446960742	-0.01637720191927344	0.026606244936438376	-0.005326090010938889	-0.002185438579209664	0.04117745219553946	-0.021395084959771996	0.09890524685328597	0.023638508429367346	0.020756802512062352
ABUW_0132	0.007926406813200539	-0.01860368130029413	-0.010690400399399629	-0.011390164637441892	0.006685175892688391	0.0023294879626047237	0.004303451203134713	-0.005923284293984383	-0.0006634879829944128	-0.006890697370915988	-0.017918843847924498	0.005271310162559654	-0.004703909588670095	0.017156265304487325	-0.005661131269645577	0.004007818147429356	-0.00980046968018095	-0.011179786113995673	-0.01505701280020144	0.002152897316414708	0.006143904239308924	-0.0014776523854197028	0.0017919409421247568	0.004004482125064855	0.012279637949046107	0.033286374853296864	0.012809229877967804	-0.006841596170596333	-0.004096059777927437	0.011229535281025178	0.0008674947435140003	-0.002627486956244612	-0.011086697830834531	-0.010172549382039632	0.009448132446424423	-0.004290345425882844	-0.009933650881860654	0.006121699392114215	0.003106647959179865	0.0030995130768641734	0.011929584762280296	0.009530565843361745	4.330157047400747e-05	-0.010441625883605483	-0.01481439420187989	-0.010562485536188784	-0.004944665903012471	0.00558720177667223	0.007951474301182815
ABUW_0133	0.0005165691285040167	0.0026843214222833393	-0.017506088568306207	0.008922188267346582	-0.012665962257776045	-0.02502846889549311	-0.03188546764247042	-0.005986261757610306	-0.0002054268452309384	0.0389679811324022	-0.002446336300174172	-0.01489129165510842	0.00384025565882603	-0.005344785025369766	-0.017582537344586167	-0.017316899874147175	-0.006575605976740052	-0.004005372686586345	0.02341065616129258	-0.0036793194592076597	-0.003339823535581079	0.01201266277743726	-0.017760015876581107	-0.01750824143658662	-0.006691717596477721	-0.0013592040102204522	-0.006263769253016907	0.009280728871944036	0.01057803911594814	0.0038134497873398704	0.025252061722677417	0.011738615217079827	-0.03288164176812395	-0.024651273938823513	0.005600580430415803	0.002553262872850017	-0.016713097996005732	0.012988936845794665	-0.0046254716470073435	0.008870771489107965	0.03825016920219626	0.026809862417748357	0.008476817483405686	-0.018382766470212187	-0.0020466008567678693	-0.0026578616009141046	-0.0019906042777379407	0.01822171048471328	0.008352177929614122
ABUW_0134	-0.0032198041848903714	-0.005564610260131885	-0.004516981377059289	0.003777699864886979	4.9543792068194036e-05	-0.010360218631183395	0.005789241012184802	-0.004485251043132346	-0.0026375624351223786	-0.002514933334932915	-0.006812532172198697	-0.0033868017416411695	-0.009427464360572535	-0.00638929311552952	0.004786980006944726	-9.408227711066797e-05	-0.004617920790552868	-0.0044235422078786465	0.013091796750927722	0.014794028805686699	0.002566759411785814	0.004913708272037961	0.0074564959238977	-0.0038815345929806267	0.0077010668281440545	-0.0027909895556297113	-0.007025890850153402	-0.005118910733643335	-0.003873883612611314	0.0007406721472308257	0.008806742461888051	-0.006768721831605422	-0.005381726258135999	-0.005974344845609022	0.005282264034127654	-0.001770178429614987	-0.011576854061658433	-0.001766152786104071	-0.009027383932614286	-0.017110753454657388	0.018630752543570942	-0.002285156747620662	-0.008627227466590675	0.0008980005612638993	0.004541447297571243	-0.002155794152083206	-0.010432203518798273	-0.0026913037715788567	0.00474627450126428
ABUW_0135	-0.0028850141938664008	0.00982957943374375	-0.0012742740068519773	-3.4122980990233466e-05	-0.0012920810792995006	0.0038416178040046145	0.003550631877977998	-0.010295206857854034	-0.0006987370616892507	-0.0012845171485513743	-0.006398853346440873	-3.2708844882757613e-05	-0.0022568341670959357	-0.005650648356189534	0.004892226978697067	-0.001394867281530911	-0.006932644337534872	-0.0025053193517224066	0.002400344963089121	0.002504638253073073	0.0027403437209687458	0.0065415285507406966	0.010058633231558804	0.0009299291149418404	0.004032371243592854	-0.0037110946383181053	-0.00890104369636321	-0.0007947448913271349	0.0002451113581245243	0.0019619016439922695	0.001454882186095221	0.0007357024189202095	-0.00833541004521222	-0.004619878381312207	0.0019517967407544383	-0.0013405465051515286	-0.018975225921330566	0.0014806909053364317	0.0007785804514650364	-0.008622408895476618	0.011976798973210152	0.006340963301949637	-0.007024937003040744	-0.008583155617613436	0.007082188503653645	-0.004334057331840267	-0.0003805694862967959	-0.009293588301086423	0.009994864515281265
ABUW_0136	0.004259729821507212	0.007435300080495275	0.001379908717985402	0.0005927030229947635	-0.0013601473247153548	-0.011344255506376471	0.006048921442096068	-0.0012781500056629216	-0.0006167630338760857	-0.0049922592618081305	-0.001150570688926331	0.007298102047311167	-0.007390878748150413	-0.0038177111627123203	-0.0016003410742021673	0.005899166311782618	-0.004030538948978269	-0.004607155754400905	0.00043668744110874643	0.0033617669540825304	0.0005198541951547394	0.0005020624068198546	0.00577205179203301	-0.002024849122504747	-0.004619469184179047	-0.0007085180518619381	0.0060565779120026475	-0.0027273306204407786	-0.006395783077558859	-0.004195485355510808	-0.007935381153346965	-0.0017197159841059553	-0.006960602774942873	-0.01143388337296857	-0.0022022405106896775	-0.002051587176108668	-0.019347692433241814	-0.001992096143895902	0.019250501576712226	-0.00797520855035396	0.0005688325286374344	0.0008825804087678087	-0.0015256958519825328	-0.009142121236913861	-0.0012305752621819153	-0.008220503482514744	0.004278603587464347	-0.00602639200279108	-0.0028965580313572038
ABUW_0137	0.00647835878615528	-0.006078415394544134	0.0036973644102542423	0.008918984271749036	-0.004517030826715767	-0.010397797099595762	0.007982302839712803	-0.007068210406488462	0.003364591339380774	-0.012304036134004359	0.009415985224887331	-0.00495781600130186	0.005363188412468801	-0.0009257120380852686	-0.0014491467044542175	-0.018672368407880908	-0.016669127600575696	-0.010757133961307185	-0.007848109807118748	0.004080008685754968	-0.01539472316030377	-0.004810288486220976	-0.0003206317950614493	2.5926635425947573e-05	-0.00038440390304927025	0.004213407135910858	0.007496523444162543	0.004486047910267838	0.0005734582855812676	-0.00216163456138944	0.0175671057600175	0.009578301888075097	0.010908767861326739	-0.007793399757887952	0.002055617002217262	-0.004987366751446603	-0.018787636751487514	0.008625541882511877	-0.0059323135752267185	0.001955457393321863	-0.0029805882165289195	-0.0023399691679701086	0.004815762577239864	0.004346385309647051	0.003329851664982262	0.0023874701578763613	-0.003332494878042055	-0.013458833116235101	-0.013778135154674688
ABUW_0138	0.018623103007688973	-0.01645915873056899	0.0018359116089968664	0.0009126200225221621	0.007635094603107645	-0.0062552172820643185	0.01858184829248557	-0.00031469921940342657	0.0032404323880541384	0.001263388956856993	-0.006348420502203307	-0.0011288999533213071	0.0012286433683407639	-0.00571257351860043	0.002512918848699576	0.008830601681175835	-0.00592555323112769	-0.0005621601658781903	0.02497825016060995	-0.0021001796496505584	-0.004209786762200539	0.004389198444989719	0.005762043795195999	0.011623917274693217	0.0013140281727029792	-0.007635593283152018	-0.0005360891715991522	-0.0034825055139566154	-0.015254785597074653	-0.005735985986667687	-0.023263630025515316	-0.0024571548924029406	0.01126907549016929	0.012591146795626148	-0.01292629047737236	-0.004607657992121852	-0.006964561190010576	0.005956269640739697	-0.004932986157517972	-0.007718970503659389	-0.0022210920908450897	0.0215938967633305	-0.004654981192338663	0.0006903305160201383	-0.005036278125445379	-0.0008964247193499135	0.00476992473325096	0.003938017788339803	0.011125669598185554
ABUW_0139	0.0015475106107142517	-0.008469392802480801	-0.004520674124701166	0.013085200505331303	0.005161775455640216	0.005258433186476139	0.007086803556279423	0.0008804364527666736	-0.0010972852968432994	0.019473222810280803	-0.018834082287243994	-0.005614037705656307	-0.006338209825802268	0.0037857448159856395	0.00823212858107545	-0.008532389682825894	-0.0032041329408321727	-0.01352349706844064	0.01370954848238437	0.003182428507304496	0.008896314276817613	0.004194983477143373	0.0009826235978758128	0.006339215007072926	0.0071355005060245785	-0.00047788644564577	-0.014054610059269628	-0.002955737038570003	-0.0051694052152928245	0.0010913174902805027	0.021428722861229262	-0.004335250609139724	-0.03546270559070061	0.022576686403460108	0.01827497639543468	0.017025874451691115	-0.001167636699921068	0.006259675939598678	0.013438663196940035	0.00741739231455114	0.01416084573278163	-0.017978779887931805	0.005632766461314344	-0.014222700949673178	-0.0037415688148244096	-0.0016858158972887075	0.004719785755306937	-0.0037716275064165	0.003229165682344174
ABUW_0140	0.010036517612135485	-0.002637398426249024	0.009675272798977966	0.0010568431125469347	0.00186094053451219	-0.01893543983728082	0.001015846401582033	0.00047119876129941916	-0.0009909121376652727	0.00250284618582997	-0.008612252950899615	-0.0030475832382980323	-0.0028326148737074105	0.0026350503168284015	-0.02072235191483607	0.006495336337305635	0.0005107882068448209	-0.0018430265785800502	-0.013720373303656767	0.013273217187322094	0.005608417123425073	-0.012942287476730974	0.007758689516600299	0.0016547160395248665	0.01712260836761204	-0.007790326987196608	-0.011306695419079239	0.01344638992343956	0.01301327055824373	0.0071031203271273045	-0.015501764770438678	-0.0011831881545164861	0.02315270188998559	-0.004935965935014911	0.0036403592114140335	0.0031326054586803213	0.015891332329409428	0.004639822254742564	0.0021391548170684796	0.014403264310948944	0.007056632405958624	0.018686085312262846	-0.011625315789915219	-0.012794908514730575	0.004426955259781874	-0.008185891854336408	-0.002183480381629741	-0.013715194402936804	-0.01383171139566849
ABUW_0141	0.010867104527224652	0.004621063768682332	0.005119992179056666	0.05275634923560246	0.021239633886781448	-0.004016016583029792	-0.0033871846041841247	0.004252112522348738	-0.012409756434681238	0.0021778176033301847	-0.008699581506216634	-0.005828911071189853	0.011677023691721758	0.02139468698783215	-0.01001524645468867	0.023370327071514773	-0.00023296993765151467	-0.005334636001531912	-0.004525705908370322	-0.006199594328435586	0.0009235984403857534	-0.004868977321807282	0.0022476713256128432	-0.008058580527587761	-0.0037968727578701665	-0.002118855015598346	-0.024427817770374723	0.00744478536684421	-0.015586063399880485	0.000522870351161417	-0.006952407491273152	-0.009101364167485028	0.003087618466789895	0.007231609928834423	-0.019911334951664715	-0.016872738144316286	-0.00014277746621193496	-0.0023658533930995	0.009084095738477144	-0.0048685682157840506	0.016883335259558627	0.003987106396931539	-0.008906128484375319	-0.010721932937795848	0.0006958199223192856	-0.003495106060853507	0.005591099113067506	-0.006224563364080228	0.0059029325587504735
ABUW_0142	-0.004252013290252856	-0.012048520567991711	-0.004197375974519196	-0.0006393547231729613	-0.005947986442485544	0.012099152589883217	0.003779219085481802	-0.010040443451083037	-0.00029832923850047394	-0.0036122424406037947	-0.005562676051734743	0.01616871035039275	0.00021263260428807981	0.007961906073188772	-0.009191529823005983	-0.0003357380060765397	-0.005416776983228044	0.005381685103094546	0.0073604912624126925	-0.011353522079746636	-0.004906980927632281	0.014750156192740591	-0.003643287912107492	-0.0008670884060237468	0.014931189690374163	0.012643235149743508	-0.0020304611153751017	0.0022629385969401496	-0.009768817407794702	-0.008565406786162693	-0.024014470205130166	-0.013490390956322597	-0.010547288723173273	-0.0031244957613858616	-0.020756226048658784	-8.628709813948563e-05	0.0014324251103506962	0.009723526426249983	0.004779559972485912	0.004053978464339094	0.012604781838175302	0.006454000665434053	-0.009976730970238816	-0.016990929577951265	0.00033007034549678614	0.0033426604082214028	-0.006608874188868276	-0.0040756447676946	-0.004512288098166175
ABUW_0143	-0.03870744977649105	-0.022201562491645607	0.004292024185170492	0.008109559973795205	0.08350693225570406	-0.012502469139577792	0.005137786413763855	-0.010546763469877391	0.0032814540872046554	-0.047810556731963424	-0.004594739823649678	-0.01614680888820838	0.015709300522845467	0.002613748474658205	-0.001031478628530345	-0.015202601382517755	-0.013165352380205421	0.0064900502270391425	0.011488491807979844	-0.009769929957561912	0.00468723383312648	-0.0015953650616459998	-0.011811732840766268	0.013956011168710265	-0.014517043517241954	-0.005070340850537635	-0.012180147983496356	-0.010294815152486406	0.008249626982949478	-0.00040764469931537446	-0.018720227620592386	-0.003571693767205133	-0.023634243397393163	0.0017362222804955072	-0.0042649588972475784	-0.01852661010181991	-0.01408905557939381	0.017674071707253495	-0.003928284514800458	0.015389829456515756	-0.0037193170925983125	-0.021181799509244825	0.03418830718772922	-0.025363587402938727	-0.011392133874664397	0.011868288873365487	-0.021459142567369215	-0.0033204643147982955	-0.011577781177530335
ABUW_0144	0.001892750545495144	-0.008030897291361326	0.004509996485821065	-0.007271136098831261	-0.004749510718633794	-0.00321017755105038	0.007334267757813156	-0.004091839962768048	-4.566095511478486e-06	0.013709208252145501	-0.0020592119025589677	-0.02767062913644843	0.024597184042626372	-0.004897569928871407	-0.0026123833907665222	-0.011078535132240039	-0.009853022342073558	-0.00041286192264714894	0.024363567293272496	-0.008156456783713678	-0.006678562332473884	-0.014306009780007829	-0.01229170683016364	-0.004152375345978851	-0.019560419670817744	-0.015515561892733237	-0.021093684501996633	0.0017293671836555546	0.0050338567291206	-0.015349861664941275	0.0002327211564187735	0.015234300811576182	-0.031864677307906916	-0.007921956796129809	-0.02536844915595948	0.002327649123924033	0.009261188703285699	-0.006597171228837743	0.01991685491890482	-0.0040062353600800946	-0.0055263946037758666	-0.00471120694260507	0.004194418105553561	-0.04592374233503678	-0.002086492728866617	-0.013841058013111217	-0.014037593910925393	-0.06504069732208662	-0.0053075412307895765
ABUW_0145	-0.000742065070831383	-0.005558912451460745	0.0014762547620355642	0.00020768380989936563	0.004743868658638271	0.0063438354904331576	0.005935000402737728	0.002793909096255072	-0.0008358964635313441	0.0017046675363940624	-0.013745710376614035	-0.003905976169808931	-0.004752596332427526	0.003067054226007895	-0.004846433313228578	-0.006985106807199378	-0.0025021576616083866	0.0011131121480524324	0.003517420494756478	0.0033711095457462825	0.007777664168244788	0.00016873191530092298	-0.005987912350354455	-0.004137585576998379	0.009548096671675747	0.0038658222386661932	-0.015853423386967002	-0.007761484291707984	-0.014818659614336278	-0.0005313297158922758	-0.011447630544180193	-0.007545712938557143	-0.0033254223517274	0.001095698312684012	-0.0024668581333128626	-0.009779172459873859	-0.020167092035383825	0.0007497897758743214	-0.008227973670558265	-0.006143330227703457	0.001968295343747576	-0.011921900703403328	-0.02182131059165802	-0.007849756993895379	-0.005953652503146005	0.009778820492161054	-0.0012402322690872245	-0.0010718036825919472	-0.0008929921886179897
ABUW_0146	0.004751645753587683	0.0018580070525616788	-0.0022024921065968493	-0.005853007116717457	0.00043461951162295084	-0.02116575356736992	0.005664696174648991	0.010627985470528551	-0.006092903907266839	0.0008644080204129562	0.0046404229573843185	0.0036185977444987065	0.005542771677635048	0.0020924974482399972	0.0012706190140215276	0.013719788127831135	0.005180443290138591	-0.009496622867965437	-0.01037639600056716	-0.001147901423936297	0.00590624686181975	-0.008997965968629819	-0.003923683920801039	0.0021323219639329833	-0.002591612141186791	-0.009830804204173212	-0.01891162441748574	-0.0042031505644802404	-0.006238647005852683	-0.01104198642723405	-0.00222056684288444	0.0035846931604594768	0.0008363517169243844	-0.003970601000861247	-0.009870620382608336	-0.005711538521649398	0.00793869117713386	-0.004782448505749612	0.0060225673742991094	-0.010232463436726728	0.01235313336828436	-0.01042171655712031	0.0010015202544063234	0.0025375368899606438	-0.0025303801571459053	0.004608275289296405	-0.004183123465957444	-0.01419105264747443	0.003026634524870249
ABUW_0147	0.00832930778138853	0.005252235984999111	0.0009510192491456146	-0.003455995518888705	-0.0002786960296432392	-0.022964428695099	0.00726830877183752	-0.003918888651876544	0.0006104914190662767	-0.006806818503985247	0.003309070775511459	0.007234345132511176	-0.00142193577091321	-0.0022850073834676946	-0.0005368291886285836	0.015131107735776927	-0.002143711249188786	-0.009585977710049882	0.0038444365088558152	-0.00604393534682424	0.004322500022627587	0.012352684279494881	0.0008573369867648181	0.006170173874385569	-0.007690506367888424	-0.004285686809748789	-0.005950858398085033	-0.004609040643239175	-0.00947869663877416	-0.01286538336213219	-0.0035086563380632755	0.0033530435226910788	0.007577575108166279	-0.005212929579721641	-0.008266925629472104	0.001947719639832199	0.004887264534642039	-0.004515675704086182	0.009681767741315975	-0.010994391117358228	0.0017721187322734461	-0.002181242588171681	0.005557723200478658	-0.009650799913791414	0.0022527839426691016	0.007998550131219877	-0.005111526305769331	-0.0004404632287987104	0.006630048502603856
ABUW_0148	0.014265542237597767	0.008657263389888216	0.0076287235933478305	0.004337360455455931	-0.00011262438668289214	-0.01613680752422458	0.008505983072611573	-0.0018726460334088108	0.000214295004042763	-0.009412486497107082	0.0013473145510967052	0.00863067114242813	-0.007703273703789303	-0.003419113829638246	0.0009461404189772604	0.008315017682039103	-0.00318375157851826	-0.006204310850126806	0.0020995986700354952	0.008079956006932803	0.0011097996272595814	-0.00454864878882234	0.01265912851462285	0.003702109041270731	-0.002944405335413397	0.009201929858892054	-0.01459579416937505	-0.0016868781968026132	-0.007399845222556632	-0.0063107169978731245	-0.0053173739614458	0.002105860180667989	0.00931519863354917	0.0004010419744239815	-0.014019053205106704	0.004285633255998979	-0.011038960553237139	0.002498204644357605	-0.007774803263405277	-0.009890768296060965	0.0002486977644624405	-0.0075983407931630095	-0.00043492714319477385	0.00020889295068360524	0.010754496602109526	0.0021590967376809607	-0.011302007830474893	0.006788730304083942	0.005563791406623371
ABUW_0149	0.0032518169558506975	0.0030875119233633236	0.003874603502846411	-0.0035272482227376644	-0.0060124931234658814	-0.023349264780755215	0.005453703343861811	-0.008854220251648946	-0.0004073437191595279	-0.009021827618465848	0.0029518938370618163	0.002112527321613544	-0.013131852071816963	-0.001354256445559051	0.005181164649152883	-0.00114101149917978	0.001171411988221874	0.0012895078727272892	0.0012673331831894394	-0.005325932396183743	-0.00014815654179129464	-0.01228472956446687	0.011461004616378202	0.0016381152153479176	-0.008528488351450023	0.0021384373380810982	-0.012424172353099132	-0.00019514223792700355	-0.0017307320478637258	-0.004296477568279661	-0.0023961888324520947	-0.0008952389225380454	-0.008310975412249165	0.00225936734921456	0.0008843602947113013	0.013313494083157443	-0.012150206277721178	0.008264628637298715	0.01413761891199803	-0.008551893958689775	0.00982554798460554	0.0005365860223963673	0.006770774755454473	-0.004804000962414717	-0.0012754716830199	-0.001983610910438201	-0.005061889575090732	-0.011550732995034814	-0.004451005705872785
ABUW_0150	0.012004775297614132	-0.0037015945708694965	0.0027668963196051145	0.008681816749386308	-0.0014125987348015865	-0.016003267204845354	-0.002124724221809983	-0.00962307337873787	-0.007773641159080721	-0.009588430475066263	-0.016791160925341216	0.005034765547773356	-0.019915131507074108	0.002766501488993566	0.0002958140222779226	-0.005545576789341641	0.007059706873649176	-0.00736233836756436	0.0038266295057612647	0.0005344297103983695	-0.001588333204335745	0.004280163234151125	0.006952360570653392	-0.005412767318721972	0.002234644236021773	-0.010973502363103326	-0.005054691737026949	-0.002914995031461802	-0.007759797776214259	0.00794007524010079	-0.01166353064871496	-0.007401496069377489	0.002274226363372322	0.0009503722544064174	-0.012206333570641905	-0.005297888004484801	0.009091028928155429	-0.00990832677774748	-0.001984520920784074	-0.01302326260334831	0.014396860079473963	0.002334322799402732	4.04955001112056e-06	0.008331280422899672	0.004274734700575368	0.004714473246188514	0.0010311616406274452	-0.000627644038726037	0.010301567587770996
ABUW_0151	-0.0023423555033439563	0.007314163689054873	0.005721868733252998	0.0031851457287859083	0.0021650316790577475	-0.014561003228053083	-0.011082306292898856	-0.005836308777068647	-0.0013155605601409908	0.004909034531446008	0.003543658698663045	0.00044957049753568154	-0.0057683787352105186	-9.585174693209408e-05	-0.005526863253005681	-0.00653912609078126	0.00011264986160472619	-0.005479294802226373	-0.007087400968129079	-0.0005931271759322536	0.007454894567186308	0.013831435154470433	0.011092106558989673	0.0009892057359818976	0.0032694976654787183	-0.0036510433630544906	-0.0037555382482323545	-0.002715250535286546	-0.0011073464513525213	-0.003361777871118729	-0.003933413556138785	-0.0009623746302854655	-0.003789866857446846	-0.0026703501087516346	0.005737543369125469	-0.0037009182153261416	-0.008709355231452373	-0.011960754987231958	-0.0021731185687118414	-0.005706495135158245	0.00589182545112285	-0.004248521184663502	0.0041136837986962185	0.0016116490980866913	2.303314066936452e-05	0.0036094953146954983	0.0008657482218448286	0.009221798289911168	-0.004171201477503891
ABUW_0152	0.0027373445030690635	0.005724570461836863	-0.0030827288299426834	-0.005408070306077385	0.0018449279107418256	-0.011287293568639467	-0.0009081237814942559	0.00014785438436507227	-0.004525672593174334	-0.019466105252323295	-0.008486320281047715	0.0017326433552991144	0.00554812876926946	-0.007069181773899479	0.00373189967285438	-0.014645557177328607	-0.005101539745889347	-0.011149262458559269	-0.003384048980099333	0.0013840636541834447	-0.008027131981388023	-0.0014532052090655875	-0.022610636803195562	-0.007536370739434723	0.016841738971800725	0.0004022299472834779	-0.010590602684039403	0.0006142051813985964	-0.0021888386776007357	-0.004228014795491069	0.008856845730902209	0.004789918023483956	-0.01655988112603616	0.0030606071356468214	-0.012329855369152896	-0.002044461857653803	0.022297439718256498	0.004006887292296672	-0.012877666568571764	-0.009874405321659018	0.000306371140312852	-0.0004363250341621156	-0.013894585263934783	-0.003135735583768565	-0.0051213329100330135	-0.00046289613752673243	0.006757716606336842	0.0031123578407841208	0.0028699745840099285
ABUW_0153	-0.004630017350106829	0.01306504878625879	-0.006125868625051072	0.020439644184601303	-0.017474305181677946	0.006950456731614389	-0.012461089091696062	-0.0281381343884221	-0.0030280360762157173	0.008919180677685897	0.00416458283038319	0.014698574826559372	0.012192157644568458	0.15328413171017	-0.0021100898355126217	0.006841548249359154	-0.017759897420885896	0.009668314066573763	-0.02892137883109407	-0.015173869190053915	0.005043582821873548	0.00707437646552583	0.0025855200541232536	0.012216395959956087	0.024062499603712713	0.04618478616458094	0.022091274144402814	0.012305631810180729	0.008358363972409206	-0.021588890824467202	0.001000436364726989	-0.004471083168491659	0.031754209529137344	-0.0048621365522849985	-0.011937932811809781	-0.01750285534951444	-0.012870120077785723	-0.004293941560309247	0.013873618974517195	-0.0018496634367726483	0.007346646479912401	-0.012145718674340358	-0.039740037755278595	-0.010135735981386961	0.006579717127163921	-0.0238726620444363	-0.020919772766414744	0.0005682206180614632	-0.005611278929236033
ABUW_0154	-0.0065351026805983104	-0.020382651327188465	0.0022660559390370602	0.005185472443421723	0.014738689048424174	-0.008264748371563727	0.020244472174721816	-0.005518610273878237	3.6080432700051916e-05	-0.007470734285067033	-0.0050411701735967995	0.007236777436216274	-0.0383471163363152	0.006922832330433692	0.0025575550100190203	-0.011930959827954168	0.011872402477933044	-0.01452663457327515	-0.0015989098974887879	0.0014996920478052955	-0.006727482741160895	-0.005766945335683099	0.02590684136045749	-0.0007175922620190399	0.008081631330147153	0.0006897926626396336	0.05218936726924105	-0.002146290646519289	-0.016314136345994913	-0.013885296404542948	-0.02580824077483653	0.017005589331498212	0.02140634859585424	0.026685706630169524	-0.012938394621625994	0.0026530184197487813	0.006882927730586535	-0.0001376316306841417	-0.020802436142024566	-0.013699279085271148	-0.004403423021699573	0.0019632061515791805	0.001006937159565792	-0.011102541836544268	0.002917453088049832	0.007034094876424298	0.00035736149424371865	0.021499752646498727	0.008637469573788388
ABUW_0155	0.008238565235580177	0.040551071282611116	0.004229868674445345	0.006874977822733547	-0.009004665327903134	-0.003824166957325487	0.0024621799317735282	-0.003273304471241362	0.0008511501396099144	-0.014818541707309042	-0.007090111861908272	0.011171484999773289	-0.008580146606338797	3.1884396447225195e-05	0.011268379833234875	0.018549221781076267	-0.002626171192933313	0.0037820876162181936	-0.005160969345072343	0.01606129714651811	-0.011050528263541894	-0.006334942331572195	0.006795223360629555	0.0035800819610014435	-0.012983080664557408	-0.005698983337668322	-0.006773944830425872	-0.001102741532921268	-0.008469050598175949	-0.00826242424430875	-0.002602038600650724	-0.000781901060513369	-0.001532534413940883	-0.008341750031951234	-0.009059712620781778	-0.010006138951839855	0.0022264272550514713	0.0023702553642749925	-0.005322164940797889	0.006194595325399878	0.02397243743563927	-0.005980175437839376	0.01126332741681923	-0.008244619037827937	-0.007956148262587094	-0.005090847042306371	0.0015097872791445762	0.012323946483374454	0.015733637344329206
ABUW_0156	0.0025000429673668494	0.047137284298612726	-0.0027818462673390447	0.003286561606025095	-0.002913404712532811	0.004153872325913057	0.00371217748212189	-0.009107837639291993	-0.006777530246635546	-0.008507357666517733	-0.009504247791061292	0.0222553782670544	-0.00895522665287751	-0.010751244366297567	0.01259736398379033	0.02394071486490585	4.0277944527640306e-05	0.0056002012802344025	-0.007591859607847572	0.005166701804233667	-0.010755803438280122	-0.028662732695484104	0.00669725951907665	0.013157336207862937	-0.01385316842825889	-0.005392507725014353	-0.02684865007920057	-0.004099050687307515	0.00496476466399616	0.016334334656377333	0.0018467813688368836	0.0032208829815476053	-0.004150443143368024	-0.0032005119757699506	-0.011347475901237015	0.014900596951650578	-0.013625447310907556	0.007609718914680799	0.04424543359665179	0.0026490697279432708	0.03614948094735829	0.0069577548088640894	-0.0007000491333792328	0.008480984402637714	0.0015897574030367184	-0.002082386418890436	0.003362216577443257	-0.0036630447847581546	0.009045370329734794
ABUW_0157	-0.010121488218458902	-0.016438146556084082	-0.0015253869978817678	-0.005514713765396937	-0.007446813511403234	-0.008812262097457207	-0.0072727288941870786	-0.0068303311950607525	-0.00989584285496133	0.012372943546113855	-0.0003541079139663771	0.0006871655143573148	-0.0038084332244174967	-0.017346030251398952	-0.025209475281123245	-0.016545639581685506	-0.012966500586451204	0.016936719405314705	-0.02120199851369616	0.00010303451501130733	0.007512894995018916	-0.0017562900425242148	0.003611232224319508	-0.0049219553327089025	-0.0057481489002943285	0.024352542681730403	0.013203964816077302	0.004081981065047027	0.0034096250442320823	0.01594818504415135	0.007115745701958048	-0.004975202285667742	0.00485360606937447	0.020928422130302344	-0.012214132835959783	-0.014269314105779937	-0.018251208554097283	0.009215287284079627	-0.024205824249337704	0.004606284625361003	0.0043143369498503305	-0.014556897177278065	-0.006179344704552277	-0.02294405975728977	-0.01309781535551951	-0.004135643180128807	-0.0021103700935495373	0.013255430652654939	-0.005938925090602086
ABUW_0158	0.02599456978387516	-0.015047633114932875	-0.0037801989418414102	0.00775552104033957	-0.007502094316904458	0.025474876359618048	-0.00043631436647882183	-0.006615483043723678	-0.009325632546325329	-0.007539442127820085	0.008413111812230816	0.011133234035446707	-0.01531834044213047	-0.011463476632109696	-0.011996583542018057	0.00974248348875476	-0.007243171511989558	-0.0003568535177358772	0.005745300433330907	0.011661387950591998	-0.008475983720377205	0.003071734147393559	0.01069161937060507	-0.004930425684898941	0.009142448163229441	-0.004755576005715715	-0.0006068736005302134	0.008913750193913553	0.006986171628446416	0.003701496365412601	0.04982647949871099	-0.00749613679127561	-0.001376200240408835	0.0011731314327456499	-0.004171377507796934	-0.011785902028649346	0.00936003176411095	0.0038726655528333277	0.01348729434102064	-0.0010669479698116491	0.0009490470792382989	-0.01574120596002529	0.00893125378907733	0.008470799090730258	-0.00421935572428818	-0.029413983779936283	-0.008197010149559293	0.004738879792294607	-0.008029753016901942
ABUW_0159	-0.054949916264337775	0.006037071936284063	-0.013644643149158243	-0.01262210498326045	0.05712830997633618	-0.006464458616935992	-0.0013329069700915505	-0.002062098744337451	0.008372604882882759	-0.027453580587287755	0.005600274954162385	-0.012522755512799532	-0.004582411130940274	-0.011389667865611354	-0.0038828220236813544	-0.020088858912493873	-0.010890018983660836	-0.014434943759723979	0.003013793692488093	0.007220983752943606	0.009069441526842047	-0.0015034191532465914	-0.018751430247673253	0.012134126474996223	-0.01064973035809345	-0.00010756542006892732	-0.005309109740296177	-0.007929467525837368	-0.008282589855439452	0.010767085286349305	-0.012526042467829865	0.002450635166570367	0.010756073254658043	-0.0017852743393095042	-0.012538221224016226	-0.0023856985533989156	0.0010179526190052244	-0.01065097018623961	-0.009497291032911323	-0.004573935373353193	0.012515267738996697	-0.001463616528566877	3.2927849061046506e-05	-0.009601943489914168	0.0051859826946410595	-0.015193499817633162	-0.009606125596424677	-0.013774777576750254	-0.005820673776131985
ABUW_0160	0.0030321002357231114	-0.01300071095278322	0.002096088927194457	0.002806497717666344	-0.00196436371801966	-0.010123274678579167	-0.011772960823745921	-0.0034810825046259243	-0.00012557680822258713	-0.008628557429671743	-0.012526861385640289	0.010743848043911446	0.030158465068789882	-0.010906263251231948	-0.0135258468309716	-0.006037305629337955	0.0004964596583079823	0.02323478109599672	-0.016292234575740683	0.021299027432651208	-0.010799187707118636	-0.008970981706954144	-0.0060774401368450396	-0.0063598621386956105	-0.004780594516201195	-0.01011748743378652	-0.004063158644475948	0.00993521646082397	0.010568953340829945	0.008933811897723387	0.003269150426442562	0.06230664520446136	0.009238125893526808	-0.02031390376607355	-0.01254966020396595	0.008972359450725302	-0.019068610141789514	-0.016941395540828078	-0.012876445508586985	-0.009955955641439073	0.027841840074466426	0.037063767720071715	0.01202909363590344	-7.308843893944558e-05	0.00992630390799744	0.011650981821467139	-0.01943827554686695	0.018836291282090495	-0.019339786827405215
ABUW_0161	-0.004737106543279608	0.015909186324841413	-0.003383237932291464	0.0028119670962090566	-0.000790492050220745	-0.05395211875851292	-0.015240736830685442	0.008579070401698054	-0.006994630310979507	0.03191250190618018	-0.0037100537150698814	0.006088371052012884	0.008994143346494222	-0.002773218464583361	-0.02980578473118273	0.005469385111488004	0.008496881067111297	0.02067569338548534	-0.015717778989803012	0.021532654310914147	-0.0036627473234812067	-0.009271133035303296	-0.005824688592461092	-0.015674781175913945	0.013214239994028284	0.02388239475798808	-0.014126429485294375	0.0002557749344210498	-0.013616618395147419	0.007811091564462774	-0.0020967600090186027	0.037613259762725317	-0.0036589408007445343	-0.022380980089056073	-0.009363250381354988	-0.007851502614983649	-0.00784988340030417	0.006060498643321708	0.02546893765584492	-0.02268759387044785	-0.016012778665911394	0.05225900460951047	-0.01159385958912781	-0.0038531238778148455	-0.035337231629095786	-0.010274546414887254	-0.004625552725613138	-0.004995117063491475	0.0033693957682678177
ABUW_0162	0.01963133497598754	-0.004926025176162651	0.0030380169474606023	0.0018312138440434655	-0.010921834572595133	-0.0015982653420040316	0.015184921979112049	-0.007213717915943878	-0.0012452625033303158	-0.021614843684988116	-0.008061151907590502	0.006302944228870777	-0.006314821944932226	-0.0076154700084503585	-0.0019259148660185214	-0.001146388539048406	-0.006489311526762477	0.00731040232327772	0.012032929343304813	-0.007021193397992554	-0.0015080042323849727	0.0234473109295935	0.005370490641486478	0.0029775550973577944	0.0066468287227461455	-0.00899854656379272	-0.006365879490135027	-0.007105373562198586	-0.012795293134919429	-0.0013032895999702363	0.0003247143029649703	-0.01059463409285945	0.007735424824925817	-0.005024355175269262	-0.022929429383650866	-0.001324000957023562	-0.0011118734445244665	0.0060542930919298965	-0.009976567338438146	-0.01018552056041865	0.0007183066918075297	-0.0007727190136002048	0.011179315454620677	0.004027787598152931	-0.0032443480716192793	0.009032736207044492	-0.004797911030404803	0.01231844019115085	0.006779845198283114
ABUW_0163	0.0060507040654785675	-0.0005279521353934599	0.0009881299329901213	0.000157374681137134	-0.0005213268650290277	-0.004119523409935681	-0.021344844929806723	0.011641117210862272	-0.0010862385961215569	0.007385728380921174	0.0022446920792996688	0.0014428783338277479	-0.0017986619514391248	-0.0006371706263529862	-0.0029614616098833186	-0.005406696873357842	-0.006278808620688723	-0.004323174947786963	0.007876720089390483	0.018053249356114662	-0.0034178641095532285	0.011479610238732625	-0.0012320579925901949	-0.005824130351967868	0.0069196302122774824	-0.002818038705060973	0.003056181679106816	0.000686348061500101	-0.008482935436858791	-0.011687561391095204	-0.00586619966635477	-0.0076613004696603395	-0.010175903514429258	-0.00437488627905515	0.0024357749807593183	-0.002431628309393021	-0.02734904556221347	-0.0017029010530366603	-0.005292329668146561	0.009314182268438052	0.015495382665761535	0.0020226309993890456	-0.00870032277199873	0.008143569745872688	-0.001169464957462387	-0.003321347333467447	-0.007461248026299808	0.0037713458630205137	0.009601444297320362
ABUW_0164	0.0022805025374951237	0.0057963054938217585	-0.004465105292667309	0.00023438136233435973	-0.004668092850070327	-0.0047313803129918255	-0.02117248312048194	-0.0012487272081952534	-0.0010874860713116082	0.0017919354059656167	-0.00375016522244343	-0.0018588392013629414	0.003853371034331637	0.0010044525156016847	-0.007944037232780886	-0.01189666714481076	-0.0036528458814412616	-0.013904232891528695	0.003294204324969896	0.02075268244362107	0.0005455231411231851	0.021294028751270302	0.008764566657628788	-0.011364008920909675	-0.01631669562157292	-0.0008564034727413715	-0.002011424018256731	0.0011611183647333508	-0.0010287413401210447	-0.005872778414238639	-0.007057637033192091	-7.344472502018607e-05	-0.013424458456376744	-0.010737107032794369	-0.00420200184011518	0.016784416247986222	-0.028035684873628206	-0.006297255655462964	-0.0024085820553451432	-0.004107240443900732	0.039485267572880664	-0.009063752784288778	0.008491547516068457	0.013904805049483255	0.001819529103945277	-0.0056378600979500645	-0.0028909010449329974	0.01249753229303982	0.014669119688152507
ABUW_0165	-0.0014072689642110783	-0.005641763852223579	-0.0036242956134392252	-0.00907317884721675	0.0002620475930300346	-0.01579382389037384	0.005245115909285783	-0.0033955125005972154	-0.003158126748783044	-0.004754378329586492	-0.021261416121554414	0.001630249364188655	-0.0075167227942258006	0.003952461166238322	-0.009627435654852056	0.012490867674816086	-0.002147917313112289	-0.005569528395679622	0.004814961353503897	0.0025354154008539846	0.0031452455573458783	-0.0028720249242308884	-0.008303347344354787	0.0032555754270740624	-0.007786211140659086	0.00958579823408504	0.0015065050486624283	-0.00256340185345599	-0.003179030174488788	0.0010200036156631758	-0.007602337879980792	0.00319253532155329	-0.006511320085359215	-0.003945831167668954	-0.001446918163114903	-0.0031461018837135478	0.005653445103856581	-0.0018656661343308064	0.015074514273083617	-0.006017033799909502	0.011193062326464	-0.002753506336433365	-0.00868990223905814	8.079274088601452e-05	-0.0032988924202662123	-0.01016659883345626	0.010532762626173356	0.007387526972271003	0.02343792888977386
ABUW_0166	0.021260914368778153	0.025511435382456635	-0.010569545085662551	-0.006722024935198124	0.010870166514360841	0.0002983314906533482	-0.01652850491863705	-0.007424128489075868	-0.0031113483338014174	0.06122454370113664	-0.004636602759189631	-0.012399039691087963	-0.026632567185345523	0.0032117071337379793	0.015400145988147458	-0.014567291909316405	-0.0043151737529153085	-0.017635295199747505	-0.001653969811982789	-0.014897162095727995	0.04198328333476696	-0.009735881945981932	0.0038809032462295266	-0.0017471539123471048	0.0023622516535727095	-0.006709701086712662	0.008392049959620057	-0.0011600103614830095	-0.004442355135993753	0.014979201450179976	0.023256934845690625	-0.006961088263560372	-0.03669096596583302	-0.014598517670180427	-0.004939635621703055	-0.004571626300997385	0.0005327250042420994	0.012468988457266315	-0.0024563453151650936	-0.00804499383218562	0.0020992370072724473	-0.003610962871340993	0.041504352825961	0.006137094894969308	-0.0008784540478118478	-0.009315018049627383	0.019712369589786508	0.0033448810406971354	-0.0018996627884243624
ABUW_0167	-0.003724615604793649	0.017421378397881757	0.00625979465619658	-0.013465179800914493	0.0006439536429199254	-0.01481558875128951	0.0007856988799285659	-0.0019849399160789473	-0.00545188491829551	0.0017156321818304018	-0.007371783853249949	-0.00664963009329811	0.002648021807838384	0.005649440083251598	-0.010666948623244165	-0.013636641311294651	-0.004262561188599409	-0.0030784110075522215	-0.0005607013603519534	-0.0008130217326722304	-0.009783756995354578	0.01146023242569106	-0.0009529941721003601	-0.0032475047239452844	0.006459147387349885	0.0028049586951592953	0.002960137234340097	-0.0031164100011341154	-0.005057182411431423	0.0024061910352751897	0.004301308952171269	0.005974033915171082	-0.00863576859520214	-0.005273318544503298	0.0005165112757685612	-0.003575208997560692	0.03130974693657454	0.006735919022324374	0.0014408275057617456	0.0002865870440884809	0.011623164287897092	-0.0009429829379613831	0.000509510997585146	-0.010376175174928344	-0.004804808916402019	-0.004869658761888503	-0.010496759682749417	0.005546384727144576	-0.004307002609760153
ABUW_0168	0.005779050899719599	0.032649086577879946	-0.002495857196187432	0.00908966262957922	-0.008939200599003275	-0.0009394289310940685	0.010724100946299437	-0.011181040347038127	0.01182245693941366	-0.0014554428952910231	0.021399690231668083	-0.008942524357169978	0.0023982261979431136	-0.02107544607770689	0.004461814587848123	-0.01915013318977021	-0.02340441177446167	-0.00830291576631753	0.01999637408858755	0.010445517652617677	0.008366968423246936	-0.02279724503442775	0.03609299221283688	0.009983829344041214	0.007203103308046084	0.04533238407179879	0.009005615990462795	0.02549311041268331	0.005005548423678175	-0.023210519764799886	-0.013845559296005826	0.006839845723894966	0.007012201628775603	-0.02976555174942352	-0.0123959596057661	0.015624253300925537	0.01736644429796933	0.004992464341452406	0.009568946518753084	-0.019531614039872962	0.03309947125249528	-0.00161646026044833	0.004084777589487252	-0.012120846634570071	0.008848554935482759	-0.004403607635660276	0.01007296306338533	0.004521628163574113	0.002673823508992408
ABUW_0169	-0.018112408354937985	0.006244647355796437	-0.01348608420321558	-0.006237215860911007	-0.004271782919587269	-0.02801197143409363	0.005991295289748712	0.005422329203679378	0.011098445949200661	-0.006845022330097257	0.005871297492446748	0.028046485784119456	-0.0017219175744402392	-0.009342527122967369	-0.0001860494356879757	-0.0006070134759720315	-0.007798380999329605	-0.012149453924641347	-0.006299662991187073	-0.012602135205393562	0.008631847010159947	-0.02990724117586614	0.013091087541694402	-0.0006166960411467936	0.0034556496345729457	0.04018649430545734	0.016148039154627022	0.010831572902969813	-0.0026193318117333363	-0.011993710333249358	0.004962780660890998	0.010957695596635286	0.03102630475866934	-0.007272656890576756	0.0041242472850023795	0.012368508816877061	0.03332691100072574	0.018988548479779918	0.02535211054380304	0.006902984588568487	-0.004530650630365868	0.016431396644009666	0.011337728823570238	-0.013437566930506406	0.005543648374433609	-0.0022118961973540967	-0.012199158916121526	0.02163392126049914	0.00017254565007297646
ABUW_0170	-0.011574996812869442	-0.0018038290047666177	-0.0053474594593856065	-0.006323728307315035	-0.005930672207090073	-0.015303292616619639	-0.0008768371526154505	0.004840543742283828	-0.002581468798870304	-0.005696378106738123	-6.701669870210556e-05	-0.008587642765262991	0.002659046522701245	-0.017504476555148245	-0.008893690084147829	0.006716337898925896	-0.006929200501260203	-0.011450405238770224	-0.006240575401084854	0.006707007949553626	0.01569890350881323	-0.019546403452077987	-0.0061000693689410275	-0.0009385528327548668	0.0008059098375636654	0.016090534967507703	0.0012591024860486295	-0.00709041030425316	0.003912191328071799	-0.012187095660559333	-0.0066132794574410335	0.007584102356045317	0.01342541464556455	-0.010243423155432118	0.004448547375080223	0.012072839057303032	0.024150625850277753	-0.008826177089005667	-0.0052053624649746714	-0.008431641091424486	0.005348793518774246	0.011558817684627137	0.011229462831111012	-0.00867120203501605	0.00020934383763395066	0.011479044715182967	0.004192344393622529	0.0012564660753349294	0.010833699954335065
ABUW_0171	0.009026637190757145	-0.0015276838472434826	0.0004829097026070976	0.0010897752880281088	-0.0036605241775502706	-0.006985332186914512	0.0034722600893793785	-0.008424905609933652	-0.00539649120940454	0.00026460581585984085	-0.001207246786219197	0.00011681389555719669	-0.011033999771272188	-0.014595325001265287	-0.00990463091322994	-0.012395479122020294	-0.0033681691177501346	-0.0034474997979071624	-0.004071703243010874	0.008913638561050813	0.003436725916692146	-0.0038041282204207124	-0.008456466152315233	-0.003029194062639508	0.014376485987898457	-0.006721677510604508	-0.004808508315003232	-0.009318441457749677	-0.002898379819773424	-0.009394901929122144	-0.006464146777119313	-0.0013384772977628506	-0.005732501163295953	0.0016370694312494477	0.0007395995768805031	-0.007208089665357733	-0.008925529344354144	0.0021836019674932442	-0.01984368729129703	-0.013101569765304608	0.0018335899972193278	-0.006114194456848989	-0.006697760340000261	0.005360223174931054	-0.0019477044438005	-0.007074578871387304	0.0019310365490221026	0.007723285442688752	-0.0072592850259547365
ABUW_0172	0.01635026896997825	-0.008088401359318462	0.015003164864200723	0.0016483087513362946	-0.006204052394471381	-0.018618940351116917	-0.003579644261031756	-0.011314095119225065	-0.012895134126058718	-0.008802361890496841	-0.006956849281970121	-0.018735591780783996	0.008601104083096577	-0.015149110197534319	0.0038094218279583997	-0.013508419850628004	0.005459464374645436	-0.011423328559920036	-0.00450324916442716	0.006333591301590635	0.009262353463275176	-0.016651709912680265	-0.006556870366442445	0.005622471311854239	-0.004750281665638875	-0.009342632020227582	-0.0037568087774593087	-0.012848382391263872	0.0023013781898739063	-0.00456904855317555	-0.013979785023230112	0.00768918036012197	-0.022305634470645135	-0.013134367427746438	-0.0038289050726841756	0.007229955821835582	-0.0059786102272896	0.005840938479049063	0.01858640475395483	-0.01375880395751794	0.005092479078297154	-0.002831643950469732	-0.008290867439979423	0.004726302510712614	0.0036752140039637165	0.00016328431983982596	0.004456448381253394	-0.002379183654669531	-0.0010867439224173144
ABUW_0173	0.0013404150728367995	0.014414536258349049	-0.0038084974131444467	0.003296657711383137	-0.006780900267173481	0.0008208645998726992	-0.001030042501879585	-0.005210425657610051	-0.0007580996805576562	-0.00406374070772011	0.0012045119640882473	0.007665917676884581	0.011626319348133346	0.0023789076402026504	0.021161823726867673	0.0011192030287484186	-0.003630865964322018	-0.0026353015375726895	-0.0024833725390671717	-0.011154075398895128	0.00927098300049071	0.015646984671893786	-0.005176459109040873	-0.0007738925483119065	-0.009137479625682973	-0.0010408697131518922	-0.0005588056505812732	0.0017685117386601374	0.0012395600284837256	-0.004330169614011534	-0.01621414738829477	0.00013613491289465052	0.007009673466006629	-0.0056156307158826135	-0.001499057313972225	0.0009425628077375634	-0.0012889187775901917	0.002322389233327823	0.010842181569828772	0.001970183200326867	-8.167067110365212e-05	0.009027447470419541	0.008608368296218721	-0.002032246536173911	0.00010156461089034962	0.006769633905996542	-0.01268100377357808	-0.010802554531356005	-0.005318836762323125
ABUW_0174	0.007151764396256774	0.00986145941278322	-0.004643423734675715	-0.0009152867087004904	-0.0037948139976542563	-0.005326734765273547	-0.010819725845518395	-0.00014157371035438516	0.003011166265966481	0.00396210445010849	-0.0011119099481424	-0.0027974133500954417	0.007902131648213817	0.0006715547761663037	0.024563129789527082	-0.0001871271116736081	-0.006053521359399743	-0.0044346533210046606	0.01547816122273018	-0.013717666954618594	0.007093337685579946	0.006068162530676192	0.006575966033664164	-0.0003962138256268672	-0.001382217876313354	-0.006401004110464543	-0.0066474112466903944	-0.005083002285592259	-0.0054823904446526	0.012988199840850473	-0.013900446184215291	0.003539723748986419	-0.006110754136473361	-0.007509883950334069	0.0038770014498775516	-0.006516967969036997	-0.023929635617084836	0.008662170696831473	0.007249949617513426	-0.012384434168693026	0.000555406112925849	-0.0037376540967672396	0.00012492899010210984	-0.0012102739550603322	-0.005246478207039208	-0.007369503408970974	-0.017688907037985174	-0.0032338460115826644	0.01359305838919991
ABUW_0175	-0.01742439804210958	-0.01161988700499978	0.009577561470489023	0.010443939676152807	-0.007914284942074015	-0.012469251781056529	-0.007370150503444761	0.010046617096751764	0.002950686826562772	0.009750726865707214	0.004231605012604736	0.006509662843999928	0.0013179984194194602	0.0016310226166203765	0.006373423206553318	-0.009598007861871805	-0.01446150817081384	6.550651969092467e-05	0.010313799309202485	0.01287532860962713	-0.01081340069358091	0.004949667160984727	0.00043694878619964905	-0.00437177221050104	-0.013632976699776745	-0.002681964189314718	0.0013739239148254198	-0.011013898628309078	0.005192086395388358	-0.01936914138027474	-0.017028980354299773	0.011597159900036411	-0.009805736595319761	0.06836742724418118	0.02323764198999382	-0.008590388360263431	-0.015261552489855404	0.014211438785586316	0.011685384410526148	0.0138055160942257	0.006609909156731196	-0.008285138967027351	0.011707343244647147	0.013400950506364678	0.002958085696237172	-0.01769607944720649	-0.015694382021011418	0.0017711821031810343	-0.0015934929735230096
ABUW_0176	0.012295433790448038	0.015041736755552877	0.0030501349472200293	-0.01312951708329021	0.005103745432948972	-0.005283642646108037	0.0015782083777656029	-0.02563700667989337	-0.0018221154555065323	-0.020827298131124324	-0.01477546886681621	-0.009875877313325357	-0.002146015233604242	-0.015721557868815548	0.004568475124640651	-0.00012303704843678908	-0.006498245335639552	-0.004294550430736003	0.009913183640076245	-0.0048609771459061715	0.01781474279767752	-0.0046005228115977926	-0.030683232907006464	0.014290278929580067	0.010423266644221593	0.00280169064254467	-0.014616944309000188	0.009792158151272715	0.008384462471638621	0.011852107208394712	-0.00018337584065323563	0.006381079118818004	0.010093439563049558	-0.009353038744661044	-0.006106245162898216	0.021425120925082492	-0.003204505222742943	0.01429022857386204	0.011265265154748788	-0.019942240570752806	-0.009691234065384403	-0.00968811067737176	0.0030502972110658753	-0.02622192626412877	-0.013059003375574849	0.004446101671896434	-0.010263913301939246	0.00662948869675923	-0.018979797470854078
ABUW_0177	-0.0163139786307045	-0.0033061333019948126	0.001030393642097664	0.006582862027332132	-0.00606100437053019	0.01158486631412794	0.016545376761594465	0.005625930426300865	-0.0011747181134767332	-0.008563209126701757	-0.0025222974198547644	0.0016512112002117945	0.0065601543949206954	-0.017001451714274207	0.00048655363930841613	-0.01668202928755862	0.0064737290770769075	-0.0013259506765626844	0.00723500337689113	0.0022462546273552333	-0.00505135900552568	-0.015030887737449898	-0.0014964190889831949	0.004170907296856406	0.007372436587274057	-0.0017974728437182414	0.010330155319422425	0.011630526230337276	-0.0057465126962741595	0.003875580813189944	0.005796022766787302	-0.0006301510351373261	-0.004553002476962895	-0.004524293745644372	0.008576003602082475	-0.008881228084342158	-0.015044202348499958	0.007495202376989519	-0.005001315097641913	-0.004019636889445724	-0.014949296416128535	0.0011163651266153857	-0.0026345602847442596	0.009682237859737507	0.0020241902741647616	-0.006366373294806884	-0.0014017810892398104	-0.014712571572464972	0.013352520479644503
ABUW_0178	0.017193906450009393	0.0076370108026787365	0.022511749152799566	0.018471654810156085	0.0019374016813769005	0.0076948745315024185	0.007578154730593962	0.07901429383729676	0.010779522656729202	-0.010354585723617266	-0.00674336994477764	-0.03668163975891799	-0.020398463271735116	-0.0005078976962363301	-0.007654642833598076	-0.005820950157939025	-0.014241461106748817	-0.006842191361076844	-0.005382930978872441	0.0036986227513633035	0.004153986042836601	0.0035388163506233357	-0.008218087444761022	-0.0007103707879614696	0.03603866279594044	0.006990833729117115	-0.0022966935579907394	-0.010630670133357556	0.003206525259672408	-0.011865558876437053	-0.008514045007085429	-0.0005494884357191659	-0.007897840719135176	0.011580312574916062	0.006041309839545439	0.001445613181260954	-0.007377460340389103	-0.010502060287124146	0.0026117179480397252	-0.008167147138906738	0.010303312604569195	0.024179945218762437	0.004101592038607662	-0.0006148896028041313	-0.005202595161527491	0.023607509270725097	0.015182673845700413	-0.004448120502063575	-0.001501852439056414
ABUW_0179	-0.007464440569236129	-0.013074742074966847	0.009239051048737602	0.024076344059984586	-0.006118802106376122	0.01551592702808092	-0.008525069860886605	0.08550756351712413	-0.017672143918592672	-0.026260258404243782	-0.007641691536989933	-0.03529347366987253	-0.008180315417702016	-0.0066698653276304	-0.0034647251993061108	0.011583732950913283	0.0005284877158017482	0.010490026963289883	-0.021975966667710553	-0.0012202457410137966	-0.01408572757141976	0.034356016995209494	0.004387340868993798	-0.02518601929180009	0.017307174637984445	-0.014938183754316275	-0.011386788996682743	-0.00211866444438772	0.009492093280104242	-0.004366767913727151	0.005038397115443024	-0.007289298118617345	-0.024599452587542772	2.4225516028335324e-06	0.011464116585180826	-0.01242901852569041	-0.01542616423821146	-0.005014678942387715	-0.008836448999618713	-0.0012107916108991309	0.010085697549899953	0.007665196448788645	-0.016570291434703968	-0.004140378200576052	-0.02659170203742854	0.0005615218906739437	-0.02088651494847792	0.01931097817498248	0.008377678902335664
ABUW_0180	-0.028361580232841032	-0.004418472513711565	-0.0027348686999948846	-0.005239932278235845	-0.003705652206058868	0.0022461096431565515	0.015020839624095584	-0.00544426411832504	-0.002852951065330154	0.004331078136319998	-0.01270171461815869	0.012520334559045323	0.0098185564492179	0.0023674062792634204	-0.0009985588813071725	-0.005765514405556592	-0.008909680420245585	-0.00026856128552657575	0.006596957697559682	0.006356757604901467	-0.005495458147526702	-0.015143760762737634	-0.012079258709864609	-0.006990335875869849	0.007976487100815046	-0.010526742345880736	-0.0013866551101061743	-0.01073843414565404	-0.0030682052379311805	0.0059613427483598165	-0.008022753077465377	0.005438781431971346	-0.011275507823362283	-0.013001243864334676	-0.021946736074514542	-0.008753101436835622	0.010651246301954433	0.016194414011446178	-0.005874597201607521	0.00264465971395756	-0.012535497978483351	0.0026876194414673037	-0.0015947935271079412	-0.003956878360428214	-0.00406835694609609	0.007049312047277658	-0.0007268679479374771	-0.005425018715254729	0.002936610374288009
ABUW_0181	0.006514884963736266	-0.027347740797541955	-0.0034256198511668622	0.013081590267314742	0.019169790181159375	-0.05159704025747753	0.00946207788682806	-0.0021027023587417517	-0.004788364181050877	0.005946470283901096	-0.01631485978203555	-0.00042359797829039715	-0.012077457902448326	0.017532018532740015	0.031144965849747977	-0.018501699054720572	0.002529155680731112	0.01259166450351988	0.004245403444973017	-0.001764268433359878	-0.04686975503919588	-0.001983552494863017	0.0027897835305404424	-0.020169460055197447	-0.0062465257423386595	-0.008855439754432964	0.011717265100407732	-0.0008255606938349957	-0.0004053139746345664	-0.0011176731018552055	-0.027532825016951912	-0.024108178863732666	0.0226137640599509	0.03869378285493992	-0.004764875511233754	0.00035716965624871895	-0.015097554099096107	-0.011458605022450672	-0.0016392122231043765	-0.03169583914915615	-0.0013260950548227657	0.011363119171678999	-0.014060159270524638	0.0036813785677702574	0.008684597148360215	0.004665568895572994	-0.01514894814821817	0.004565854476186459	-0.00017692699905469975
ABUW_0182	-0.01532585542006493	0.014846540096311334	0.009175594287157527	-0.00479275476712113	-0.0037140866710989027	-0.012976044460960607	-0.001203311222350098	-8.083307514213092e-05	0.0015343665655289079	0.0025559448374465397	-0.00958921788693088	-0.000681119809330603	0.00338660358598148	-0.006433264031276698	-0.007782084167766713	-0.007954058709435276	-0.007814263355298246	0.005376054239206843	-0.0111609532247944	0.005616128945018111	-0.0037329226113182483	-0.00790148343974276	-0.008470961864192881	0.005639178860023616	-0.01209498311298304	-0.007563408848875564	-0.0029857377150389495	-0.011646628959383088	0.0063969209638287845	-0.0037523246839902763	-0.0044163604116048225	0.005753717163121108	0.005381215536475081	0.0070656523426252315	0.00768330381512788	0.001797872482288085	-0.013489101016968793	0.007386415113716362	-0.0067537264360822144	-0.012227708157249814	0.002833464889103571	-0.002156566929000116	0.0014963824932339223	0.008064733544336832	0.004599881426444935	-0.00530055269503033	-3.561862330525232e-05	0.006613938460962094	0.0045022625244765715
ABUW_0183	-0.02072887072480385	-0.0341762956563826	0.011407492275386948	0.008170200128454843	0.0031139198619832527	-0.06784131495651807	-0.006494711465669406	-0.0020870398669151783	0.0016123765655744002	-0.007999303895479613	-0.007243832033070729	-0.009893860623231691	-0.008543934956729215	0.0018633444708412612	0.004114981027868228	0.00448110510473541	-0.006947197741595915	0.028670565145712076	0.01719295710480738	0.024451782803950245	-0.006450728872384787	-0.006099561694543872	-0.017190360806111967	0.0037786049646557074	-0.016792040419801955	-0.004855959219698174	-0.006335262220586279	-0.02084192242636689	0.008725966477618495	-0.0244703801730313	-0.03270841721703797	-0.005318306027420873	-0.005292699386615231	0.09578412529158363	0.05683939713956741	0.018517580309177172	-0.005998575973352786	0.01666410820106604	-0.006678356231766176	0.004070601837110843	0.011403760140042239	-0.007939339978656259	0.01376361691812331	0.008440935305073219	-0.002914981380491938	-0.04960777317710976	-0.027957889872657914	-0.010320503645842544	-0.01855707861864812
ABUW_0184	-0.000992425512320142	-0.00162598501274634	0.009768499157513457	0.01340508549229952	0.0060769645689934685	-0.06225864635606091	-0.00820127578542348	0.0027931147525249596	-0.005765514964838701	-0.0029348241631401593	-0.0008917858828900953	-0.0015339069146257061	-8.41895642853626e-06	0.008008544831205517	0.004202984005135329	-0.003836555134284908	-0.0055831121800847296	0.019742497299674505	0.01572925648831563	0.02175741910545905	0.002746141035914259	-0.0018671442457229835	-0.005322666733128202	0.004041905985415878	-0.012166662971020727	-0.000542135641557671	-0.01507897375619998	-0.011838097943986176	0.0033771785553909288	-0.024979674959153198	-0.027290155751007402	-0.004529243729660671	0.0070582528856660935	0.10748586170177848	0.05000032333932314	0.009007066033698516	-0.005055733416782562	0.005919754138715692	-0.018202343651930596	0.0015756239310617	0.0045659295175529665	-0.013675698016100817	0.021734123153949	0.002959529571316247	0.008734431319359932	-0.0402125070139583	-0.02191032984650954	-0.003926877486511188	-0.008133367011528702
ABUW_0185	0.006873069082920118	-0.03034014094118937	0.004165541176554063	0.0030382825321275133	-0.0033827227217550922	-0.006176247040222068	-0.010412894003534639	0.008437393282701737	0.0032825927607048238	0.0236584188800677	-0.0021243779033899117	0.010114439297130068	0.006265741005829816	-0.012557409414511639	0.002787491262838712	0.020425758827013828	-0.006258107883677084	0.0003797726408564896	0.0022518107801710193	0.009382588972143216	0.005646205693682237	0.006583397650436793	0.009998668744643809	-0.0018902025733372489	0.00701485115681129	-0.015705396016834784	0.0040145089407532765	-0.008339032967792648	0.002854600390690065	-0.01531448487756005	-0.029853742165131016	0.004790720659405565	0.029596456913709886	-0.013372438986898912	-0.011054374557498352	-0.0026127489105785893	-0.02847119173493859	-0.013154228152686721	0.0036000910419283255	-0.03170230566502501	-0.0033030428499023104	-0.002357578053185744	-0.013176364849280352	0.002565230364188462	0.014585166366178922	-0.017546093615459602	0.008604854457805023	-0.013222554449996031	0.007472669742463935
ABUW_0186	0.022917276343955535	0.03176156763437015	0.014902023222298222	-0.01618541561590831	0.009795965735497012	0.006969827046731173	-0.0007145625499065378	-0.004977806230840963	-0.005468074107245551	0.036272194977817224	0.01206889752726872	-0.012573822603083169	0.01040936516956586	-0.0032587019864755164	-0.0014451742140886464	0.00027704258592011795	0.0011271662188022443	-0.010444706446337043	-0.0070481065168038915	0.005534997514678367	-0.011777290768157003	0.011179041638620539	0.016920117986475112	0.007643581557167742	-0.012556960710166076	-0.007428009533781992	-0.007874167727986107	0.004156029997094347	-0.00317327768278536	-0.015425867649928132	-0.0032403982910944856	-0.0026500834076463235	-0.005358508101542299	-0.003891547448352711	-0.015281241651351942	-0.005393398621845088	-0.017914357659642707	0.034825826197954615	-0.0018647777718790288	-0.0036247729727965296	-0.007501949154986638	0.0032443262251649024	-0.009601282781270372	0.01451257116030412	0.0022264224928803863	-0.0023996069216576953	0.007788962195799436	0.009366710740989671	0.0011479217234269957
ABUW_0187	-0.03338125342015233	0.05322387303359311	-0.002941551346870749	-0.04889347105884614	-0.02174953788660348	0.011613553998927901	0.009553879752835705	0.003176079418893414	0.0022173744829124507	-0.0038766662992272345	-0.011101631145230448	-0.009748630018253589	0.032933264252063305	-0.0033325476753278886	-0.018045886943893957	0.02513675310213486	-0.014679041491375616	-0.01500576300991479	-0.019666306860373798	0.0029423798849866063	0.008007205547313637	-0.03234942936947583	0.024225209869661705	-0.004163750697406268	0.00820442510921286	0.0115040362396035	-0.009126222322540992	0.003894977369609515	0.017936183886748832	0.011187763740335753	0.037059928934476745	-0.0031596756953707395	-0.046246414999197946	-0.005904143037035739	-0.0012872017185544921	-0.00567404565718729	0.05032312997270996	-0.019884179842740764	0.010596142331755036	0.008717130937436167	-0.0014041643035228085	0.025589668309055215	-0.013741218316570054	-0.012399835051229425	-0.0015521618288739177	-0.011945919147086205	0.02311822201781165	-0.012856755964522579	-0.011475019518944543
ABUW_0188	0.003290658919512585	-0.00012650513840336444	-0.016442682787867542	0.006826033618134026	-0.0115486221002256	-0.003942081194024867	-0.00021545331487339455	-0.013047684995943927	-0.0039058103417238467	-0.015683472623685978	0.01089899518338617	0.012738675225567521	0.0047265977105101055	-0.009231035332680562	-0.0064375963725774475	-0.01931718128354238	-0.0027492424574077578	-0.0039740768631759075	0.0074816200534216296	0.005156467030416688	-0.005800522536259427	-0.0034860535530102546	-0.008125285649762053	-0.017040391276883424	0.022449078980337447	-0.00811374206876444	-0.0009941346618619936	0.004175899087554651	-0.010377736228973734	-0.014926555068808724	0.01269503286809399	0.0015960950545727492	0.0022510119064509514	-0.010090741245572849	-0.0034382849453451474	-0.016470948866882325	-0.004410528075301021	1.3695088247805092e-05	-0.009746588218525979	-0.015292378446778186	-0.0033512350092338343	0.008018089992532887	0.0027900231685242605	0.012419754665245088	-0.00785213073897684	-0.0031459296655264877	0.0018987399616581678	-0.014575267897894288	-0.0029008342843366034
ABUW_0189	-0.015139186740051507	0.006694885639367329	-0.0013930600599939178	0.002494252521292654	0.00286206806444749	0.0012182821443408457	-0.02144320697055758	-0.005713122078263075	-0.009303617345687371	-0.012650312939338635	-0.004360704768886064	0.01030353898332682	0.0004966657264827781	-0.0008032516705136309	0.033382884198866876	0.05780238446919281	0.00011850674073794996	-0.007777842127236009	-0.003343819927459286	0.0064424472646773	-0.0035555393246552826	1.6102083319079252e-05	0.004431418428100444	-0.006333898645250849	-0.008829449343101328	-0.0028230241842842362	-0.012640709961076694	-0.00782719838236186	-0.010068188587318245	0.009072218078076538	0.0042466508524385774	0.0029317865642860498	-0.002526357446487417	-0.008624806906457373	-0.013216472949923381	0.006900995006605846	-0.0103151502824394	-0.009748141616727041	-0.007694346056993842	0.03419642504360659	0.005057270773197572	-0.00951223124872204	0.00284617310146343	0.0019250891111977518	0.004891819197396141	0.015070428846245043	-0.006554132213418093	0.005807726546784017	0.009102861860560401
ABUW_0190	-0.020404438841631303	-0.016910699440531876	-0.010318930090119667	-0.010309900263622487	-0.0007095194525206303	-0.018615479625222232	0.005216915386785754	-0.004735415540121981	-0.006550969218237262	-0.005335470089340283	-0.007430615881713088	-0.0023939938228063375	0.010419922076382003	0.010146896698158367	0.016956455545995938	0.012084335249093215	0.009911087067596034	-0.013505004047830583	-0.0032777789951857067	-0.0007122182005841136	0.0013333680717249202	-0.00011374752877320725	0.009146832972958962	-0.0030797025021846703	0.03707478348753269	-0.003918438451632695	-0.02624567509866064	-0.006368576151264979	-0.010439875197234851	0.0041530763663933734	-0.016330473877940045	0.013493154800604723	0.04047164955488844	-0.01978697661617082	0.00342914915035367	0.0022174768498694534	-0.00830098090436028	-0.018516758483339092	0.011277784090654943	0.021240069509637444	-0.005893245403406553	0.0022849757441181315	0.03963768595178619	0.013518207869915503	-0.0012943162742328797	-0.0003069306885512	0.004789016356681217	0.00022870347965753827	0.003749576770270753
ABUW_0191	-0.005701774354951352	-0.002007191801214411	-0.012360700099405922	-0.014107061886908807	-0.001240057842678029	-0.0021844075271723073	-0.0072609285499767836	-0.013790580615766865	-0.00136321548970586	0.0003402268987090212	-0.013032319386703654	0.002169054022456641	0.008189056497747683	0.001183810618687095	0.015536779235994556	-0.005124348481556261	0.00021272711512380533	-0.0031468472546945726	0.0008265139720378738	-0.018684052606589212	0.01059944730548504	0.00893466322946933	0.0036194970546742176	-0.009510640808789947	0.027935454937723633	-0.001488878921461786	-0.014369575456849113	-0.000556948313106142	-0.012874949162884819	0.0019402581191856364	-0.0017333368410943962	0.006353807513569857	0.03857547299680232	-0.010885487424409297	-0.01154540695930054	0.005368802693253101	-0.011664951749924147	-0.0075637830031480115	-0.0023605004776246887	0.010547179611717153	-0.006374489893062633	-0.005111216745348966	0.0441707217592457	0.007378560404852088	0.012648880949014757	0.011076287457900381	-0.0015324196632319341	0.006484672250123073	-0.0029399353485087213
ABUW_0192	-0.00861232554284299	-0.005163704533831212	-0.004666821823800194	-0.009402713925228996	0.00815850158168059	0.008471996772786625	0.0187986444690205	0.007301912723659813	0.01376592732281003	-0.007656732472727107	-0.014890944569887305	0.013699735473406732	-0.010220147749681201	0.006605724433957667	-9.492406857380434e-05	0.0033786018584477297	-0.016013081616508017	-0.005465125311016062	-0.006238285821874788	-0.0013539343212604948	0.025060089622037218	0.006541490819324814	0.012946547583813355	0.0049619879985432205	-0.0006581010546072648	-0.01071428233528475	0.002647112230215874	-0.005605862827072119	0.0011039588276206063	0.010418476766068442	-0.010235026422644048	0.013227610193585055	0.002672849908487368	0.0018715144992332716	0.00846152481707642	0.018260030155521988	-0.015906834342198684	-0.002339105744617863	-0.024809096186022495	0.004677471350412372	0.004921879571205875	0.0013669124791492958	0.013890548414782693	-0.002687396306491798	-0.02040304696546874	0.008527968327921178	0.00814829346778189	-0.0007420897394695372	0.01003664559456407
ABUW_0193	-0.00937060126065781	0.013594701308065338	0.0029794228558731265	-0.009947376540314802	0.012838287325769577	-0.029043930025265827	0.010295758109814914	-0.004281707625666259	-0.009244971746406993	-0.004935537956508247	-0.02273789528035822	-0.023920234453727526	-0.002031328039217733	0.005427759595564802	0.0017748177079996885	0.015014203854530957	-0.001853537403708804	-0.018449135435110963	0.006419275369485507	-0.010802779831002154	0.0016699063237401702	-0.005437006267474286	-0.0032092343010286252	-0.007698146503353939	-0.004788955738840514	0.0004596159374564302	0.003320428953424259	0.0057883937706427035	-0.002220098889306794	0.016573715632837563	0.010789172057162032	0.004120441290694888	0.017473291299656888	-0.006493683410567797	0.015990490757493713	-0.010866181393128591	0.014367262130696478	-0.018586409400418277	-0.022917564835956385	-0.010616130224804635	0.016159598815346784	-0.02140508731066241	0.00039718517899382637	0.0036802605353049157	-0.0019510924580596293	-0.00881862351826341	-0.000691403221203782	-0.016194251579498838	-0.010144786458577118
ABUW_0194	-0.0062560083669731875	-0.005077623544764099	-0.004892550193218355	0.009661792143944614	0.00023290494377575053	0.015292546607076605	0.0014689327534382157	-0.005831605970184478	0.0025462744881639284	-0.012959330619887037	-0.002498553183742553	0.004145466357219522	-0.006611308734464184	-0.0022543325345126845	0.0013286004975934268	-0.006115114068540278	0.002475740180237474	-0.0028589673610792815	0.0037031305598725405	-0.014048854188221578	0.005266238945783732	0.015063981232151724	-0.004055014865934475	-0.009247973390465621	0.0054456705673129905	-0.007205789288303434	-0.019525045412531764	0.00786852363373105	0.007414980170722938	0.01586376486855116	-0.007393491422258102	-0.004180482617789787	0.006235558415185423	-0.01196742350291079	0.005161490027488807	-0.009026791965279833	-0.010661242321816594	-0.012131281741438928	0.007224284505350897	0.0013937022994827573	-0.00865648123738851	-0.010602573140744406	-0.010944957579477575	-0.0026817368354071576	0.010958778997703355	-0.01230846305036052	0.0007125653158142306	-0.01533286673109389	0.0018520335477571518
ABUW_0195	-0.021124378518378173	0.019014420102502868	-0.013998646965188391	-0.009277401230975382	0.00861289494413258	-0.015623999946663058	0.012449363029610251	0.005745274400789404	0.004332879654169642	-9.460022269497826e-05	-0.012652387234694357	-0.005438589891802495	-0.0082113968590585	-0.010492232430741544	0.0011912731990158377	-0.00853607553915126	0.0024167579222766624	-0.007798727321196825	0.004759894463558636	0.0038280649690822723	0.008746261053848587	-0.0041504162435020255	0.009509577106691033	-0.0043943781749159316	0.001668082187384922	0.0018319154739751113	0.006073999047560589	0.011454820336654539	-0.005985548868012097	0.0050714387250674455	0.0068811225822736945	-0.00626596077139855	0.0021533209955115606	0.0016291334099376108	-0.006687445921239572	-0.009696953278793979	0.011901301147442802	-0.00822883198238872	-0.008480088344619784	0.0046721013170123935	0.00923086862882051	0.023675950955600947	-0.018043479261360407	-0.0039426036656343925	-0.002470280358067946	0.014328677138954351	0.002362141687983619	-0.00461239915742249	0.0035408241752893357
ABUW_0196	0.008318209891625647	-0.008358015381909507	-0.001447746986819812	-0.009800826803575803	-0.004924817820640332	-0.012828654531253965	0.006090217057367271	0.00415790454204607	0.0019924773401149153	-0.001553991107773411	-0.005080526449618742	0.0010989056160124668	-0.014214382643049708	0.0059118614469002295	-0.008069885784317783	0.018985128905840726	-0.005994733806983219	-0.0021387259724475	0.008659545583088487	0.014618632143705472	-0.005164654899780145	-0.013188691981068704	0.01582315602133545	-0.005666066005781199	-0.007987847471622827	-0.014346276791388026	-0.006273637898673975	0.003819416646386289	0.001406765395744032	0.005830037218973319	0.00447183894180892	-0.002587454876587741	0.002592115886209492	0.0057621069346542675	-0.00790957239224072	-0.0025207375270722243	-0.005507616240082252	-0.0023495269149250444	-0.0026726387368228633	-0.0016646243372059153	0.010789317552828	0.008848030444674764	0.002870675882996959	0.005087107321797023	0.003618310536297136	-0.0041410518777274035	-0.023492661569055218	-0.0029682203549293187	0.004045496390781407
ABUW_0197	0.014536633002674774	-0.015126394976995505	0.000983867401232451	-0.002148057647840215	0.0005053585150401865	-0.009170901511294835	-0.006280236503092307	0.007031152246145812	-0.002056673142507467	0.003298192332145047	0.0006460462633208923	-0.004991120572150807	0.0017006525651097582	0.005522221346881027	-0.010721007720157626	0.04309243867987535	0.002785477212303699	-0.008749447231144328	0.008543843025353945	0.008494256118850078	-0.002217718082480423	0.0011755648261517276	0.010248955010142441	0.0010075595024789548	-0.003036969785820864	-0.010379185148819352	-0.015168693332370689	0.008497781706283892	-0.001959933934963751	-8.154627495969162e-05	0.0007072089523946288	0.007983454701545075	-0.007336568821325925	0.008486402258192636	-0.00481619302746933	-0.0016953621869286967	-0.00622021972361102	-0.012125309929642548	-0.005765366708512085	0.011492212866524182	0.0034159233508339656	0.00046050927531175864	0.018111481931824425	0.0004250841239628739	-0.0025026055858806107	-0.0028593849973095674	-0.0012071546363263137	-0.009727617966887024	0.0031855189509901963
ABUW_0198	0.012685483773344754	0.008610768456221538	-0.010533735306644351	-0.0119783196585943	-0.014554992664854233	-0.0016688124997918249	-0.03465285007756788	-0.0013992814742790154	-0.01287918626654436	-0.006128549183719574	0.0030985775687786114	-0.011971191804262734	0.02547556201757769	0.03302519253122401	-0.006394864323794411	0.0031794980074675372	-0.006408743740520223	-0.023253632594000262	0.0013923262837709468	-0.009246161193482032	0.06383919866797166	0.00026477293941528545	0.01289620904917484	-0.001604863953245413	-0.01600186658554756	0.006104024187052107	0.006262253016597109	0.00549955408709705	-0.0036603266025364393	0.025902135850340232	0.0017416141019429324	0.024310946504940024	-0.021946112803295982	0.010213734964365983	0.014216777806419405	0.006090752334474753	-0.01664227740466274	0.007393807800958208	-0.0056496113888961684	-0.002677340522754493	0.026470830798281244	0.013651204501807023	-0.0008816293942366281	-0.01810636049569205	0.014074109705078714	0.05248751913222818	0.024898068269564592	0.029208896124353213	0.0019340062818359238
ABUW_0199	-0.014494105402910847	0.0024762470240436733	0.004151891308502844	0.013318905069814757	0.0042918711674556995	0.003782541831342457	-0.011318032355743114	0.00906723559404658	-0.011411667433576906	-0.005184765563281117	0.008561611613272105	-0.03896221592833244	0.0021579184244381305	0.0026133565248726543	-0.010661670716719649	0.006086967675492375	-0.0041435507498552146	-0.018799296529971064	-0.0009701337423319292	0.005980219889676645	0.008801349304185559	-0.0020212640446975565	-0.004073579636865444	0.006970744845357634	0.012155404137932669	-0.0034680541717120278	0.03406878118548626	-0.01677770153117725	0.02118739048786467	-0.012050166888843911	-0.005488746288898109	0.024777269786155624	-0.009779332161955671	0.003883109610918349	0.03445645181751767	0.014030559739107034	0.005477813986026981	-0.002464495971829338	-0.0008684552946601863	-0.0029557975852305997	0.012416881540270909	0.031027942180416542	-0.01012331132076382	-0.01035720375118019	0.0004525895270065876	0.013352503503535776	0.03980594649711093	0.03350437860371515	-0.03366115637840551
ABUW_0200	-0.005690520613348052	-0.020591496348922673	0.007483421351997605	0.01820932072986766	-0.0035195969354419156	-0.0038983655473289556	-0.01708165673594853	0.009768293970010061	-0.010345938013108694	-0.020313512370227837	-0.004046153862874639	-0.009975705548040819	-0.004708470718311703	0.005209222238187048	0.00043423593530246297	0.011486273925937103	0.005914864664121707	-0.008640596685133376	0.0010640634184466372	0.010795516340759212	0.012364942321830528	-0.0005482922557374746	-0.002128012241860229	-0.00820921770271937	0.0001682062917914184	0.015958935395345673	-0.0065227537861202054	0.00769317263254053	0.0006039942576700444	-0.01148654157632809	0.0013766158195618458	0.0025991895274705386	-0.011554150926549355	-0.011404860252989084	0.009874596613972117	-0.0008425949519006534	-0.002915002567218855	0.004585864568670881	-0.005235992575148083	0.010997356168465944	0.0034538073678872868	0.0005482344803461758	-0.024287881367883738	0.00405437101551927	-0.004084198324754794	-0.003239893771457047	0.015478709509010116	-0.0022509291129478564	0.004863693756000685
ABUW_0201	-0.00031722391616469006	0.01203102488709478	0.007327596587982301	-0.0069781752701733755	-0.007643265513048768	-0.0033470436112606524	-0.021822139184709165	0.0010067683155915161	0.0041141030284814455	0.030036612433039612	0.007777487772745354	-0.003856472140056196	0.0035750513428014787	0.0024601075194987075	-0.018106740459372356	0.018876046096175415	-0.010523426018544607	0.016139552748562203	-0.004212980674520294	-0.08357541865386256	-0.01076034997001113	-0.01094898263737993	-0.01947966273467126	0.04688861849335582	-0.010790896073221647	0.014421777870197813	0.00964379600380965	0.004155009998260404	0.005962770887164522	-0.010533345220918311	-0.002351637470045737	0.023375416008335766	0.07709479599273263	0.02500249886907776	0.019430917380307035	0.007279159638436008	-0.006791537542753734	0.01502112100948751	-0.014443172717791665	0.0202874962312068	0.07581228153527887	0.030556394268081422	-0.01618682960648813	0.003559408193201354	0.007318054457787011	-0.004643346634984329	0.03317716050085635	0.014922044637894392	-0.010218442531110756
ABUW_0202	-0.029876281321484264	0.006782204408898747	-0.0006218126906672761	-0.0034273784488933275	-0.003960878270551867	0.000992772950306509	-0.003938951362328927	0.01293675124361933	-0.0016075841445032828	0.00733517192473382	-0.001099614096982525	0.003911713860112148	-0.0013196439776660197	-0.0004612717803615767	0.0018569753691628358	-0.005852693397730384	0.0007891423564778772	-0.0010985189771728866	-0.0031722557961344267	0.007562650387378754	-0.01668668426907924	-0.010111952085331935	0.005740669858928706	0.004546892988622919	-0.004883676852573324	-0.025813965826445285	-0.005722542140332864	0.006629113482383122	0.0014478663760550817	-0.0016923420903278239	0.003171829607424227	0.008047877226089925	0.012149354740193186	-0.0029736576455816287	-0.009781941703467998	0.00898104081890983	0.0053218494997579	0.013884908067797819	0.004062193737131009	0.0022707198143106714	0.012784209481382482	0.0010316870615604656	-0.0027183686561405933	0.0169099931178038	-0.0064611412112202974	0.006755929509708254	0.0022343714170590927	0.0010726804945658376	0.005896381864516521
ABUW_0203	-0.01687683629602981	0.005953218270272736	0.007355754117903073	-0.02504484487853989	-0.006268107092667354	-0.018616409185148463	-0.021499685452722465	-0.013080555798137107	-0.012308581778374364	0.023085775686459375	-0.009838348817983228	0.0032704844455161875	-0.008131417361930723	0.0033905248573256404	-0.022345167503057865	0.058797732970793534	0.0029712219984319886	0.01559032904388567	-0.007829892089543277	-0.054592623396607635	-0.016585952006393782	-0.02937952305414658	-0.020855355593594558	0.06362174698596884	0.0005162352021012731	0.0013999318251946729	-0.006288727489584029	-0.004565907842915619	-0.01920346620996417	-0.02338257134761209	0.015634937029878646	0.0045114707589553	0.1225032066471145	-0.008697086551823404	0.026380709062286897	-0.0073651011402360266	-0.0014460412812636334	0.013612375505708579	0.001329728998955036	0.011840232021789332	0.10239397321255485	0.04657602928164715	-0.00653282789000775	-0.007323417060822296	0.014916048779846477	-0.006603772445832894	0.03516502020543744	0.005039363611084302	-0.011226809325089952
ABUW_0204	-0.0052006787482362475	0.048542939583282825	0.006385378217726589	-0.023303047871409625	0.0002900036323482865	0.0018218112689078526	-0.030813209169990984	-0.004790791218028687	-0.003316860525477285	0.021408560764255635	-0.0004854482061718838	0.018413780160025376	-0.0004849019635897199	0.0004513869295784974	0.009998989827321848	0.00756598974386116	-0.0035458584177940665	0.0059760154433321	0.011010864836406372	-0.03565819884046463	0.0031449347825553147	-0.015300039447540026	-0.01822903056227275	0.016885115438865783	0.00036382455176557	0.003890251657454746	-0.004643286021115619	-0.001970437710013358	0.0014534660442222982	-0.00868243701762091	0.0031984348086725105	0.013176550087374426	0.0866892409275766	-0.022141341696752966	0.0028706814302644295	0.0045591817773306936	-0.0012074907376528688	0.0060236182460208475	0.017114228380961806	0.0006984471782599246	0.04662798694345813	0.020199626350888015	0.014492982591953939	-0.0005656408548542656	-0.0001591655944248085	0.0012081095168106478	0.013184915130862316	0.006058493627611744	0.01270987527929217
ABUW_0205	0.006469435801305973	-0.011292877238235572	-0.0005315035571771764	-0.019411608779000545	0.0034678182238779835	0.0036163395545130276	0.005912061461292947	0.006805956916424979	-0.00727215600784056	-0.0022294779658212673	-0.005407624300068119	-0.004635406302901764	0.004072888756588601	0.0009796101015892918	0.003305059812181628	-0.006180178477134628	-0.0020014542147449702	-0.0104963488095776	-0.0053852560359330635	0.005052014129430024	0.010061180777297521	0.0022135409678903026	0.001520158379720449	-0.002625679724166855	-0.011445564314021711	-0.010045209047409718	0.007911769239966804	-0.002091950973870372	0.0007836441336318067	-0.010881489447832023	-0.006957155531647235	0.000466898427702804	-0.00028910458287273016	-0.00013282487967361534	-0.004154279440548316	-0.016136854198247993	-0.01612553637867911	-0.008576564656719103	0.0038779329136394247	-0.0027414415511454364	0.015850249554520593	0.003616514497752342	0.000617650370835845	-0.004767311505092609	0.0066352069498146786	0.003151653371535192	-0.001007132298519932	-0.005325343236640472	0.0007637883111581322
ABUW_0206	-0.006039614700754765	0.0089678852415239	0.005566383895579673	-0.026616728219070986	0.003803072127472714	-0.00013894169637620164	0.008535658399901905	-0.005704016812099851	0.002565852207973836	0.042106395925938116	-0.004585869407226403	-0.005415542570702223	0.004290751019759604	-0.011172921248698911	0.014610808159533972	-0.02407122212309129	-0.003973646308136426	-0.008349458653135643	0.00597445070380875	0.00860492320336012	-0.008979465159830637	0.025356729554197044	-0.025995613939180432	0.013554418981226128	0.00412346751545665	0.001102412474633882	-0.002311832902071271	0.00565885701672344	0.0029990893779615977	0.0022744098288410243	0.0008161301522226907	-0.00074160275469574	-0.01036639933304059	0.007946949199011495	0.005252377028009145	-0.0013007828524881884	-0.0024682999454374373	0.019347116488473922	0.015604409041237378	-0.007260252767223171	0.006969390194295915	0.014349868101358283	0.00720273900343297	-0.016090001617277944	0.005422524243234135	-0.006226905650893584	-0.00790361497796796	-0.0032010498676425625	0.005495821744340354
ABUW_0207	-0.010487780423667449	0.008057367435921177	0.005135912527465366	0.008253542846149984	-0.002831099851885176	-0.006478204237697471	0.004763999928624926	-0.0054854712091637345	-0.003839937218498907	0.0019168577566176016	-0.01477897990220137	-0.0035456081273050736	-0.017139941474605888	0.003227029849291469	0.0034242434916793773	-0.009996595251173558	0.0012734100281848037	0.0004933593185350687	0.011099031605408127	-0.002369706718826731	0.006343256668373346	0.013174739551383765	-0.004042479468873454	-0.007047992126079854	0.01781763174344363	0.02393420599005143	-0.0166819981131106	0.0014871268948269923	9.747718847304404e-05	0.0076481192724348656	0.002299814725211952	0.0061015734557146005	0.010490749376792318	-0.008181927235407775	-0.008102806437775825	-0.00377013959953159	-0.0010538185183507044	0.017934890585855387	0.01399683344814499	-0.00660631398647368	0.011293053506834124	-0.005049896616421895	-0.00734275035068965	-0.004603632660319663	-0.018139246154265525	-0.00369573116246529	-0.0017613782664848863	-0.02355512846044241	0.01553119948795286
ABUW_0208	-0.005032031573205338	0.012314884443653551	-0.005909489835531326	-0.006115164655731657	0.010558732438006506	-0.0034514272944037323	-0.017582766193756712	-0.008030945589611397	-0.0046624976467157676	-0.0027277217187590313	-0.0035763005033482586	-0.007793719713761796	-0.010900819091395739	0.0044395518757398755	-0.0034220512971726647	-0.01424943672137453	0.00313116482138173	-0.00038136373173801324	0.0015118124704083993	-0.011647442354532621	-0.036176134871021844	-0.013206394666707663	-0.0019062395349490702	0.0048038054487698975	-0.009198874269256722	-0.00666857712587426	-0.014587854139025906	-0.0069005481270502204	-0.0033977337011345103	-0.002539894241096372	-0.015872746697960127	-0.008922728744707219	0.0046258351467612915	-0.015065434615467131	-0.01100537280839454	-0.02038643042505099	-0.011673290264721707	-0.008424631196635857	0.01372626275172117	-0.014975462527191816	0.01968332781276472	0.00035761871292713104	-0.014692876542343596	-0.005048707807225917	4.999454234231897e-05	-0.012591782289453598	-0.0033271598088363457	0.004596251118579877	-0.0015309662749974948
ABUW_0209	0.00450566438001546	-0.024278209003620762	-0.00926152084634048	0.007547193852905041	-0.007025314609978897	-0.0150874275423521	0.004090858865651566	-0.011585574387898303	-0.011076488503846477	-0.0036649215576673457	-0.01653776261571363	-0.012242854797925608	0.006357153833226863	-0.010474759720791689	0.023967922820879468	-0.0007272529606734334	0.004537753703819864	0.0030610199488005185	0.009274218199679553	-0.013712173730656117	-0.02184377514740567	-0.005189428517133955	-0.004136571815037249	-0.0038745796910529613	-0.01842711049571182	-0.005530777702744388	-0.009534335805296308	0.014741992829221673	0.0011540195448027902	-0.017256895314247338	-0.0346620496938468	-0.005019978201793137	0.0014173921735072357	-0.016854170119812037	-0.013970234353049962	-0.0375225316563664	-0.013039905828554693	0.00471834207954419	0.040323594897842846	-0.0027743819439374966	-0.011407587711471734	-0.00881594918150832	0.013581004711699918	-0.013081310370761544	0.00428584184983639	-0.004563186356961364	0.009408250256929847	0.021446962241111405	-0.007113455894203073
ABUW_0210	0.009815785920120935	-0.008446574480895523	0.005152154766960213	0.003905601713213313	-0.0030965819397770784	-0.010104474088409079	-0.006270097405339128	0.004943235352830996	-0.005636021140216949	0.002656130197666434	-0.00520114960455246	0.005517757635313566	0.013546834189659473	0.0014283668022705678	0.0406167543712879	-0.002623529172268954	-0.000900094340655358	-0.016071305451474865	0.003774687637038141	-0.00011185983141587514	0.00728749757213482	-0.01790055148188259	-0.00032333114799921585	-0.009495682469590086	-0.004447184642286813	0.0031863154860415103	0.0006438924541534111	0.0005824703359270612	0.0003421318120499178	-0.0038443114215358054	-0.022744479780568604	0.013717236427061017	-0.010648950572626208	0.0168426128383724	-0.00737453289494212	-0.018588198310801555	-0.010935193595291364	-0.005685778624215736	0.00386206239562237	-0.005618140834305313	0.010372966235071222	-0.021073854028403984	0.012144187270911409	-0.02036259915723597	0.0021115378716871727	-0.011693045121437444	-0.00028796425633216663	-0.015004232663337079	0.0015339478056009702
ABUW_0211	-0.014553390105777695	-0.005445667681915742	0.0129463317789947	0.002992836072276216	-0.0021170889236446005	-0.03437510438441984	0.01853871978399883	0.019472746310460694	0.044572293739213634	0.024279560488824833	-0.012211779822744654	0.022884502531094208	0.013025285794993069	0.08325237097464687	0.005578788881860891	-0.020527963406549415	0.008765028919724359	0.0024103801139918964	0.012358876802932841	0.041197871718098494	0.03734657942704164	-0.018842182578792995	0.008774140422904123	-0.005215855082577617	0.006703383910838729	-0.024993484673884868	0.06336925548301872	0.09617416664446936	0.004790485069256087	0.02048493721193785	-0.004260178059454242	-0.02411796814423898	-0.025812730107184514	0.003534631653760346	-0.008647355694273528	0.028966580281059095	0.004052069604921413	-0.027055125265824372	-0.0064065860798364835	-0.018290909560348175	0.022986936648431842	-0.018456557201752856	-0.021146551445771204	-0.0037181968942209746	0.012496979062423991	0.020421841329779342	-0.007937987530405732	-0.03263000573627057	-0.09775947380377777
ABUW_0213	-0.000630851404054047	-0.000528515748319615	0.023938615959611605	0.029680446285100314	-0.007305116742721386	0.02056771860519762	0.012832389705358344	-0.016525963117775152	-0.006000464623412829	-0.019763192173651353	-0.008226903324171267	0.0008708240768502539	0.01468402954190151	-0.01322559701500238	0.02587616967467893	-0.0011553388775617152	0.016680050510462296	-0.00621025210182803	0.003288774086085431	0.0020093978804906504	0.00020349405104564633	0.011690250771543178	0.0031058601747929243	-0.02310808920905482	-0.0012407334261110878	-0.03383500348198115	0.02245467056505959	0.012024860124262576	-0.012458058591238488	-0.007149674384595136	-0.004905030241680733	-0.0012357312094296797	0.025475076067155336	-0.01570905072881043	0.0022226033820272814	0.04485233006706137	-0.011072042814433055	0.003405565988767256	-0.015585799319911076	-7.766000751172307e-05	0.014159246303251622	0.022886511573792477	-0.0012978714994724067	0.0017764765607275446	0.001981856962224588	0.011556432649220056	0.018801860941099757	-0.016530307487718204	0.008415906665755537
ABUW_0214	0.0010618118920958642	0.0039031693264601265	-0.010494835811725011	-0.002784710574836908	-0.004629500688750511	-0.020202721892142898	-0.01651806306689174	-0.01198168492189871	0.022056418503875	0.000479271308594589	-0.003718703244263123	-0.02303241200179663	0.012947834075999141	0.005387898156431669	-0.015366280622726209	0.013501827491278129	-0.022024721554028598	0.001867895941407418	-0.006190747848203053	-0.002341195457702433	-0.00164671346421857	-0.010932524098946711	0.0003080748278860649	0.009163790821682614	0.00806913608473838	0.0068997223678957074	-0.003482329133195912	-0.01470859992762588	0.011760886772792576	0.00554396774510757	-0.03710243545211612	0.015797609703886554	-0.008580312847647516	0.00868748152312295	-0.008995227800227646	0.009361341802712237	-0.015196471943644662	0.012317523625226999	0.00036412652062294795	-0.021908948420703834	-0.003705687441248597	0.0007175897512690239	-0.0075223998864138745	-0.01874232274010132	0.001495870099348055	-0.00025949049545466506	-0.0075188199875679375	0.0011222697623698979	0.029855251844288756
ABUW_0215	0.0008114348515815065	-0.006813146028369143	0.0007053508369887776	-0.005213746972371267	-0.003787840019260643	0.000997349183629272	0.0014176061955067057	-0.004624888875788491	-0.015747951632797203	-0.0006680898957777233	-0.012804768167668875	-0.00026935811391390026	0.002146616385833156	-0.0274702864906242	-0.005950353220783372	0.007912458255827705	-0.005486482822731843	-0.00729621370653658	-0.003458674483528038	0.006199042516435957	-0.005107395412325806	-0.01818863578927926	0.011600411670342356	0.011170065860370643	0.0009891600089187247	-0.0029103161880041674	0.009805458885585799	-0.0038034500328597617	0.005678965889904287	0.016848427697887008	0.008284104998518024	0.030652661176902324	-0.009473774292839422	-0.0010105868067151647	0.011219827730486994	0.020716647508006444	-0.002466312064164243	0.019604606021631818	-0.0018753843132852566	-0.023128118848820413	0.0003899878663886409	-0.0020752307983817543	-0.010591407172672365	0.01412908731917429	0.0033873839423848432	0.005424959496551044	0.009865385348291369	0.004854978978263183	0.009865231392709544
ABUW_0216	0.015886535774141883	-0.003405926628948349	0.00930849726262367	-0.020949107292836295	-0.002417599830243046	-0.003024538031494034	0.032931340719169463	-0.0019360526262777792	-0.0016565013289097186	0.01496890084011987	-0.01223396433719099	-0.012249160787841216	0.0026697470880534912	0.004656427053838014	-0.0021378034801837155	-0.0075912746789971175	0.0010547077076790033	0.006266434557686329	0.018865490305051684	-0.016229256770917404	-0.005173279543148226	0.0009140522583688329	-0.0015123641058004248	-0.0012698827367491395	-0.010355593643819827	-0.007410605551157804	-0.005550390347814306	-0.013200204112559037	-0.005342128807541643	-0.0007097759789194418	0.022882249089506524	0.00894643914580069	0.002245254728749691	0.003693174493295249	0.005014845979647903	-0.0004659944018270993	-0.015526589134807168	-0.01596795541859594	0.007947523288395751	0.0003518126687824577	-0.0003140417597713785	-0.011241816141864522	-0.004457436823974224	0.002625083611253014	0.010200705483599045	-0.0024591934220815834	-0.0006557778629963133	0.004058084865131197	-0.002568853000804295
ABUW_0217	0.008578756065906802	-0.00017743678815722668	-0.0018660386841368474	0.0002681466852302362	-0.005739784147163189	0.0013452046016344406	0.0074892732480635014	-0.008852942493302046	-0.002226963496118718	0.0186632722685568	-0.0016186354442116655	-0.01975860866842362	0.015816671070835734	-0.015920743201959447	0.0019263375486961033	0.016650662658410448	-0.00010047840474638998	-0.0013413858365197192	0.011813083008791136	0.00023395482514598797	0.005047872141613301	-0.0071454717853737144	0.011932715475967748	-0.013946538274376639	0.0030341641223688063	0.0024646804231436698	-0.00717311123579133	-0.0008607348238785262	0.0075229838120360925	-0.005577678983506529	0.00015648149144833245	0.008865365413085332	-0.011605532169141992	-0.0019997480466677057	0.008398918982228163	-0.0011872854055350883	-0.017363099556213533	-0.0029832878453050406	0.025820287220009456	-0.006711252842088734	0.023527986187769964	0.0034505409836173865	-0.005975363477100211	-7.571632201613705e-05	0.01873412725634761	0.005487902643333179	0.01734012494577179	0.0015766785243044499	-0.014616084357420876
ABUW_0218	0.009044478091721361	0.0069296626086517675	0.00560396267833703	-0.0019061770543623636	0.0015151309463953238	-0.006073085783342971	0.0008745748916292961	-0.0014706130698983527	0.002853311037353972	-0.011855493942208178	0.0053127208414137685	0.0067035444904322335	-0.005492766760830762	0.00041096101221401615	-0.0026681005489812447	-0.006439599750405206	0.005894156051248544	-0.003618832914017386	-0.005476592809941373	-0.001061171716915403	0.0005649248126065686	0.0007154149815408142	-0.013982110628425302	-0.011046204216343792	0.00793162062860067	-0.006981635061710043	-0.014247875537014856	-0.0023011011060946754	-0.0011542198206042702	-0.01227960066828938	0.034680606712046924	0.0004295645905883523	-0.01310879306559185	-0.015654878568311353	0.005708130128183	-0.0005751856028430452	-0.015584103482025415	0.0054199994235753935	0.014665350445392702	0.00446036797051514	0.01603103948123182	0.008878554252695802	0.00943924033410972	-0.008653496499560862	0.0085232616033638	0.0017008036619325176	0.0018135331992011402	-0.010296220235535964	0.001818756973653155
ABUW_0219	-0.006965244630030481	-0.00574757591246556	0.00919371894998666	0.0043736193171860956	0.010773560280278609	0.006328050693058925	0.005990511744995066	-0.004506078856531561	0.0029675411235303008	-0.010137047303841877	0.0007188010993612588	0.006324034854403032	0.015114750010443377	-0.021213496008786456	7.070859430971694e-07	-0.01307846670980811	-0.006028544725745909	-0.004678371936174056	-0.010327538568490913	-0.01503308576407155	0.007891253703676814	0.01201230052431073	-0.0054052395071619375	-0.011071730182383341	0.0027642486476797015	-0.004694536366391429	0.0005539165472902806	0.005660122419047715	0.004550013208390795	-0.0031534602933312615	0.02998800042572187	0.005670133505045095	-0.00886050892927449	-0.014296692148687826	-0.0029886930998330816	0.005112162374890545	-0.019662059611321482	-0.01215692526425754	-0.006490789736029652	0.009963281501351354	0.005410102550823247	-0.004131484300847018	0.015643863733178755	-0.006560902527558413	0.005924883866354912	0.0004924894731990879	-0.007348926258494943	0.012708144118921648	-0.02215428775265447
ABUW_0220	0.022912454715006216	0.000702664183594333	-0.004530788336558657	-0.0012992867480922637	-0.012700174355440125	0.0028234475790036477	-0.0011767024464345416	-0.023889683896999202	0.004008905777262714	-0.019489334284812056	-0.01117195179488558	0.008947276927832107	-0.004874721150377694	0.00930507301592014	0.013728119103855492	-0.012330355211493504	-0.022268124039856774	-0.00042692365455389986	0.009434970951676459	-0.012369611480966805	-0.011281324733891231	-0.006448325101370272	0.0009542177274467673	0.024779209988694425	0.03750021556438435	0.016625489336210657	0.011523638093790199	-0.010548033814932925	-0.01052504332079732	-0.009101167554552007	-0.003995818458419079	-0.00594111635835456	-0.0006088818336619671	0.00032627131879371755	-0.0057960717737372495	0.018218525236462398	-0.0015758751193824117	-0.006344450534024913	0.11349114545105529	-0.005035381473999841	-0.004544474508312301	-0.015998655949683454	0.025184913661932287	0.002721618678978627	0.00044091899498799515	0.020348503147888743	-0.01461107048629552	-0.03456845173637093	-0.014086998448128482
ABUW_0222	0.0037509906773974203	-0.012663900316950359	-0.031134543933662804	-0.02442549414808381	-0.0010313567717336006	0.011634334006714295	0.013242710486509783	0.0023800088782129037	-0.006853313473583105	-0.0021578111790689354	-0.00521050282104118	0.007246155935790342	-0.000635102012678625	-0.006334353650899672	-0.017494322383224035	0.0024272564988288246	-0.01893705164490659	0.02594388475755587	-0.01728167366873325	0.031884899655546	-0.02588508419146528	-0.007357254395823964	-0.005826448891045609	0.0036110748033353238	-0.0018936068007594149	0.004457004561685153	0.020918127722475435	-0.009476469179016308	-0.016764608852257532	-0.032214562268422765	-0.015454290716026225	-0.03389101126017696	-0.003244459054647222	0.011222747624484015	-0.010326644269903242	0.013009717620236089	0.00032317322669685774	-0.02181269225145902	-0.00211036117282275	0.01146813141246774	-0.004928250532209967	0.02755269794594692	0.012725348183101514	-0.01308037164749058	0.007316719673025328	0.06106730488178315	-0.0036056109314332903	-0.005935727155429183	0.007711792535360134
ABUW_0223	-0.003432934178095752	-0.009346239906579339	-0.007271694667177479	-0.015397117547751114	-0.0023640785265947903	-0.014409428934318631	0.008198142896456546	0.005764681707348614	-0.014094543072528885	-0.0028756959051080876	-0.0026810036394423918	-0.027371988862356054	-0.0023819759972301523	-0.007302650027749883	-0.017954324914246974	-0.021938502613801494	0.01950586793134146	-0.004085279752070372	0.04393485858145135	0.004870009613568421	0.012267281661273506	-0.00963607510157768	0.0007710496712469286	0.009932017181787805	0.005621751961696071	-0.014533040039096619	-0.016188798515310927	0.00666984892936227	-0.004095091814572398	0.012241146218408817	-0.045386305711835856	-0.001687065638134892	0.0178793345265878	-0.007956104521987873	0.008185077441806406	-0.015827550470297172	-0.0011811387451763058	-0.015248305834964478	0.004454068995573527	0.017876021615027066	-0.005257114181925304	0.0014702371528550551	-0.011369567698884295	-0.009440988784158175	-0.0008190087752739985	-0.003812374943741115	0.0005574650937584911	0.0009847406687340946	-0.007339769163730258
ABUW_0224	-0.0019711040794504787	0.014929769269528692	-0.023486879453685282	0.008404261957354789	-0.0035650232470366295	0.010456190173817966	-0.006273505881779798	0.007184684439573923	0.000859582473314259	-0.021036620836711317	0.010974013788938673	-0.0028769392681039473	-0.0002358492971827482	0.007141716387769828	0.005584136835551887	-0.02223112153863751	-0.008371820766008044	0.007513927181398738	0.0059890160287263405	-0.009706311349128442	-0.0035628267502726472	0.008148461514433455	0.0032541348948124642	0.024178068132317064	0.0024814301984768133	0.029707204711507684	9.182299494149364e-05	0.030606856564144743	0.00521642846862781	-0.019996107674757152	-0.060756767456919644	-0.0038818001245027513	0.0038299977173396516	-0.013545788771941222	0.02057080850415814	-0.0010230901353046795	0.004219200409173406	-0.004111366519694129	0.023744390763345488	0.013061021546975922	-0.024360425101569036	0.030789749602427408	-0.0047712962014197675	-0.004641613541824221	-0.0016058387531808272	-0.012210398371997038	0.006101881965217072	-0.023971635422229774	-0.013045876283661826
ABUW_0225	-0.008635091070188944	0.010325642789232986	-0.00036709815950153465	0.0014393592357534717	-0.011355964958306842	0.004417284166324469	-0.005294808939826775	-0.004158756342135725	-0.0022724934922576058	0.0007227645205284926	0.0036990571305711767	-0.006581790607808623	-0.00034756020425783554	0.02571474642869378	-0.022321622869435852	-0.01093565116276175	0.00017822071358537038	0.029474837730336288	0.009098628982133752	-0.010969359099351303	0.012420918813179669	0.01728436101092296	0.013362046635263875	0.016558502259225862	0.020842287150890627	-0.015813380689089277	-0.015032508781315837	0.0419537118248808	0.01837807442536991	-0.016562146628260756	0.026987559862982572	0.013642699911033325	0.005700360790379427	-0.023028678623377145	0.006054094673632052	0.0035035556931723934	-0.010208871801631833	-0.014599216285501848	0.0010672681415586447	-0.007714232942223797	-0.0031762649174668757	-0.016334615711035273	-0.024942635099277414	-0.015534725143842644	-0.012095772791296264	-0.001303174724082449	0.0006374767217504987	0.0013472608603158564	-0.01784727156045469
ABUW_0226	-0.00427213923208469	0.0031817781343764363	-0.029862007735641186	-0.002654352451869414	-0.016722639731013848	-0.019593799374889812	0.0005914115641019977	0.01727804051065739	-0.014693928617117687	-0.010111641350634547	0.001621276598855281	0.02263978482554235	-0.019876852315811887	-0.011390701299896333	-0.022384968128265837	-0.01660553122767274	0.015396601814640339	3.3598798111691694e-06	0.02364918873879188	-0.008472213619805838	0.005153407506176805	0.007329893973343882	-3.621070864671016e-05	-0.004916810357307825	0.007301324535873872	0.01284705822784604	0.011801734539116034	7.967916834142413e-05	-0.017661744601327703	0.006746801355588556	0.019485848949886565	0.012547208684460274	-0.003539004681595902	0.0010988140728395547	0.0031096257136645723	0.004665568880242379	-0.005212996968851721	-0.005339151281026267	-0.0027717220192667092	-0.004437841216720401	0.011203465932794008	-0.000953070863362412	-0.0011472346661749878	0.016188870072724452	-0.010584420831750109	0.005496182081847129	-0.015031231428198266	-0.0021119659259059864	-5.9299181841326294e-05
ABUW_0227	-0.008962300800716139	-0.004207327069531817	-0.008626237003579056	-0.005297079782374075	-0.004716908048542146	-0.013356940318777467	0.02264070979019923	0.02947504150149302	-0.005633661117629328	-0.011568759936381297	0.012670220317525105	-0.008888951503330711	-0.005537997756776471	-0.00993696036431588	-0.009211677664313375	-0.011087587510795189	0.0024403711625680534	-0.0019185246686769708	0.031184553094658438	0.0033371542861694854	0.014068204580384724	-0.019589188099618675	0.012058067574751695	-0.003579528259160563	0.007484234018649428	-0.00508350421799979	0.005171408666584273	-0.019335644354796865	-0.00591363593303103	-0.0061336494904105565	0.035122285978810716	-0.0035836066099012827	-0.008845661486434965	-0.012314116382224094	0.009811485012016112	0.021018903464955777	-0.00823351014323494	-0.00741314712608853	-0.015788861155062436	-0.009035547064713007	-0.0114147399475796	0.006845851036017244	0.000459578876865595	-0.013973962669274002	0.008341109658620607	0.00295243217287009	-0.00726267901421808	0.00311610234798366	0.0008571407490776207
ABUW_0228	-0.007512622910770672	-0.008622261811864419	-0.007448779376871706	0.011068296855558435	0.010926159983665857	-0.0050836063514569565	0.012831314017341116	0.007975360507710954	-0.017535386116574573	-0.013371004666086421	0.009973103348302245	-0.02018940997003622	0.001893025241915935	-0.021132213747458214	-0.010109820663665128	0.0034420425818660464	-0.006558527720992004	-0.014662842756128464	0.013847566107127738	0.006533347722818049	-0.008598941078458764	-0.013268293565533728	0.00798460715956936	0.01371433026020996	0.01612908058388443	-7.116941858762957e-05	0.004979029850367761	-0.0009130339315210829	0.005506434755475631	0.010770931034475906	0.004295397904475491	0.002545783935268696	0.01791826545935533	-0.00626254729578212	0.0003470611030343303	-0.005738484137522299	-0.012140902061770703	-0.0005965925703289229	-0.018325324123955093	0.018111443757610944	-0.011860388491191781	0.010252039047557353	0.006634545199308399	0.005875824358993733	-0.008901757982006361	0.02340033086472298	-0.009349878408927825	-0.017740477135415888	-0.003359871054073622
ABUW_0229	0.010140418669438775	0.00536865345852244	0.0028129233614049144	0.008945220780850378	-0.00725264130251284	0.0029418538509944953	0.005735660583536245	-0.007243634638960343	-0.0072618861964909125	-0.01689554437128466	-0.007380974852198692	-0.008305229371996164	0.008683283109630336	0.022540869079738887	0.002399177680350969	-0.028522058290628035	-0.00935116648179606	-0.00040340872515828483	0.014584476169833724	-0.011842813744568982	-0.004476336080645643	0.0019051600293651574	-0.00040756389101517706	0.01242161021681324	0.008999657466739613	-0.004804405001301297	0.013726315160253046	0.06630077240486172	-0.011724976437113172	-0.005896567438994813	0.011551556262544485	0.0030182603447523083	-0.0011467404846994041	-0.008108049467632283	0.013881026423773424	-0.01622092539752466	-0.019949632352147334	0.013387232000773918	-0.008967884928898667	0.0073122974196100235	-0.0030099445473555915	-0.007966672132432623	0.009729632337086486	-0.007016867477797395	-0.00422360348128903	0.01360199988477654	-0.012083495873766927	0.009975046042357688	0.004158122490511736
ABUW_0230	0.007829186749677114	-0.01824190765740097	0.0032606878342760354	-0.0026409512820037614	-0.012113542949587547	0.013452576086232125	0.00391919811056905	0.013438008439738773	-0.001580663394092113	-0.005549853383032762	-0.00840981281978148	0.0049924541470062495	-0.0058628498421380215	-0.004587172946377816	-0.005181651558253746	0.006246794674868828	-0.005302420935283722	-0.006755205222806739	0.010285996394620014	-0.0012791252637622136	-0.007063696835778736	-0.006389308409254324	-0.0012298769049197012	-0.013476439545654386	0.009859364676655423	0.05964661185767453	-0.013818753751467953	0.005245490092997194	0.008806276370624195	0.003870146914434587	-0.020771807233882035	0.012158995058046053	0.003415552432312157	-0.009659799521737664	0.008180483924964933	-0.0010338442777537156	-0.016338026613690142	-0.003391215497072107	0.004123175959365274	-0.002787178437101696	0.014157764876362972	-0.012373462538669687	-0.014065627486366377	-0.005989961269552896	0.007825577975866353	0.018808774336437923	0.021472195852087095	-0.002660185831152879	0.0019644901573826275
ABUW_0232	0.0008673366042878845	0.02448567343156841	-0.00011284827343131611	-0.014435323934609653	-0.0009071790599984599	0.014912856213995634	-0.002603085597488459	-0.00883385333239149	0.003909208999767263	0.0009037988091982895	-0.00017470285606949692	-0.002785423726525188	-0.02119246168801788	-0.002550155204622329	-0.009398639282967195	-0.0002502192415452244	-0.007028949694552466	-0.0008215306477705785	0.0029764134603369502	0.006970499117457409	-0.01138883895991281	-0.002142078009839109	-0.004443495489363458	-0.00016739360135901272	-0.004217006850014438	0.01175661569306547	-0.0013183281967099362	4.4171730446089744e-05	0.0008113239579979653	0.001577913943577313	0.004462737692349791	-0.006949676537202873	3.3449245051743957e-05	-0.008352754786530348	-0.000741140534584643	-0.007955651111328602	0.0025575634243290707	0.002578471177807427	-0.0050715264902680655	-0.010563166534140151	0.006455350267219932	-0.006378719190807545	-0.0016207961140728177	0.0018128404100773003	-0.00419989986445558	0.0062467422046826974	0.004373067709840059	-0.0035246905837115084	0.008838776765320923
ABUW_0233	0.02778478840476344	0.003259324249438748	-0.002678896974836204	0.007387841288898325	-0.010549257807248025	-0.00949810933580616	0.008871696795977798	-0.0011918676445694617	-0.002365736302161962	0.1040268744322684	-0.008383180734227834	-0.006412882903663633	-0.04921241369994297	0.012913078413897924	0.003136081348012911	0.03923827531005135	0.005825684522204719	-0.033066313602642124	-0.004229893117887573	0.011855425666585168	0.07252908187333798	-0.01838018345593987	0.015608801919685894	-0.007796204998790023	0.012107053101127285	-0.0027700165202563347	-0.015185681586546282	0.011810533167516648	-0.0028323414567005896	-0.019661965921973303	-0.026359948661326783	-0.015289933378442741	0.0043018008296231685	-0.015205365191596714	0.01882076859922481	0.004305028543443754	-0.0013458289313148595	0.013104936646698056	-0.0007049061045472479	0.009289464741827262	0.005743687006952819	-0.03344985550863307	-0.002132675110741343	0.004188370522879304	-0.0058618724653624115	0.006669059945732198	0.02375325520232526	0.005069770249578877	-0.005114164624772068
ABUW_0234	-0.009881528020575727	-0.004730717738037571	-0.0004004240527315878	-0.01157965618368337	-0.013511298816176059	-0.0120587938328042	0.008972363153676347	0.0035518895490663656	-0.004973707176281847	-0.012277129489177876	-0.0030891927342854265	-0.0038696220711828804	-0.0021790717022782072	0.009759031821043433	0.00414163881324282	0.004291065815411181	-0.006990979852267292	-0.006938926787992968	0.020133482759440754	-0.007284621741454213	-0.0024342503325566504	-0.026968905911415972	0.0027985529547291266	0.001454836274796495	-0.00015778903931709952	-0.006518906763863318	-0.01648054894145	-0.001682027943950951	0.0012016886359057846	0.005756798964514246	0.0011141089004537217	0.013389383359724328	-0.03422906618256967	-0.02032964243884479	0.012804830259667338	-0.006125968091545505	-0.021787730427907537	0.0025750389138178343	-0.004440640663611332	0.0038043603052442653	0.017572716481642103	0.0004315916551894914	-0.01361568924017012	0.004676921415583661	0.0040279272418350335	-0.0019615339368578956	0.0005744103746005423	-0.0019063461096026715	6.174448058824898e-05
ABUW_0235	0.019922823954163317	-0.013220818440245601	-0.005967256818697032	0.026735179329282252	-0.009609554592111824	0.018392174137625374	0.016122151935840944	0.02244718435138722	0.0021768819905197967	0.017819588962877806	0.01718094319298016	0.01635858628808728	-0.0010530101497306153	-0.020074931719559347	0.005063530866117467	-0.04757749258061047	0.005070503777063774	-0.006117824900603833	0.026494331687461778	0.003386422819321059	0.007234525667487466	0.013544919792828125	0.029617714555908097	0.028452956453895235	0.010672150010349228	-0.008718047338000544	0.042818164994525884	0.022937824527343564	0.007371316323996787	-0.013160895284727676	0.002541080657958049	0.01178699621168882	-0.026469167686086904	-0.0011543396136860092	0.00707584286846463	0.0034473458800190417	-0.010300293988364873	0.0033241985960949594	0.018371018389739716	-0.004535012696904994	-0.02456060103627006	-0.04370396774351756	-0.06026050883154074	-0.007131006991330962	-0.0016164875025567493	-0.043012455403349935	-0.004161160129507449	-0.0015299983356501538	-0.013377574554318383
ABUW_0236	-0.003807293786150909	-0.013436602371455558	0.0008166784231580259	0.016885159313443632	-0.013178071569516461	-0.006846629623576792	-0.004328809405055328	0.0009721034219258933	-0.007433533112661483	0.004850913920055668	0.010537953626715012	0.012235035117070579	0.003806532895019829	-0.0065380033703172505	-0.015274658980183327	0.0012451642586229685	-0.004171504136193906	-0.0011666152573220367	0.00024274411895241674	0.005420622601070045	-0.00748447641790328	-0.01598293690355081	-0.004790334645806746	-0.006264972101567661	-0.01644974985127398	-0.0025036785015514506	0.014136293422999205	0.006770042857655657	0.007638221730348266	-0.006724033737684141	-0.012311723874198608	0.005199713439122011	-0.01246658696057561	-0.013408924537548382	0.009868680776979947	-0.01942939201169148	-0.007968876738857092	0.002182262029695802	0.007229902470645627	0.019444512262080833	-0.0008125750640393792	0.008347970180937326	-0.027133667485125197	-0.009495747075273585	0.017758928894877207	-0.008085491301804078	-0.004734155619857275	-0.004832747920832235	0.005845010046128066
ABUW_0237	0.04192612991110292	0.006411018683420652	-0.017192518601822793	-0.012134282564773856	0.009682033400014474	-0.0074944017239217805	0.009982819455957756	-0.02350524826643259	0.0011491187920589247	0.0640522089607935	0.008684226627403879	-0.005631670233479508	0.0321347525438056	-0.0009519653688136392	-0.023937686102921085	-0.002974205245560198	0.0036935785839829205	-0.00249297776019498	0.00041350118110291726	-0.005044469087965169	-0.006727745349878479	0.001818549518358883	0.030351793999550413	-0.016831081991072857	-0.0018885562999338735	-0.004903326262630816	0.010092508335071141	0.015710295079480973	0.004610964921905729	-0.027888240386352164	-0.003348164441276111	-0.026987651519626878	0.020945801644095458	0.026978255218055195	-0.010903899855777707	-0.02349199937146628	-0.01275980728971488	-0.014709699224031814	0.018543168364924187	-0.010865007435000183	0.00406444658558779	0.011588434577969353	0.006766574972607327	0.008311507079510203	-0.0035720484972177912	-0.008665544957064931	-0.0019077400628031164	-0.01177676883150391	0.0076643330260450886
ABUW_0238	0.00020943968320614063	-0.0026881383091992873	-0.004847209310752959	0.008657777035667488	-0.00821366778949318	-0.0021119311740077735	-0.0034421785752055873	-0.001710444286133819	0.005013899987802918	-0.006001663720661153	0.0034659066659664737	-0.003681160872197143	0.010378864640277492	-0.0028370792411455273	-0.0037312734699257665	0.005059740080272816	-0.020990809541788086	-0.007889812826363524	-0.005302224045549919	-0.01055055662158525	-0.023577832824603528	-0.016637397884349654	0.0008183466292215151	-0.0017652003807126662	0.013115679394169095	0.0038487664387628095	0.013339426217620767	-0.01566484826156218	-0.0010396039069143505	0.004027953975626106	-0.009212394132786484	-0.0017656965776893846	0.006726621398368312	0.03755396132831358	0.008317955083117317	-0.002656089159231845	-0.028850565244193254	0.00305557664575109	0.009163914610990684	-0.01123551098396588	0.00757425656827911	-0.010127282109148912	-0.01967183789233926	-0.012596717190753575	-0.00475147443430236	0.0139950359912253	0.0008450223915194658	0.007066269157682577	-0.005490607652861457
ABUW_0239	0.01957484273627279	-0.019226858217943482	-0.004361941238610318	0.011889600181659424	0.0017947296162946433	-0.014983922491030564	0.010404296948469964	0.006529296238676536	-0.009818512071102781	-0.005271239361344685	-0.00891912939439468	0.002515665781517768	-0.01243648231196296	0.008550649482169768	-0.020601072517137567	-0.007082563984517187	-0.008411052931397935	-0.012398199060878641	-0.003343490191459284	-0.021041546416556287	0.014178490160277663	0.0004107769991039748	-0.017113459305644084	-0.0155803128603507	-0.0021098136684623812	0.03731540947731827	-0.009505757191068652	-0.02918348360863305	0.0029747080958704643	0.008377653995751041	0.008319169753091427	-0.0019221469367950675	-0.0131252304302611	-0.007383885225143461	0.012921749871272006	0.04506828178024396	-0.019601687977711658	0.006724247274823521	0.0006528672938881504	-0.015937706338037323	0.004400350372226698	0.012213483391838866	0.0026533085686595076	0.01418906799349834	-0.019578398817324295	0.0015164203211434815	0.007265257366473991	0.009307245310225337	0.008650014587965603
ABUW_0240	-0.022919574091757444	-0.008645914943423476	-0.006951186165948329	0.0021545650365676267	3.7583915100868226e-05	0.016036960314211268	0.010622216966481928	0.004382372633194972	0.005686559084262882	-0.011205370376544274	-0.002905473416795139	-0.004034901109737664	-0.005120244057437614	0.005070822887340398	0.0024737767861002396	0.007643059440813504	-0.010176273094613124	-0.006975155797278848	0.003951870422009957	0.010602607371874928	0.005944487640951745	-0.015133425312286305	0.011214224272607883	0.013341387727125084	0.0002188642856683698	-0.0060548678392633	-0.02438772629776409	-0.0009964666305070228	0.0039775317176408325	0.0030690726029251407	0.004246944608097774	0.005678469674361575	0.008123294753547823	0.00015221195989482958	-0.013153236345010815	0.0045756834870864845	0.003540126892858782	-0.0015563108410877441	0.014911591640768005	-0.0077346078182919656	0.00941691043472747	-0.018678379065769996	0.008049135072341194	-0.005599528462380466	0.0047613071129992204	0.005069840320902707	-0.007366522456627125	0.016799905803970172	-0.0014437185703391588
ABUW_0241	-0.00757422495223032	-0.011150736742032407	-0.004220314799945027	-0.0032082471772178402	0.0007488344483021952	-0.0016721236023234211	-0.00020493169784985935	0.010938749520761314	0.001669023981536554	-0.013165828032307805	0.0021763513579350652	-0.008571352187308935	0.0007348247142970983	0.0036153362016699353	-0.003569999650058263	-0.01863327859054304	-0.006978551042787638	-0.005211332676907618	0.009603402632594687	0.0012701028793426921	-0.014685987497907402	0.011662010147405368	0.0013134520848308267	-0.0003674385813856345	-0.008154755829293628	-0.012437615302203251	-0.009762931298558448	-0.004260627088668094	-0.008153319509893824	-0.00036321199565009287	-0.018139149224152797	0.0019428262783939964	0.0018994179718641365	-0.009486965852445002	0.004067413066212508	-0.007789238763970108	-0.017781019664408565	0.0017182094831559329	0.005090217467614266	0.0015526067924655899	0.011616055095075848	6.296914885109119e-05	0.003377268916283002	-0.016941319202831144	-0.0023731100612572336	0.0024405923342151505	-0.0057997770217643	-0.0008393765148410335	0.004351149550821468
ABUW_0242	0.0022850049595044	0.009771229087187127	-0.002862364848087386	0.009803257349240842	-0.00144277552762805	0.007807692322190466	0.0049158130602318315	0.003413260798763113	-0.007762724223849046	-0.013385186552792114	0.002597635459689855	-0.0033647350611317917	-0.017451525135804904	0.008534337024505751	-0.010173376630747532	-0.020929877663110247	-0.0010178125442023792	0.009351906120498008	0.0036644164810710595	-0.018831773593752807	0.0024627593037157692	-0.006935230544664478	-0.00230194613461223	-0.0007571807534970711	-0.02649138934293183	0.008108610464223849	-0.016809351334113355	0.0022226502199741843	-0.0008608446408631307	0.01204215418940346	-0.015062981938814855	0.0015589878897273091	0.005365902809429385	0.014259181528693371	0.003701027966466713	-0.001128830422931048	-0.02523665318026653	-0.0059843158626692	-0.0014880233821553469	-0.00734683914567233	0.0020794307406695645	-0.0015793215278491902	0.009619953435057624	-0.004827070490714401	0.004018944122400177	0.006953793814816499	-0.0057128642890089745	0.0030069673895541274	0.0020180793834335305
ABUW_0243	0.003752670233038999	-0.0007518252863117581	-0.0047173771874642265	-0.012138693990900751	0.008365232093604007	-0.007566304687083541	-0.0030780446788661636	0.0017250204741961277	0.005377118656835779	0.019647673203446254	-0.0009296816791207128	-0.010465633994367065	0.010008118378688736	-0.008067893793176656	-0.008756411284930052	-0.028701896840843698	-0.0053528358189890235	0.0039954809572231575	0.010384688630005814	-0.0061928687843020615	0.003754601952126289	-0.007943584807603389	0.0147605417082724	0.007105194565944806	-0.005823545091919192	0.002439217313958316	0.020565292529783837	0.017468969978366885	-0.010970584495545934	0.019218955062293673	-0.004008066588537374	-0.037271304537189104	-0.013336622039980688	0.010761653443171456	-0.018798804909041334	0.002856433648217306	-0.015106982353658305	-0.004797165108663063	-0.014865738397282667	-0.00972747491379446	0.012260691971446353	0.012458037551327019	0.03198977976323696	-0.009431735302165638	-0.0076528403601839835	0.008510760167249696	0.0017415505324051101	0.02036501500589446	0.006128592032410909
ABUW_0244	-0.0044272784825942985	0.011437956387727924	-0.023014761358430804	-0.005128391235545273	-0.006393064619859001	0.013037841112418262	-0.003433210068429966	-0.009685619706448876	-0.005541537041280586	-0.0038771461400975583	0.006321938765116655	-0.023858677818916416	0.024204477698756978	0.01011255260335119	0.00221958963603508	-0.011954135250291013	-0.005920193138118741	-3.810658402290785e-05	0.032566216514965746	-0.012849870283117458	-0.001309424414327686	0.0010069244332707656	0.0052990279226318585	0.01765487276297949	0.027288833087939227	-0.010008769400129902	0.0102929495110021	-0.009678779486433193	-0.003640105576764781	-0.007213074278037831	-0.017184305577405065	-0.006110730275392583	0.020002073545848664	-0.00057652156774756	-0.007160935617302047	0.01334435234937214	-0.012435014043358974	-0.0003632907096278946	0.004606879135760358	-0.00155056685852148	0.00847006372144338	-0.003970054973502998	-0.00726370559108387	-0.016552370532507018	0.006024571186225547	-0.0057133636075188225	-0.0024563930929758487	0.006790689156371259	0.015383074374316116
ABUW_0245	0.008221550779251281	-0.013042017504154187	-0.00970676162522795	0.00795091083286688	-0.013178120580894657	-0.010069401610365862	0.01223906816755017	0.012141578938863981	-0.012999368005078102	-0.0011827921081174772	-0.002103347535890715	0.012383833830802134	-0.01364764524118448	-0.0037506692956363547	-0.015169585050960171	-0.021985927105515585	-0.0008036786690262389	0.0024731491022941016	0.0106095780073563	0.022230891630773873	-0.0057858857265967205	-0.005054985271401197	0.0002862852520608836	0.01748039429297209	0.04253782633507158	0.014776357811068903	-0.009323937614586374	0.005532964773972133	-0.0022002761038407014	0.0019477887926612858	-0.030346922358371574	0.003071924365333483	0.009794377974246364	-0.012630812525602551	0.01059825129444796	0.002837357672146371	0.0012525872403690414	0.01613986951963021	-0.022236582199947744	0.004832680181304831	-0.0032580154302606574	-0.01009452064608625	4.999577052095809e-05	0.0054351976667897485	-0.0001743553522915607	-0.004049525302440354	-0.0036261064164397195	-0.02881966888909289	-0.0027456737942711936
ABUW_0246	-0.01051122236434469	-0.006278161830160942	-0.0122138855042881	-0.010572191597924083	-0.004412638812792915	0.026323506069616764	0.019150875299996775	-0.010220935766171491	-0.0037505548235879597	-0.0033697984071464964	-0.01868420976145868	0.0017532526786273198	-0.008792219545264535	0.0005052786917234842	-0.012380990075569271	-0.0010808666048926483	0.0005796192056223866	0.004074903035036481	0.013372225694600637	-0.008070391608546083	0.005865399568103237	-0.001193470209667139	-0.010514531974217985	0.005459155766481445	0.007720732753605415	0.0022581133557457883	-0.027260031379703068	0.009330089421051173	0.0003312411798508688	0.019707106200999826	0.010030285288003827	-0.004202720260355684	0.004493145393017617	-0.0054427840418355454	-0.0016635297139067817	-0.009404643589731415	-5.843467988535065e-05	-0.006033607595884326	0.025825953827662146	-0.005496090091614694	-0.017276253915201698	0.0004727387976230616	0.008682933424607717	-0.0014392821119618546	-0.008793732096383481	0.0058866473595453155	0.005118941656365333	-0.012653656072676395	-0.007269676491878893
ABUW_0247	0.003010898832276533	-0.011009684873466912	0.017185463837599488	5.153790567190566e-06	-0.007260875440176077	0.000982801841879728	-0.010086399357361915	0.0018920276088046698	-0.00014334430092700673	-0.016745691817584125	-0.0009637855486719353	0.0031963047608672677	0.001895135806271889	-0.0019309850358289707	-0.003820896018453913	-0.0007084797797619058	-0.008965614284251723	-0.006227634363124655	0.004094303917975769	-0.02681204972865411	-0.0010530420605107337	-0.00882766478931707	-0.005363696188198284	0.008866783115089984	0.005224322660875848	-0.0030762015745797204	-0.0036556658119040754	-0.006578784469219496	-0.016626559066179256	-0.01477735205612454	0.015311673229431692	0.01460500578503046	-0.006429233857184036	0.0026665743127197933	0.01363617135729747	-0.007297464309915209	-0.017964133336399003	0.002556683393413443	-0.012435069909256974	-0.00813964483072485	-0.008581772961118462	-0.017285096373475875	-0.004754364339511635	-0.021738067219949083	0.0047516931853726985	0.010769079248452103	0.004243311879103725	0.005702397608641141	0.007649903979801828
ABUW_0248	0.009427672368449734	-0.004678639885067096	0.00400466633405261	-0.008205801981108329	-0.0019240343709219657	0.008038348026869641	0.0020420891561513392	-0.0197594207507083	0.002092307606353707	0.03049464161737357	-0.0045260624226953275	-0.007841869048629243	0.034185065251352835	-0.0026714684868362785	0.013806384637163948	0.031722491089635256	-0.0020111274366181554	0.006554820130950152	7.06913572212589e-05	0.012264669101810871	-0.008454906064078737	0.006602064254955491	0.00874922632292475	-0.0012991251099038188	-0.014214860388855579	-0.01465733524989482	0.006454263165039392	-0.0016611229459077283	0.006483124896588692	0.00565746584268684	-0.017418184690780783	0.03148337179253938	0.0123769236149352	0.005170720007866673	-0.00564752080024417	0.004720766964630033	-0.005063417668137865	-0.01046149331166784	-0.022436285039223285	-0.020579949244732748	-0.0003969582258503273	0.01695304785372355	0.038739178504103064	-0.008298162294982783	-0.0017509260406682633	-0.0012268397621967321	-0.0063668255824619316	0.011311909846463804	-5.381410935772797e-05
ABUW_0249	-0.008791949824197766	0.027852338104091396	-0.007014046234034526	-0.006030337292261196	-0.005979274713967507	0.0007986988814581491	-0.010469579446420088	-0.002174586685118363	0.0030678157214437886	-0.006240937290137233	-0.002162348607226286	0.011705533439930365	0.0049657552292149305	0.0019930311741918044	-0.005176551336527231	0.0010317369719684904	-0.008023353152775057	-0.0076141985790781595	0.009070169447828345	-0.010120482701086118	0.014829521504305715	-0.0026703193885283683	0.0044143665946351236	0.0018817246894210606	0.014739290053093003	0.00019772550485917703	0.00040044516246326173	0.0025913663574822555	-0.00028744346891215934	-0.006753597702050049	0.0024976544346158314	0.004434733665458868	-0.0042145138768678965	0.0018906143426269456	-0.015164426246762714	-0.00146934851961388	0.005977833077409405	-0.004173931714867076	0.006198600359436668	-0.007164727789892257	0.02413154401288543	-0.013903940946510294	-0.005249617856790301	0.005502347260234978	0.006126222044655296	-0.004738909836327739	0.0034975123232777205	-0.009696646818191731	-0.005195831259298548
ABUW_0250	-0.009105192937171006	0.005216765031719251	0.0031992636408200927	-0.003106389139344355	0.0022505009690708356	0.0022989724265528536	-0.009123380316785317	0.0030153680188879537	-0.003260828559170491	-0.0032655706578274234	-0.006144791801014008	0.009933838666992186	0.005899454699845672	0.002400366535150494	-0.007138373460445029	0.0056202243332677685	-0.007504632641953058	-0.002956552637623994	0.0059290841698274276	-0.0011539865811342007	-0.005240148890561164	-0.0008909546954280677	-0.0003079367546293661	0.0025891486785004124	0.006259948038419095	0.0075175211214375745	0.005171798241394506	-0.0033236963119721978	-0.018628197282211028	-0.0030562746785864916	0.0024931718415161785	-0.007892619487650248	-0.004031001448815733	-0.0012365201398088763	-0.01783670136911791	-0.006395485757372097	0.015677631608518556	-0.0013190561907549725	-0.0018896627573494723	-0.002780291668223478	0.009561584751959408	0.0007585061031933863	0.0024651511613119027	-0.005451101154281156	-0.0022044190049124147	0.007043806987767237	0.0005188306261987816	0.0021829477434307278	-0.0008713927963360305
ABUW_0251	-0.010807983548860992	-0.006940450891974299	0.008575642769839603	0.019156590294546083	-0.0001753447604297901	0.02419966307937444	-0.013852589284501237	-0.002247570955002061	0.000238513612527164	0.005092480739243468	-0.0021655253682550776	-0.012031055881595332	0.00946842580813057	0.020754576986244434	-0.0017437493685459188	-0.010774811431205065	-0.009678169678002429	-0.0057398191223585636	0.003981142649330865	-0.0018573559548097978	-0.001841631571991507	-0.01742077803450952	0.009543456309224055	-0.005156980669598657	-0.010396691371774847	0.03443627179898717	-0.008335596471692385	-0.004396727062592811	-0.013984352556413913	-0.001797964114109453	0.004208414043078012	0.00208219326158652	0.000994951795071027	0.011820649935514715	-0.005630535793761429	-0.014180237974810899	-0.016168536205723453	0.006314022540653048	-0.00016017430925901303	0.002414017779257524	-0.007479703416053605	-0.004665045654827279	0.016594436248395125	-0.016414984172243508	0.007872989319138442	0.013573793406639504	-0.015717451326019514	0.023421332574942954	0.0005129759455557364
ABUW_0254	-0.0021330845268826373	-0.02854194100402138	0.004435027170972984	0.0057078750788168535	-0.005642605073829009	0.011031774102050054	-0.007998841479775289	-0.02339393918698098	-0.008040338475555367	0.010498791431057817	-0.010926268914766358	0.0008367586679048951	0.008758424010397139	-0.004933045505757324	-0.004510775452415825	0.00736711048891562	-0.0068945454054017054	-0.0019776479148955893	0.0017577603285400523	0.009261445292756111	-0.006588859993995333	-0.00046650188030329665	0.008634709743965675	0.00012088714669829232	0.01604334946937853	-0.010375785529481003	-0.011166793887329338	0.0035173820978720727	0.005121243206077469	-0.0220944643790631	-0.013350190634966699	-0.0028390706357090565	0.02739495311987568	0.0009702676165314293	0.005777822801636548	0.012853088015910378	-0.01596719323559677	0.0035695031195132985	0.012652098379731974	-0.01532886868217803	0.015954855024132485	-0.0004851795821475432	0.0031310241751882923	-0.0032924612984625125	0.018676171700383902	-0.026740181924853994	-0.005068449186537902	0.0028028120621987783	6.282582922127342e-05
ABUW_0255	-0.0043063315476597	-0.012485998716723488	0.006819205052962946	0.012597768624609883	-0.0030488547098693054	-0.09291880142636019	-0.011216368187960702	-0.006202756070449294	0.006657175038064435	-0.0011075220434292503	-0.004322019123890856	-0.01685335083606745	-0.007654787013563192	0.0018362634768983384	0.001137301889383051	-0.016140805276077575	-0.006131723889701033	0.00650443328369423	0.0028511242829113792	0.023178843758134816	-0.001089394087000578	0.005159562220764882	-0.01004812474061826	0.009674077409150848	0.005662342607261293	0.0013014253952842588	-0.006620189843263185	-0.01072270695454781	0.0033950615246066745	-0.01609922096028848	-0.007044813538396978	-0.006434749840984953	0.006585488299985152	0.05069319225613321	0.04497966362388181	0.006645345856684306	0.009777416590558854	0.006845528971798603	-0.008270471378877901	0.010395773441237014	0.007259693354855124	-0.010524972376823752	0.029048120700357682	-0.003908666900157238	0.002661334780530868	-0.048598188676326856	-0.01403499068586233	-0.00036415512049759173	-0.01984632701560459
ABUW_0256	0.0026635216204477187	0.0018219462870849013	0.005104443702804788	-0.0047854659451999305	0.002404232584617939	-0.008333521742314177	-0.015561603138361446	0.010235802960603845	0.004514624289605047	-0.005171522600743838	0.0007666840587016904	0.019630830061740916	0.016958505386868987	0.003537993554567818	0.022778611991920338	-0.008542692778327934	-0.004327857210899428	-0.007304460808788482	-0.008642769138698835	-0.008107609404878835	-0.007852811043504543	-0.021127183467326796	0.010120506924054157	-0.0012034765092550012	-0.016484165963778483	-0.009293636833941098	-0.008010428978556743	-0.007713789289608389	-0.01041499613130565	-0.0056458593026601665	-0.020598585110105115	0.011496980261044669	-0.023617243693318194	-0.003972846628710705	-0.003353590379784642	-0.002674053929005489	-0.021032145741850628	-0.004032616682278848	0.015050882392923199	-0.0008679233431125015	0.008966044150056258	-0.01593258125908572	-0.009587509451589725	0.005708973223094857	-0.0020108083888700627	0.001358042325967941	-0.00475387984972931	-0.004413984984641098	0.002076762172896771
ABUW_0257	-0.019313468660965286	0.006512648076080335	0.00758684995622775	-0.0017372995623120009	0.0014062749269852387	-0.007927153340135709	-0.013332549250369276	0.013246751872926985	0.0006918063741116076	0.006348320164750415	0.003978562642689107	0.0018948363889874048	0.0027556359770675425	-0.004477044931359811	0.010989691467904555	-0.004009447286691755	-0.00265759853115862	-0.002216362699217634	0.010899370374981144	0.005305390289887784	-0.007436439446554716	-0.029014946809652407	0.014231308433247124	0.00016060735433991136	-0.006980394489177805	-0.0036367753376197577	-0.012337407907637718	-0.003606563479225544	-0.0034987315526129777	-0.008628888140083031	-0.006334465390207339	0.005121331276869057	-0.01236799034632402	0.0025824565747535667	0.0008378448856911636	-0.005233672088110385	-0.021885467109744504	-0.0055278888746630415	-0.0030828118856102327	0.000952280588718759	0.00828276303487805	-0.011215161966224461	0.003491739640215402	-0.001757881190361175	0.0031492817103898887	0.0007420683346289097	-0.0020090264998683135	-0.003427141592823658	-0.005249967941473011
ABUW_0258	-0.009161211506611758	0.006130328115488816	0.0013170085134464465	0.002402375600022113	-0.0005866149589603203	-0.0014715393997906446	-0.014301433785795712	-0.0014576591201262124	-0.0012381163710107554	0.006743452692189793	0.004215312013991728	-0.0006319701465495417	0.007491768636063033	-0.005732851799188568	0.006103111798740244	0.01064872223142166	-0.0030895117348434553	-0.0020231335817373344	0.010709554390652673	0.011488047700014324	0.0014059727337388825	0.011989241634087046	0.001601278669345293	-0.0036999197851095606	-0.0026248190194915364	-0.0017449951213412331	0.00252634104180209	-0.0002319754980398411	-0.0016241109673068139	-0.006696439598438405	-0.015118914371557973	0.00927905998779053	0.005770572741432464	-0.009238306225369353	0.005378566478988901	-0.00012430079203002388	0.0009375197182957198	-0.004246709000215451	-0.002253330255185482	-0.005498844775908851	0.015454102864526989	-0.0011630805321888214	0.0027368366144392194	-0.0025096579667219024	0.0014216505948944724	0.0025143728961662362	-0.005873765627085582	-0.007117375917829772	0.006366882126130026
ABUW_0259	0.024196470710639937	0.06176451102184162	0.006189494652593591	-0.015913897453279428	-0.0003745693443994981	0.002319003704231514	0.004508253580589246	-0.005185374734607285	-0.009415167513362955	0.0762112581400392	-0.02424533374944369	0.022072898193847057	0.0002150465743569205	-0.006482066837427281	0.012184207033833357	-0.013935984980647352	0.0012457260272588234	-0.10698730358790817	0.0014741443436691094	0.0006847028668322067	0.0017355719689281196	-0.011442996187792497	0.004087666971928596	0.013661538440813567	-0.0010521730932772993	0.013211170584056854	0.003782326315618522	0.0019025237002321552	-0.032500030982198475	0.019734612823072126	-0.03139150290443537	0.021606132267230075	0.021178079179971852	-0.0033630053445320436	-0.005074122841005746	-0.04701983970372926	-0.010743015170143304	-0.01844283325772062	0.009401083931951472	-0.030245890356027757	-0.019530746878801974	0.00861310294911666	0.052719288725080395	-0.0178555324011309	-0.0065006949646692486	0.011429560026466203	-0.04974763836949109	0.045839536866066954	-0.002307194374983528
ABUW_0260	-0.01274481196407521	-0.010189119602678114	0.02335404432818375	0.045654087169585286	-0.007263585274918295	0.006697141504642168	0.008451056124425935	-0.025449289574573347	-0.012489131119598991	0.002159111624349885	-0.012623540217191542	-0.006805085709664566	-0.015633402941883447	0.0020693257682299604	-0.011389497564330567	-0.001972798578408025	0.021817832267661593	0.010824687805067162	0.04235804401680083	-0.015104394901323641	-0.0254357932484488	0.043087042967531256	-0.01772547705618356	0.005379983875219229	0.01030037398957968	-0.009874491590750312	0.004753198756996492	-0.01336078989895871	-0.01655981193819096	0.00669892406546855	-0.02712928075257513	0.0017373871016561192	-0.0032171213669288153	0.016766353968622475	0.020434836539411468	0.0017416178319784059	0.03669243258612726	-0.025801590265410734	0.004851911622267568	-0.003963538207097921	0.023204182797163346	-0.021147299594440613	-0.010072680185139384	-1.4936622964906517e-05	0.01855295952480585	-0.0018609093399619256	0.025074000670779133	0.010885257089174214	0.018627407103474755
ABUW_0261	0.011236048923026418	0.00965582958152165	0.005835297465155475	0.005304364202581279	-0.009843296899146653	-0.006240754002206358	-0.0020374589585830188	0.03336220232485063	0.007891076802464047	0.0022015146219511	-0.003463030101876198	-0.01360950415419948	0.0026113254274557473	-0.005235069783847039	-0.004426911141860302	-2.4408523232816985e-05	-0.00196878382697067	0.005782829511348714	0.009217126482931293	0.007063037490955914	-0.005011700826953413	-0.010447516913435647	-0.000634568001226098	0.005267395901258661	0.009183447651367584	-0.006646680886094404	0.0013226123105810031	-0.01415014573328788	-0.007327873740962218	0.0066958503098319055	-0.00108618214620719	0.0004355794672526262	0.02143540113007862	-0.0023183429061298874	0.0010335484924119385	-0.0037234862061902452	-0.006953300565277613	-0.005751366835965881	-0.00508323724858519	-0.0029226224770971844	2.8855350039204505e-05	-0.003342444392248972	-0.02636770868888777	-0.0034512115205351667	0.004938545157112836	-0.0020670726067788664	0.017499918831201014	0.02072764115639789	0.021596631618695253
ABUW_0262	0.003977622198863133	0.016609574452638432	-0.0031970239435662505	-0.0022214005106686485	-0.004278969595343145	0.0028709626178772918	-0.011478227543333655	-0.021623926587063674	0.004405424731834137	-0.010370826026598117	-0.006578657439933146	0.0021661261269487224	-0.0018284667254488398	-0.005097503419352024	0.0012135305516232672	-0.010360935636640303	-0.009405852379601202	0.0061957714581139375	-0.002504235002245319	0.003437993834149441	-0.00493096862872661	0.028052203489739733	0.02091259438427887	-0.004546213199744046	0.014830908226006398	0.0021633352798195293	-0.011658125949639898	0.0013043867957585585	-0.0024662627982139033	0.00012030369887321592	0.0017014406783760936	-0.008180601292940803	0.0009272177148214136	-0.004224967086430313	-0.005290224445447741	-0.005282317208217479	-0.009507332489805323	0.007097435025475481	-0.003254702299550902	-0.015853774217115358	-0.002052224365847245	0.012187858505861317	0.01126155949310445	-0.0011819131830164765	-0.0005642299630879578	0.00038563910188194224	0.0009612675955317691	0.0007190104710469523	0.004587286165386181
ABUW_0263	-0.0027754379338692983	-0.02232016499780271	-0.0019385792203510399	-0.01798597445368768	0.006819163965111913	-0.0025841486700593818	0.011278142492103238	0.012677114725013887	-0.001991154028799279	0.011126261638769064	-0.012949571870916735	-0.022827098654902973	0.035768213425907705	-0.0027379992490002814	-0.03340662065685446	-0.01234805315294906	0.004356766989065179	0.01510419793638674	0.017845806149696754	-0.0064526904845112545	0.002881422851541846	-0.023771407742439753	0.018580071251386058	-0.004434132579722637	-0.02270763928970746	-0.002959896969078202	-0.023064828962897705	-0.008074660788643074	0.002166274413612336	0.007034215456779778	-0.025232631071241313	0.024454588886593763	-0.040552297245249794	0.0020481181366037867	0.0024076413613693276	-0.0057400024122022265	-0.009173071671507186	-0.021671006267777786	-0.005069109620370607	0.012562216015642516	0.013519001166380303	0.0020152639106820335	0.004504024460401786	-0.0013740827213994313	0.0009997703887204114	0.0003126949706444168	0.0018569973000540573	0.016606250578598197	-0.01424685240308578
ABUW_0264	0.00768197832956445	0.012423256904737492	-0.013412814180894463	-0.01343492759632193	0.008636122406447904	0.0099267938785139	-0.0049657262252802035	-0.00043509715061435374	0.004094520279959642	0.0043166438255904365	0.0033570962773565222	-0.007944012812205421	0.010046306060104647	0.008879598020214234	0.000395512639082651	-0.012869070788309813	0.001277957757883805	-0.00230824883443784	0.011325677836671634	-0.01662023755347015	-0.00557326976217665	-0.011062161022854672	0.016661708858965476	0.012681185819776598	-0.0016477899509466404	-0.0009169687988393655	0.029520615445679205	0.006818020864815738	-0.005372897529112769	-0.0024960121443763318	-0.010805268421666925	-0.008480266990679079	-0.0016780343802288837	0.005317434196708144	-0.00634751815901902	0.003499935768529531	0.00012475559281606376	-0.009220181787406436	0.007491585416149942	-0.005534918404671599	0.005159106218413022	-0.006604761565478575	-0.014926033255029563	-0.017807756109089003	0.001757294645354056	0.005016669011125554	0.013955650152765184	-0.0011277695188074682	-0.006702284024094745
ABUW_0265	-0.018357593075902658	0.008107246249377711	0.018489380481787342	-0.006324377412912346	-0.0429870123811165	-0.0163683247244756	-0.0031574248415402167	0.010226014278775342	-0.007318393191250534	-0.008973389239418171	-0.0013799414985759394	-0.007745950067375163	-0.01569173622593452	-0.013692606248018132	0.002968647093329967	0.00032650845312013634	-0.0010030609560699641	-0.0032310171772583023	0.0080605436877315	0.011218429823535436	0.0038587885629034102	-0.015138784802353455	0.006940277996050156	0.020470093733694072	-0.021938918285272925	-0.0009488883924933228	0.0015258991361330894	-0.012169004624998085	0.0037949226620091077	0.004638536502342245	0.0033770164895220345	-0.00032470951225672945	0.004160937639706764	-0.0057723411800309965	-0.005320250285282787	-0.009662985968777398	-0.004125275227568359	-0.008765946935228698	0.002540105874173002	-0.006197712396197089	0.00907443087695844	-0.04287028447588862	0.011622725434620397	-0.003165832767308069	-0.0034301505998125194	-0.013671163157045222	-0.0009920434724955483	-0.000512394255747681	0.001961789110605111
ABUW_0266	0.004727971363830158	0.022284864784432964	0.007182198657683163	-0.01728363379569435	-0.039164814676329936	0.015346673654088134	-0.01300882491184888	0.011182261598966292	0.00117489521371467	0.0023335009944610795	0.004338900638730351	-0.01703435260241007	-0.004337352756245258	0.002101977101987568	-0.0004383709447801102	0.0010213914462541263	-0.012296066598202865	-0.002379606274114322	-0.014303750876944266	0.002451566308694435	0.003585236629581619	-0.019091807364216857	-0.0018911145170882673	0.03850110114938593	-0.009121527298529143	0.0001400806387970606	0.03359361892128232	-0.006290247054757524	0.027839813606980894	-0.016561747245418063	-0.0040190668435569725	0.014862163990769816	-0.0052526055630699375	0.01179394470205873	0.006795177247177981	-0.022967167619498227	0.0017961848312632162	-0.0029322066384939584	-0.01251477656721332	-0.01796920602389902	0.03808876776419121	-0.01553555969216853	-0.016727644748232545	-0.002518585457730555	-0.006276344628543574	0.013081804116717494	-0.027005667651656146	0.02725470104217798	0.013402302491305402
ABUW_0267	-0.0041860883241852526	0.007263703746993078	0.01293346031713093	-0.010358845532772547	-0.02270212297516311	-7.118524465851886e-05	0.013428957251176786	0.01894586800290214	-0.004727311139799105	-0.0023397147718224485	-0.000991682660191336	0.006424652151172216	-0.009587465940144023	0.00420039264667618	0.003703898944839798	0.001796694792050826	-0.008066861383248062	0.0053902522328731365	-0.00530102729020464	-0.008680646201843957	0.007682758897377815	-2.1658857496375737e-06	-0.011909728176049144	0.024246396373616613	-0.03255995983709297	0.021160274156234254	0.0025461718081985244	-0.023149731078557292	0.01952297029711339	-0.01348580550186246	-0.003943894552238979	0.014445591460033878	-0.010173922850029849	-0.009441754648221341	0.001931639918587698	-0.004201930578691842	-0.008826958893932722	-0.004367109768554731	-0.00867015821276953	-0.006535362985925	0.04012955335758261	-0.02091991955704239	-0.015711964073044055	-0.005440988587917902	-0.0048462298904760875	0.00679732725604361	-0.05435274907791757	-0.002532370497847832	0.010383835244681441
ABUW_0268	-0.008705333181930236	0.02128365559142812	0.009727632412285303	-0.00762617633213725	-0.02808976501994732	-0.002667358314834417	0.00152147641949683	0.006795770172912557	0.01158809044912785	-0.0017461405962436389	-0.006218016513410901	-0.0021732345317264103	-0.009680269886977786	0.009224110803366728	0.0014806820740221995	0.006397750637027996	-0.012565849204823122	-0.002187137803507053	0.0017118729383533823	0.0027639074485793793	-0.0012649126772509983	-0.003351697221272741	-0.0036228843541487644	0.007912775363755419	-0.004874731837332671	0.013363825847481277	0.01000689841512856	-0.0023315912712552657	0.01624836551133618	0.0040447164251978685	0.0011993961801742262	0.017170225982332234	0.0013209446022338118	-0.00866249784634869	-0.0034714342392951503	-0.028805165732758327	-0.017367419016946453	0.0075605032574840025	0.0005288129011412603	-0.009324780990477092	0.01826136624442599	-0.0006824773762491273	-0.012172764288452539	-0.0046397164510933436	0.0007473743934674535	0.011228083285664277	-0.026140229940615163	0.015881104913057137	-0.0013758756983652171
ABUW_0269	-0.007926019119669496	0.019864773001943423	0.016448911065822244	-0.005990500587348188	-0.0076348214036364125	-0.0022671032078650775	-0.008715981265182077	-0.0034467284724392123	0.000833725713278753	0.021686738252318535	0.003384880841047969	0.005002876311195288	0.007561962408943379	-0.006853030121041969	-0.0008519625834975471	-0.018271562209154685	-0.0071691737467057615	-0.0027712788712835135	7.39664320040517e-05	-0.00907319125191645	0.005486722006715611	0.0011343562653766436	-0.008035852246575674	0.008837741841864356	-0.004960888331440516	-0.0019878591903828065	0.0038526329696704797	-0.0005550479191529857	0.004153184764110911	-0.0018969315452192046	0.0006362487973576887	0.013193294382949807	-0.005379062840794977	0.00018500477224788912	-0.004168240888963045	0.0019484842310087166	-0.01632346002996945	-0.0013565520843194818	0.004003879387612123	-0.00070835452748643	-0.0032799741671751467	-0.0018411190692628032	0.019870846309801418	-0.011797032788343948	-0.0002669583929097324	-0.0032635215580614904	0.0017983251545188315	0.011410865146967606	-0.004834816232567499
ABUW_0270	0.0012320652939421409	-0.007423531672743621	0.0037992704804458476	-0.004857851751058557	-2.2116045138672693e-05	-0.005420958280164871	0.008110030468042047	0.002426532644435791	-0.0020306018122831005	0.004472757484331871	-8.138859098995123e-05	0.0036319192336433342	-0.0015270142354249915	0.001766124326857308	-0.00033390835443326464	-0.009509663220154486	0.0002638178405514714	-0.0029443449191661024	0.015680111982481284	0.011503393953310997	-0.017237772333565184	-0.007229642355619579	0.00338327753057926	-0.01558971420347661	-0.008672640257199202	-0.004583214439151157	0.01966750939493378	-0.004986751708252847	-0.011026345448909769	0.006354881991673742	-0.00433148924508621	-0.012263912690211279	-0.023330826212637167	0.004940730478711116	-0.026998190875288933	-0.008991617612481935	-0.004076530630279176	0.008563792644812674	0.013375774569963937	-0.010325840555587454	-0.00531838334038791	-0.0047111534190236145	-0.02591945079705091	0.00013353161052130297	0.0005671211288657257	0.0057900619866780535	-0.003551258107374583	-0.006330276324787202	-0.008349453617231734
ABUW_0271	0.010166845680479437	-0.0036308180769123654	-0.001632098263355115	0.0028499028328932575	-0.006339641022807497	0.0010704380148171704	0.0069416625220867605	-0.0006478974840633642	-0.0038218662797753307	-0.0023877600944430884	-0.0018381192287502033	-0.012131117921914243	-0.003455253230606972	-0.0007751378250244553	-0.0015123440064441767	0.010269686074043523	-0.009516812509686955	-0.004084042666464059	0.013316514448660409	-0.0015074823815527326	0.005456872977740229	-0.031245357816281273	-0.00177911219990842	-0.0018746465790978146	0.015198646392549042	0.03182046503800574	-0.010015241485024301	-0.0075116238762026576	0.0003858074552092283	-0.002143827382643459	-0.005013041142552091	0.001435192806659938	0.002064776236837847	0.030620551916102384	0.0025337725933260056	0.000499877111275067	-0.016719585013683164	0.0035154804774042924	-0.0030777369045013386	-0.006005644751062633	0.0021873504109541993	0.0013016641353577902	0.008158728507176307	-0.018226281615407455	-0.004067273754444459	0.002734683775078786	0.008268261666243658	0.011730361593977027	0.004702121947816135
ABUW_0274	0.02414972869169072	-0.007931907362021616	-0.006984476658962353	-0.010948969020372668	-0.000415487616719444	-0.010065664706267893	0.004315662220506917	-0.0009185476314596877	-0.012101336044388953	-0.009943845865997425	0.009267659837592366	-0.0038398518672068814	-0.0004631026877272525	0.006522377758896456	-0.0017569813912971554	0.01957575648452253	-0.014777001086139281	0.011324286984194933	-0.002195492282029483	-0.011690225126849668	0.008661945543539004	0.0037085060280677967	0.004331702263541666	-0.005388266789199385	0.006733076226740598	-0.0281235161176822	0.03597041792955142	0.03358451496783562	-0.00037258037117957055	-0.01599770761973229	-0.01945286639098017	0.012060421329780545	0.00021045394701533774	-0.030460349288893313	0.026027463026734386	-0.02302526503313297	-0.03773528736066713	0.010087416244655128	0.006809766340680773	0.0024252286678084264	-0.01898630456632026	0.006145607710270776	-0.005142920564462623	0.013739439407757488	-0.015752025743891628	0.0013533950580376037	0.0002183275817505012	0.0032453172282696564	0.0048021204844768545
ABUW_0275	0.007053191154098097	-0.006972115917102433	-0.009280583300668636	-0.0053179816521325245	0.005029319663551388	0.014750228602634056	-0.006885939444711042	-0.003446859066823753	-0.005741798085548934	-0.018400954287420578	-0.0036553829462271635	-0.010061921591636276	0.010933875080669866	-0.0072868602305901226	0.0024417032850083324	0.009350504554866482	-0.00695221983025577	-0.006595236018140755	-0.003718068979240952	-0.009635387771811773	0.004457413882400013	0.022511112612649584	0.01503130351412631	-0.0035921486156513488	0.0025444957221642224	-0.012370420020828783	0.010644211416138877	-0.0035065811711812527	-0.006160540960543513	-0.007392242320090943	0.0011519130950323339	0.001305040070986375	-0.018468609010885085	0.013622037645663356	-0.004036399508460002	-0.00283093531162964	0.027367847126179366	-0.001907652836572864	-0.010695591505567608	0.01610415549230984	0.027634608816659356	-0.0030669528193627326	-0.014597433886295624	0.01003348512147388	-0.008738756682507202	-0.021207644243320077	0.00508287398909691	0.0027081120260833893	-0.01124195432940977
ABUW_0278	-0.00910932947722794	0.0009361963419377264	0.005013235842935222	-0.007032145719525749	0.006237864096181519	-0.002705721829513278	0.015624360150446355	-0.012021002675792609	0.002088497348079652	-0.003286305839457881	-0.010431479653002644	-0.008619772504422646	0.01926505407540792	0.0008270263555763621	0.00555725719310035	-0.0050702858511922745	-0.001959201222477948	0.0072667577623563824	0.006400971278340054	-0.002023249135554767	-0.004063703395592903	0.015147726246891419	0.01137921339115093	0.0022120833740668206	0.0011404509891402225	-0.005854929704365221	-0.002494370468872951	-0.010411270739090041	-0.0034949160402617868	0.0014203471601558588	0.001958027746609398	-0.011689171507663527	0.0007840488680045299	-0.0033153185995381793	0.0005682482943066422	0.0009363640102264932	0.0020798452504773007	0.0005289648635701023	-0.004027393165477987	0.003336089354987197	-0.008025235103179823	0.0027829120826605488	-0.008151522830397759	0.0007003667757147548	-0.0052226987103486675	0.005464982758008626	-0.010299948984176986	0.002490258495096313	0.008090616148711777
ABUW_0279	0.0020644115358204726	-0.0020663191522605133	-0.025549612358845376	-0.0018406001087410179	-0.0037314413840490107	-0.008122117207787443	0.0024392183165936276	-0.00705605747128922	0.0035835062556954316	0.003348370434535689	-0.004025802827989127	-0.029039132757744564	0.035490522553169535	-0.0038411279637148147	-0.005725670408123536	0.000969512917078279	-0.003077191520545977	0.006514836451846251	0.002243159604289095	-0.003827124610437122	-0.00032816686564292585	-0.00929490138094481	0.00967778953779982	0.011748823248367693	0.011121195328081826	-0.0026369159821765255	0.0024792032662123375	0.007856318898279539	0.01702729898040887	-0.00016623147604493828	0.01809631090076455	-0.03329790117268353	-0.012763427619776944	0.0046895935483780736	0.003870845819610343	0.014710658219601195	-0.020010855741921456	-0.010576751970282208	-0.00023070251565639394	-0.012569623424343266	0.01334034369658822	0.012517708556393496	0.009967816177135479	0.0026208629454798505	-0.0032501294576880438	-0.016332943109846364	0.005559918862974274	0.008558645300885077	0.01706432004000381
ABUW_0280	-0.010776703187649351	-0.010401326346787598	-0.011563033664210487	-0.001914081088345105	0.005203322297157361	0.004503349918984192	0.003867567953220325	0.08054650777574729	-0.007954331974325992	0.0035538435278394524	-0.009494851799371044	0.012274408522364076	0.011033673475480345	0.009265502607418706	-0.014623244500200867	0.0012047961153622056	-0.0002572530593858858	0.012020331719546593	0.018240669241074366	-0.009971228363128436	-0.024480668327326805	-0.01813341718735998	0.007208813830571379	0.00542779497678761	0.011616252242778246	0.00781901519750725	-0.0017572929240494597	0.001843966641266847	-0.0098299731263529	0.0053874079234747015	-0.0042353380594534985	-0.009940184082773192	-0.010781517386217689	0.004997963137036394	-0.015717311460773133	0.005567392631463649	-0.003086799114739233	-0.007788584965072268	-0.006943962263213763	0.0015273879789757742	0.024158926694051758	-0.001563934131077645	-0.008450370258508444	0.0017773610251600634	0.0063037899126579325	-0.01866799264646967	-0.013215047792433893	0.011897300412059827	0.010635264978467575
ABUW_0281	0.019645791664549255	-0.02339731736198796	0.0003655957895490268	0.004116825642426956	-0.006797778341315385	-0.028416995475559245	-0.004906622985686927	-0.008762515054767496	-0.0018919912317935106	-0.00786426523611679	0.009379939140907186	-0.0004938802170302732	-0.003566999594882076	-0.0008072062560514883	0.0012809408343829936	-0.010401719503943273	-0.004277228172706414	-0.0010393403185271208	-0.0036348852705434752	0.003133037971628473	-0.003155393264129616	0.0010591625460220006	0.0024654264539893333	-0.005161103858552733	0.003799893138275969	-0.007130421975518938	0.002824529157651955	-0.0019079610289031979	-0.001819211906650354	-0.010842415070195455	-0.013000173874670885	-0.004838445795287066	0.004481737145466368	0.0019249184926407978	-0.006191919364340846	-0.00827026173673593	0.011269809774664252	0.008746811995327234	-0.009944920524492475	-0.01682626786065712	0.0143741971427584	-0.008055076615950505	0.015881656932521002	-0.00022814047391007302	-0.0035962126188935142	0.0038988597894038315	-0.00945432586788249	-0.0006870147959524146	0.0004575025100388529
ABUW_0282	0.022756109660400262	-0.006261356752068442	0.0002653717641208362	-0.002354639742345968	-0.005738105365752044	-0.03320836601125706	-0.004876853801990941	-0.006242665163172439	-0.004686446652685524	-0.0027129955362541107	0.0030149020428539113	0.0011960234188994772	0.006353566884504298	-0.006226972618613178	0.0017199317538416398	-0.007853313307987376	0.007505739666968403	-0.0054595416720137	-0.005715966251196042	-0.007646292639883013	-0.006201827969334173	0.016499218414041224	0.0015522487943229594	-0.005448027725165406	0.002459943165333119	0.0048355948632611105	0.007954892035884446	-0.006460261027870417	-0.0005996844771655771	-0.0042975774009788624	-0.009957239907023168	0.0021812125269570154	0.004185326734971323	-0.0006852691808087218	-0.011818683869230984	-0.003748738010623715	0.02125879797609487	0.006746889094776688	0.007065640090126199	-0.018590358425387834	0.014977734865383346	-0.012482024984596303	0.0002921739578626908	0.0004699697607401281	-4.738732242374935e-05	0.002109290793601951	-0.017055720110928794	-0.013338477089893323	-0.0022998549373134795
ABUW_0283	0.021981334999640088	0.007928300469523822	0.0017980910136430766	0.009108506089336122	-0.006430877053963946	-0.014769927607357118	0.0037348191247145407	-0.004411807228736583	-0.0034952477702107766	-0.0016243622036908544	0.0073315772708638345	-0.0022656225145637897	0.008596232960945853	-0.008021939044058997	0.000876357054941204	-0.008666060735739434	0.0004778519276590451	-0.0027013172460499633	0.0051563570173166606	-0.010041596176636521	-0.002080696558780116	0.011588005539112768	0.0033179214154527865	0.0017319969258163762	-0.010986340225884138	0.0011089901377036595	-0.011610877260994912	-0.004951502823301542	0.0005699535856674375	-0.01436965344659506	-0.016017401417626986	0.004681686601167423	0.00697210503607688	-0.0058951611588082655	-0.007804303618816872	-0.00675556722725335	0.012925597914638275	-0.00321654245714702	-0.002306600697515626	-0.013664477382636327	0.006318066863665837	-0.01505200288187382	0.0012324969581784845	-0.002572265122409956	0.0018642764097061921	-0.005618097823930656	0.0022082603626086285	-0.0028336662251138784	-0.003341004507145097
ABUW_0284	0.02164337402671181	0.012705549405369766	0.004316545258281345	0.008631033011730743	-0.009476745549342068	-0.01539156520277844	0.005253798568726176	-0.0121399083766177	-0.0009506955364668673	-0.009243028530755397	0.014380247323523575	0.0019341522786302417	0.0107328454757436	-0.010109193022958315	0.0002520845554471011	-0.0008690570413536501	-0.004609774553490791	-0.006827873612087628	0.003436424562097536	0.0070855592925049725	-0.0036370445350742703	0.009316922320426605	0.004665208323053321	-0.009576342022956014	0.001028345266548414	-0.003975011048940707	0.001008042956719552	-0.015837473007281284	-0.007956576637081514	-0.01801272467854824	-0.0007425779723834112	0.00726093195868273	0.005502509607435294	-0.0015021805462875392	-0.008875689722007717	-0.00055687792587501	0.0051858846857678765	0.005915038254319007	0.008292546835736879	-0.0190071525800249	0.010806888900564436	-0.007085708760721645	-0.003342747857866272	-0.000999136977121052	-0.0019195388932196841	-0.0038505416843298305	-0.005584217155165278	-0.00987029902461418	-0.0017222028627612018
ABUW_0285	0.022639348689435852	0.03130385948897825	0.006673411446422011	0.0032360245102130945	-0.008661275616597387	-0.007883224437904584	0.005280134684849824	-0.014610499824262869	-0.007255365358411366	-0.005641646151068709	0.010672088247468845	-0.005196893208047995	0.0076252733229458846	-0.0009814419954015158	0.003139607042848402	0.007665084909271733	0.0015162861336666703	-0.0019903140630892053	-0.0018299377359549107	0.0013662521710503888	0.002332557316573476	-0.004387005230247996	0.00030966437135751247	-0.0013645343783199898	-0.010512377145848696	0.0028276712645678836	-0.000854168205804206	-0.009573183596578409	-0.0071258801768101	-0.016319805056097696	-0.008116456876883114	0.003717739539754826	0.0014431306861035888	0.004235335461659405	-0.009216163794321653	-0.0026282406962026355	0.007467912554928117	0.0062736817850300355	0.009884941112442274	-0.017346706160426335	0.010384487943621852	-0.001691083286897786	-0.011590771289608231	0.00408802018049332	-0.0023469066538812544	-0.0043852420567362955	-0.0025938193677845986	-0.003925940864627151	0.009779337660853506
ABUW_0286	0.023615457397353587	0.05063568032946199	0.01209258459479015	-0.0005133212985596342	-0.001415224422050238	0.0067492392511513365	0.00670250143622781	-0.020126152206150782	-0.0013406402244743121	0.006690436891170191	0.01212409190324602	-0.008848337172847366	0.010748304077902525	-0.010512006167128576	-0.00026004526268554365	0.0060458856390893	-0.001889001610703031	-0.005659428046569989	-0.004429744443854771	-0.006599117900917621	-0.0009211684432305633	-0.0018976779688290037	0.01744510164229518	-0.005627979045932303	-0.0037346206539370284	0.026785202160243285	-0.00411145484376742	-0.004854636487915616	-0.002329197441532924	-0.013026757555575459	-0.01048387533403637	0.002126525586035294	0.0053801935932459724	0.0022283309394501996	-0.005227131275837662	-0.006027534360831236	-0.0016152735215710732	0.0060178085079732775	-0.011677698700838538	-0.015772392992594086	-0.0018126245059788262	0.004728411234706378	-0.0018063867207350939	-0.004546643906382756	-0.00025905590392978146	-0.007465379519197538	0.006864657371267424	-0.0020226965915156356	0.0060081509897551
ABUW_0287	0.0047386512909311064	-0.006616984942226381	0.008388236962802297	0.005389295465688111	0.0011255039115162539	-0.0007505960255930999	0.014010365796963988	-0.00914683830195188	0.00016653727947981583	0.0057228116294123	0.0010316554228274539	-0.007141596099234774	0.0003032095582456226	-0.01054489238253994	-0.007372119586874265	-0.008859852153844246	-0.00887518984661495	0.001802499714234823	-0.013037506980823297	0.026313297735758044	0.00548330889805751	-0.0006808327643946668	0.003046988436576635	-0.005419438742575386	-0.0053525294453118715	-0.003530163050630047	0.024610348653475157	-0.007598501753250743	0.0031340658922526443	-0.005271193274049785	-0.00711189589219979	-0.00811365407404047	0.013423330181307916	-0.0008142832616428646	-0.00805608957830944	-0.006954511085793486	-0.011923259065567066	0.008186691753358594	-0.0020044969084805184	-0.004288548198284959	-0.006474189933767205	0.0065397202731619355	-0.008740057760473643	-0.007976217565258821	0.001755436570766213	0.0004879605928516638	0.0029067622787225912	0.034445974551432744	0.0036802462348831974
ABUW_0288	0.008228714955201057	0.014348577459579652	0.014990951447740888	0.0022791397342498466	0.00326215180488053	-0.0013951467220830855	-0.0012918929356121331	-7.950789371931525e-05	0.013412399794463783	0.001895985249375999	0.007414476273549213	-0.006387180761675699	0.008756062504966257	0.0002474471435632343	-0.005709147453183608	-0.005033128828711717	-0.007682890119070739	-0.0003152159965554575	-0.0021602832179681156	-0.011876276902117112	-0.007442949449656562	-0.011262571187272627	0.0011238703723611392	0.006794651903060381	0.0003773288489658973	-0.001897458373793087	-0.0011337246959401393	-0.013297241622173966	0.004725185327350909	-0.0033950053451929784	-0.005339055635311084	0.014430796893177113	0.01662418774862708	0.010484806942344257	0.008416060884679728	0.00465499975963399	-0.008699402651513715	0.009197991327367514	-0.0008619210667258532	-0.0039054949771962443	-0.003674739682715064	-0.007931131715465242	-0.0024008547327711437	-0.016994003717547734	0.008664761631210131	-0.0018104103940222841	0.006443982500387926	0.01216266942607663	0.005276294476929652
ABUW_0289	0.0017959029029117667	0.006649455126165892	0.0036296297378464316	0.001257535284744623	0.0017961418744355975	0.0019771498571553945	0.011635876363210299	0.0038917957262285113	-0.0028622297036761573	-0.0049427757002061985	0.001276625073967529	0.00305940159487179	0.009626127852758352	-0.002590037026097506	0.009002386169818107	0.0090474759323218	0.004084222062619162	-0.008134795075970067	0.011043032679795102	-0.0012108030079996627	0.003511298341717359	0.00823239919792411	0.006224277520747863	-0.0020400743345200824	-0.0084741211153655	-0.009716625749804104	-0.01488639433241786	-0.002349483253653439	-0.00804256129979795	-0.008118952084683762	-0.0016933448469892576	0.0008340642787766345	0.01449714902899879	0.0010925589649020205	-0.004597558975274304	0.00182728257601833	-0.016382384749440208	0.0050154436670721125	-0.0015670900984656423	-0.004096412125806392	-0.0004816019808229876	0.0009940457032536882	-0.006483811444250913	-0.006065470283191196	-0.003318393027117551	0.006408774628801262	0.0023872271516902	-0.009973244206575495	0.010342797379711624
ABUW_0290	-0.0007256133071879564	0.0022208347919268094	-0.0007045831284045852	-0.00029022502495020165	-0.005800481431496768	0.014187954828592163	-0.001535388571544634	-0.007253664565601183	-0.009229100076521722	-0.0164730642144159	-0.003043154144625542	0.00046400353025202555	-0.007072719736829972	-0.008002747346653913	-0.01152921422999748	-0.0068787852401521014	0.002019995518372949	0.024169922377292923	0.000622704041488486	0.005414095684544228	0.002342964260543263	-0.02740220944288527	0.0029051941325702346	0.0040290691802702715	-0.01832696175659475	-0.013394340125131791	-0.00037785038044364284	0.004585929828178175	0.0008642972193388941	-0.005627541692828502	0.015988371142606136	0.08333764642270337	-0.009298744044217313	0.009840749501912348	-0.012707889520738137	-0.0010621723484324167	-0.0007260204910951528	0.0007735014386444942	-0.0037524783456506054	-0.02053675485550157	0.0035256826788511875	0.014421067178068207	-0.012683419474555	-0.006921894788219956	0.0038316041336447578	-0.0013404713682668525	-0.004902010589634319	0.0033159931265877617	0.01333683901472058
ABUW_0291	-0.006491615389200337	0.00863991169329064	-0.0007104795658565794	-0.023931843392785222	-0.003690761054011032	-0.006845392041645157	-0.01856122058392815	-0.011914952553738246	-0.0006155559139271965	-0.0023648620142852086	-0.03309617535133999	-0.007471995751641959	0.010243274526641888	0.0021364857212022325	-0.03297443983096236	-0.0032974484361304036	0.0016636380532011538	0.029307147644607404	0.003959790017599108	-0.01113789016392213	0.006545161465630769	-0.009748935710476313	-0.010381079065961068	0.007562726370658959	0.0029236335316775576	-0.009914776722265583	-0.0029796692627813716	-0.006555363255325646	-0.005318297186255438	0.008806654695509453	0.0034982288786041516	0.11905142707813951	-0.005053564584031311	0.006302071609474268	-0.0055131839360899725	-0.002319578036962451	0.0004405535124485987	-0.0011095893613256977	-0.02440248951591911	0.00011305568665350225	-0.03281023287636818	0.01431814702584271	-0.015497243857611689	0.004866491589357481	0.0056456730086029035	0.005938676955412069	-0.010437438753971897	0.019922608947415557	0.005865747555515059
ABUW_0292	-0.013601700695043904	0.007816709842215027	-0.000770580019334302	-0.021363492479699157	-0.0028787998163355903	-0.006487283674770822	-0.0063667739351938035	0.004763252487747583	-0.0018294954032599612	-0.011693129230141304	-0.006620335546505044	0.015638585262490522	-0.0010234359203643744	0.0074706045884357945	-0.027491907272261872	0.0040990767827094755	0.0085556890992637	0.013735213868184689	-0.0032729448641817434	0.009423376556356906	-0.010854122286194912	-0.014558652854570676	0.005275637293799033	0.004748891147648236	0.021396244089022336	0.017989679301371832	0.00309806108568518	-0.011389925260925672	0.0028373210377018354	-0.007888791689431796	0.03406919043114737	0.10611652013299272	-0.004921909191717989	0.0015317407879610447	0.005074522893773367	-0.016713064082533133	0.0067159980854232006	0.0027793687574606497	-0.011948215970749918	0.005364241342093266	0.0005900004549771973	0.022520710284642653	-0.006392506785042303	-0.0012967923746025596	0.010828991686975042	-0.010742787945473481	0.006085520630747036	-0.017155705797929625	0.0012103279228873158
ABUW_0293	0.016628200642003377	0.01106201022187262	-0.01223266058379916	-0.0009585888230961227	0.00904105741710287	-0.005470784062366403	-0.007289959251608044	-0.01684861215935841	0.00012176518946550464	-0.009634428390568099	-0.0002367546018900595	-0.016418146797700834	0.004265450718695705	-0.017018602152302054	-0.01622260671689701	0.005260507063961635	0.0033158642655627983	0.016563564672960416	0.014767184107787741	0.022404135417598565	-0.0035287913375648162	-0.012417288549331747	0.0027445441519695106	-0.004873565520287194	0.011284261425061453	0.008754983290008072	0.004739919107497696	-0.008123258072893802	0.009157071497755957	-0.02840691348245601	0.027900220045731873	0.11203898947139025	-0.015931813045198386	0.0014930647986582065	0.006627105061699981	0.0028069885970473333	0.009110042427570894	-0.008973095876541153	0.023669629432467802	-0.0014220894832283034	0.023563648932999066	0.006468735355195352	-0.02625056163916147	0.0051410289061432895	0.03316410023428038	-0.01103604082525989	-0.013929001583446744	0.006720549730027256	-0.0143093799545762
ABUW_0294	0.024816488264886576	-0.0068221976891181405	-0.004506489315952486	0.0022704712224148023	0.0008770576226488533	0.0032904579976535857	0.006865311596147001	-0.007873316811355459	-0.006637672831946944	-0.003769619827506868	-0.002650083086172456	0.00411673307478391	0.014248471403179584	0.004605878687783491	-0.018542594040906447	0.00657674471687094	0.001698563389107465	0.01532235369243734	0.0059871765138478665	0.025691167360254254	-0.0039487806342385235	-0.008576688405549822	-0.00206422847256702	0.010397270311526841	0.005522176046691487	0.01835526867917188	0.0010509513431422952	-0.002014767741462653	-0.007300158534211224	0.0019637180239055587	0.015277737695462599	0.10282078099679777	-0.006563281138104896	-0.0009814874247119519	0.004185026634606141	0.005517189632055252	-0.002244275344441079	-0.004433741443495298	0.0003878218221200354	0.007615315869423297	-0.006907433746275204	0.012580783556598679	-0.009678898681435602	0.005527388074207864	0.00020096948752610836	0.005409833940931682	-0.00843169013518301	-0.0012372171890937575	0.010056416177534926
ABUW_0295	-0.0003664989969502215	0.006622167373109374	0.005925947287667221	-0.002665064863931701	-0.0025036764949498904	0.0022067520470873555	0.0023129337027588057	-0.006950214622587239	0.0012247833073013661	-0.0019833216766835977	-0.0035638749010110343	-0.0070754558481602794	-0.005652822223630038	-0.0015743471825953766	-0.009899470581043483	-0.0056364377812231385	-0.004375434041425816	0.001961955566168679	-0.0027740348148791714	0.009125577482506886	-0.0029169815619785487	-0.00486899325998538	-0.020420573216580792	-0.007697635721446944	0.013934021339356296	-0.011840203607764103	0.008978165459884488	-0.007675471789861176	-0.0031120680207739476	-0.01834191952868211	-0.0014386996982764975	0.013153429135387107	-0.018949801735306675	-0.0026262534286464927	0.000886346399749454	-0.010934028175288076	-0.015892726376963155	0.0015284449927417468	0.005115505444138597	-0.001929485105105956	0.011721018227812189	0.004353909052781737	-0.00333837590668952	0.0005986390223390954	-0.013064051788521762	-0.0002698255699045839	0.002932091143188714	-0.020904857021084473	0.000956745582060364
ABUW_0296	0.004742742985293223	-0.0029023569384417874	-0.004287915849484582	-0.002826940507394487	-0.003946566498437652	-0.00939257219697026	-0.004466915354340219	0.003960530426581874	-0.0007094803460658372	0.004773083665812501	-0.005855320794208207	-0.004921192716796242	-0.0002001000726523465	-0.016050062628469537	-0.00646570432399296	-0.0028269803531029464	-0.0017681498951267651	-0.0002816222868612515	0.006990726525752116	0.0029988944784559825	-0.0007161612427824043	-0.0038612878321124294	-0.0031001381968661424	0.00024254359366720905	0.011563894937486328	0.0006130873095203542	-0.007955342126834093	-0.005593269510991058	-0.0001237126680949293	-0.003443718988291529	0.005070287445732185	0.006631461232893504	-0.0012706816052388522	-0.017571287811799483	-0.002278425455547805	-0.004553767647886506	-0.008569379185782518	0.006702614975866831	0.02267871077107142	-0.006068220087138179	0.0064947070392240664	-0.0004812163880411068	-0.006585875345879399	-0.004420070695267085	0.0038651570059220473	0.007487465825931607	-0.009211676594108173	-0.0040517679780289455	-0.0019227012694097336
ABUW_0297	0.006662544649798328	-0.005133056596073665	-0.003188231364380546	-0.002032963852984918	-0.0043710228978346595	0.0015973608703922259	-0.018456071487101978	-0.00043855728079861733	-0.0018614209992093836	0.0022727209345698727	-0.0022935242095040668	0.0032206982278683667	0.0028621600854526193	-0.0026131779836895195	-0.004338771331504782	-0.00563235172077064	7.10343229335874e-05	-0.006735937746972401	-0.007591805028460927	0.0008886505071565629	0.00575136578826173	-0.0034757951990474307	-0.0028406426373196723	0.0008462473893278995	0.002003595456793833	-0.006480417674802508	-0.012509585826823275	-0.0032446513891943823	-0.0014119505717758885	-0.0014922498655760366	0.001439030104656591	0.012831280686599002	-2.195260503786354e-05	-0.003816061813964051	-0.0011395185927841227	0.004483172309462461	-0.0067597909727280395	-0.002648272406448221	0.003198480023552555	-0.010901203262943774	0.014337368779721936	-0.010779353375645345	-0.0015066390750671616	-0.0018725899551026404	-0.006627881553291666	-0.00014366417199567795	-0.00013928003157291158	-0.008825737625023252	-0.0035381049232441845
ABUW_0298	-0.0036765356508530814	0.013922605924484839	0.0027065688357819297	0.016434177664393528	-0.009623256121760695	-0.01556855292526166	-0.004183211336115352	0.0019745336386432335	-0.004459123801829259	-0.009589487377879978	0.0025458809968201502	0.0019223967153110353	0.00010284065536808735	0.0014012154153864584	-0.007591204442336185	0.01384388866369687	-0.00035871937050009227	0.006144040857957631	0.01492215127292496	0.006184236614794355	0.011833413217604873	0.018439122623492545	0.006680107657125396	-0.01556647131780351	-0.019624745097759754	-0.00602113067529602	-0.0017874567440801497	-0.0011346856638518733	0.007177212364951323	0.00472170294838268	0.023392489379035798	0.0008195423921662847	-0.005300317583196292	0.014885430411214038	4.912841441060566e-05	-0.001956281638519578	0.0056080907137338355	-0.015426585596053153	0.013433798344910344	-0.024141278491013714	0.008109339150223232	0.005126426591794865	-0.0047879068450707146	-0.00041176831994539957	0.005563058881534329	0.014106201937087068	0.07241861887354545	0.032537687349290155	0.0022378984356374253
ABUW_0299	-0.013666937632678951	0.008343381504142447	0.00500135825377364	0.028435238020339617	-0.013221395942756087	-0.02110409520952462	-0.014027115292477665	0.006008499715028704	-0.0011220186246218094	-0.017378668296430415	-0.003113277005566814	0.009909576853308358	-0.004580638628005279	0.00030272526998783965	0.00292556832578658	0.014561737288223648	-0.0009738191386306723	0.008892719258198512	0.009226304425006777	-0.015607859651550468	-0.004023342782681309	0.005148530755175402	0.010992608340754195	-0.005735327780885775	0.0069450313076296274	-0.007613692805196358	-0.005177378332008573	0.0029582350722550375	0.002555583567241471	-0.006185212186020595	0.012893682784668197	-0.007896981163395891	-0.0016929165984837778	-0.0002481350431241706	-0.004379734292425934	0.0013671726586068356	-0.0012670671924509616	-0.012869023432416877	0.0017322529118187927	-0.029771155963230825	0.016803875468100096	0.023653078218733928	-0.01148658911620608	-0.002145661530114977	0.002724605094702153	0.014420026313828558	0.041927458598031445	0.015428834066833302	-0.011936381545146897
ABUW_0300	0.004544639717835844	0.006745038977464333	0.004675484213736915	0.0035663532565934405	-0.005934961816387451	0.009338507572237618	0.006190028168962104	0.004764403652703771	0.009625390806749434	-0.01786824514570505	-0.002219957121425983	-0.00893136525267564	-0.019412204624920115	0.00642528403609285	0.0044709094626481025	-0.005834983863144055	-0.006804418473746242	-0.01193165668092407	0.008121808083676976	0.03415943036320376	-0.012614770838441623	0.014211615967641538	-0.022791299778611943	-0.0036509294787371357	0.014008257591930102	0.03523680813110253	-0.019457061946447855	-0.003879986402523606	0.001957764793205325	0.008970635991386654	0.004194550642812272	0.011955909588211931	0.016770079225874576	0.007450678239528991	0.01525062858761878	0.0005622031229252618	-0.014774617729179257	0.03295509867193398	-0.008043436780615502	0.008012615049154079	-0.00773116638643711	-0.006867778628098841	-0.0014215794255437574	-0.0012619960605741013	0.003098860704508879	0.00011479143371987209	-0.005088790640416229	0.008988271424041962	-0.02026608273200828
ABUW_0301	-0.00156711953473784	0.012737573764741272	-0.0006435670789054771	-0.012611037776386988	0.007478414051317611	0.0017766666731879393	0.017728381423160716	0.007744408314695604	-0.00025235850065774687	0.05127667050733249	-0.003016631423773665	-0.014848448860070876	-0.007097656773959833	0.0002286213364763446	-0.010969984378823856	0.003253182174017996	0.0020919937448737706	-0.0007965568331946461	0.010341551253980792	0.00013397617312142448	0.013347013229933598	-0.017886593670346188	-0.0029486211931459005	0.007330127951256146	-0.005792105013713428	-0.0017446089538219215	-0.016855404127323503	-0.009455331625044788	-0.002596513632281207	-0.004526995925169329	0.007145268845109715	-0.016936624134952817	-0.002592305772278893	-0.005399514027200442	0.0031953836038043793	0.005480347583760154	-0.01845299008835125	-0.004837658312563586	-0.009545546582965107	-0.013597699129899174	0.019759918561186057	-0.00384386737846746	0.013456826714602294	0.00255890048882965	-0.009190063622345151	-0.0026293140410286998	0.0017673981176250762	-0.003944587011240369	0.0020007768879104263
ABUW_0302	0.01358821914116201	0.03593703815219104	-0.006790219253632073	-0.02176645706619752	-0.0008215249499313548	0.0006259347549793751	-0.000127060544803832	0.011572822125998819	-0.001692362638159868	0.03776219929927763	-0.0026644967144018473	-0.0010715178954265763	-0.004300560943738238	-0.0001323683690532053	-0.0034498326999747326	0.008735902344637343	-0.0011653136972855263	-0.004924090594571425	0.015921821152246222	-0.00597241044756168	0.009692603639931076	-0.006516699401760177	-0.00452432554530324	0.004377383179251577	0.012227576324966202	0.0015051206390388114	-0.003982091861859466	-0.0005867097377574943	-0.0009422005366951633	-0.014723184029545627	-0.006230547545652977	-0.011010294358088367	-0.0025121617153009146	-0.011654164139968495	0.007684979716342711	0.0007729778544317739	-0.011426430732538049	0.0016059454528178426	0.027461362886197712	-0.005951910306585465	0.005952631284268639	-0.012663130631815993	0.00902744684459669	-0.01195066552527534	-0.008355434236168786	-0.005580758816899834	0.0035815990092381376	0.003157904867689148	-0.004805343205223072
ABUW_0303	0.021262745494748884	0.0293495781414132	-0.00891750553219531	-0.02238442545421193	-0.0008366951087965727	0.00500598896384773	0.007240903876746233	0.013189466193973605	-0.01126623841203205	0.03203686046564416	-0.01314748503939225	-0.0018040347233073692	-0.0161493803243023	0.0072923949583650815	-0.004363839791062456	-0.010122064927760285	0.007298353810413699	-0.004174356166400789	-0.011624091441512805	-0.010153337762951123	0.002525329741289637	-0.005937756041571446	-0.029436322394302116	0.006471977721983664	-0.002883111240129254	0.029844831914671674	-0.020485318714424775	-0.0073453641128994355	0.012872780301704252	-0.0056881231529994705	0.008088938963348637	-0.014664358170933565	-0.03188076989063188	-0.01132699240248351	0.012681833931752165	0.0036729875267455365	-0.014657495563363274	0.002555262896449367	0.005527615241228613	-0.0012379232422272746	0.01214400029670652	-0.010409575958709488	-0.02877365049826328	-0.0030492438216789862	-0.00527447506025406	-0.0019442784253799151	-0.0011042588124357627	-0.002413901898108859	0.006004821023080678
ABUW_0304	0.010498255385491302	-0.0025660369597334453	-0.009019883472808434	-0.001000581685928308	0.021515059248952494	-0.015061838068832791	0.024199381103244707	-0.018234272104806753	0.019373024372177913	0.011439127059101294	0.01049823801994453	-0.02356811325569029	-0.0019366863156990344	0.010932897106708982	0.013500455905568086	0.021037394506275578	-0.013252520605772781	0.02199791282283755	0.0181635879767054	0.002601618490725511	0.0023342272439939894	-0.0016283623744935535	0.037808925101424064	-0.0010142521678383628	-0.008669412074211234	0.021545500330124704	-0.010451928665765968	-0.024952485315629564	-0.004308821169118482	0.02144518184681154	0.001003274357488766	0.2657382883835419	0.018620371080209953	-0.002336558357229482	0.020985916178100982	0.0020179378886410627	-0.018459239869319622	-0.0013911006763996452	0.005024814266503788	-0.025373220952111367	-0.03898877069292749	-0.04027328579730754	-0.011070836336225156	0.025333277430769095	-0.008043156452208704	-0.005016297153830228	0.006040190855785954	0.00405657484588741	-0.017387923427964545
ABUW_0305	0.003112179462203377	0.014985203328640671	-0.007801261766115258	-0.0012622146536095833	-0.0007847134445849276	0.0028713558048666316	0.010954231169616212	0.008628817164027365	0.0028576206535744927	-0.01760989439028914	-0.0012734709120171062	-0.009817743579690919	-0.0030401273308089615	-0.005411318532537017	0.004536381460612844	0.006498630434307116	-0.004277552962089622	-0.0036036265204208297	0.007890648509976221	0.005944279287093103	0.003756730107930309	-0.007576380165799947	-0.00511782739375563	-0.002091930485843472	-0.00801902693497826	0.010160486219918006	0.0042556813724707225	-0.004888809419662439	-0.0011522372236381744	-0.0035362172645498967	0.00014262009161685466	-0.009474587414251445	0.005257230384121089	0.0006356365293669787	-0.0013726971065983753	-0.0038035241484652153	0.010692254922244798	0.000997012788470775	-0.009524641268030808	-0.016017220718219764	-0.004888784855302441	-0.0018713389582946157	-0.010397308921691469	-0.00806199986565394	-0.006526613658294068	-0.008284914782829946	-0.008250523441513396	-0.007386540035679946	-0.005355112448572351
ABUW_0306	0.04634091043390469	-0.018967211969283502	-0.002961167924500377	0.0052880671423407265	-0.04417766906725781	0.0061526901540999105	0.00570742069636726	0.00772145903960125	-0.01126428558924228	0.02381544007537923	-0.01513399959463879	0.0037334043431295687	0.0033372824568752607	-0.006296629472108532	-0.0034964509497176703	0.008278342869536034	-0.003741873382944515	-0.02131729328290997	0.031417554711527795	0.01390532363153574	-0.0007797919545366687	0.0018168566803879495	0.017511596098498297	0.0021042165928857014	0.003559121473719042	-0.008663205506613321	0.0029656513565891125	-0.005074294664101596	0.011113628224305323	-0.001053074897253753	0.09065025777403836	0.02268469543533456	-0.010503860204421813	-0.021951450458070624	-0.008439096429877892	0.0006678340077822178	0.026051723272666128	0.00982536475491007	-0.013939236239768733	0.01230453788657921	0.05319293715526462	0.0021216687069756553	0.001965023927577604	-0.021681706533589782	0.004135546058008232	0.0024490115668172915	0.003262756159417614	-0.005452879168582163	0.00014082686829954916
ABUW_0307	-0.08985069025192349	0.02051570475333394	0.0008911412932470398	0.005803898759801128	0.06771294714132697	-0.0020974236213967207	0.008637521165555006	-0.008081641688453265	0.014899276067565024	-0.031180816718979033	0.015493534700595732	0.012165394331328684	-0.006819536778709949	-0.0013260007416479823	-0.009743069252247353	-0.010927209533454923	-0.009859300420495395	-0.011132953337715386	-0.00740731954722009	-0.008787557272002507	0.008813445931597035	-0.033742772066120606	-0.03297142848197396	-0.007547878169173405	-0.012834621476744164	0.017543027829327158	-0.0051679941512362505	0.007028776011448747	-0.008448146032704218	-0.011027254134976062	-0.11059547824962483	-0.030496277684564543	0.014672318321475317	-0.0005500451255733615	-2.6257325726263357e-05	-0.021466162630971345	-0.005744964368284965	-0.018118047561756397	0.026091652285929218	0.0018567288103449526	-0.046919423734599765	0.0021072605658228796	-0.03326413651794068	-0.020776370270763667	-0.0010102674946741083	-0.021129811875328666	-0.00981719716710283	-0.04009104540746958	0.0025405970437804223
ABUW_0308	0.0010835097772217543	-0.007273951253275063	-0.0015152752110050704	-0.005500671646219012	0.001047037818617417	-0.021616554116240073	0.00091643325093008	-0.005065988173160709	-0.009415682464836527	0.005236828656832446	0.0018648923338056738	-0.0012663164192262437	0.019768287018769332	0.008850139288968661	-0.006645903028051102	0.00886124794755261	-0.002284901009434595	-0.003384555245780643	0.01197432437827754	-0.006589937922155292	0.019656323998007236	0.005160395930773888	-0.003907222670675722	-0.014195582698897655	-0.006716623350627448	-0.0050254018503000175	-0.005251482285766762	-0.004247245713220757	-0.00668646388036149	-0.027886758063090922	-0.009098060454524312	0.007506152707148638	-0.012660749075143213	-0.02262868582080978	-0.009359803496853914	-0.012229607596803018	-0.01825482603587384	-0.0026323962475053196	0.014069004058574397	-0.014600594647728463	0.01781330362451577	-0.01103732747084956	-0.015887464841383772	-0.011902667199276835	0.0013424350895075597	-0.007952644542082181	-0.007901981249531452	-0.015383785158550404	0.005478376322170345
ABUW_0309	-0.0030804053910656855	0.010340846978214585	0.007587906153836147	-0.003358892261659726	-0.0005259270757896326	-0.010027103611790558	0.005656235058744379	-0.005012136976273967	-0.00037979037281781093	-0.014177021517817906	0.01093377097476365	0.008160997853899305	0.014029488519926662	-0.006018096327813664	0.013486037090649376	-0.020223963269863178	-0.0027527207861962628	-0.004163705845409737	-0.006207320669398934	-0.00917364961774983	-0.0023267609915623593	-0.014124743151585812	-0.010205956180918449	-0.003181426739793953	-0.009806006479252201	-0.006604311945260419	-0.00042847924920503215	-0.007271320656786004	-0.01027180331470519	-0.013401279420293536	0.002333293410270927	0.009507478141118913	0.009426902319616298	-0.0007929197738714654	0.002965290268692443	-0.0016548855757231198	0.0057877816194129295	-0.005169111416905708	0.004938653148474199	-0.007248867754546724	0.002774092906416438	0.0034090447346493673	0.001070825811698952	-0.0027579024339509962	0.004526160890518644	-0.009297600447944662	-0.008196368063862038	0.004320292083440013	-0.006701912082650669
ABUW_0310	-0.0057587049011664	-0.017534036669347917	0.002078641401940271	-0.018439036041326993	0.015661071633747845	-0.025108519113743295	0.0034300810885981945	0.0014227319324528673	-0.0015290178356858713	0.005116001017126344	-0.014714722531244449	-0.00751079851194389	0.007809336830926199	0.003744255276876442	0.00042728773363279014	0.02109213033955385	-0.0026901988881524756	0.0013559658941295738	0.020609857989878303	-0.013120227132082265	-0.0017138238078437597	0.010879658630110036	-0.00013461765125458614	-0.005489598163338251	-0.005766867138509303	-0.00757614780244613	-0.01329718922396734	0.0052035410892949585	-0.008303610140604135	0.0007896982139843177	-0.0036243375564507323	0.006223617641053611	0.014177336165417725	-0.013523660801837742	-0.017270376839293673	-0.007113571074648167	0.028994708905922973	0.01474112297284568	0.025342209028241268	0.006692458693832667	-0.009666707721310806	0.013954724750984433	-0.007204355105361983	0.0017111991113064266	0.011174534758429841	0.0162400868547216	-0.012668720663147845	0.009464722592423157	0.006953926103348158
ABUW_0311	0.0163143321721843	-0.017784246438715224	0.004416110306511221	-0.004299095970574072	-0.0076912285501964175	-0.0025078638745873903	0.0019200154960745338	-0.0003519789019953415	-0.0019308347174435056	-0.015296118240227483	0.006555470031220513	0.0016048821625406831	0.0064068328807671045	-0.006054108471830824	-0.002267954849480858	0.0008657348475877107	-0.0011867313121376993	0.006004493710693625	0.007738733513613687	-0.009645297278088908	-0.006840989955517648	0.007846197695184362	0.0024642903576781294	0.007042133433652502	0.004656123629391967	-0.0018473106479201312	-0.003171376767635997	-0.006924649076500014	0.002740499281625068	0.006352895418162501	-0.005151241145293703	-0.0016070316944698194	-0.000411645502060763	-0.007668367243862129	-0.0026730495663911846	-0.0015050407493653088	0.02029449212422133	0.008792729446439088	0.0009799580130953785	-0.006081821212638591	-0.007404994176246597	-0.008948934979414385	0.029578542546078675	-0.016178847402919957	0.0026787845767913946	0.0033906675681221222	0.0024632688730620213	0.000970252785265229	-0.007887989089307039
ABUW_0312	-0.008461345575926888	0.01228446324324222	0.005298712938529383	0.0014309581221615322	-0.0034100339571793777	0.007260626812157472	-0.01391462759769737	-0.003079709345012406	0.0038006709854261442	0.0002720658700271202	0.0026268427209697907	-0.0005594155704412663	-0.001618222653947146	-0.0007870015750256045	-0.00427287837560497	-0.0079618841251359	-0.01022527610571605	0.0021807002875308	-0.0059695834521653005	-0.0006179478308735681	0.007969225007562064	-0.016529520049794515	-0.0019460190237429948	-0.0010277414019123124	0.0009952541843905815	0.00322857120805417	-0.009425775844883928	-0.0005405816454808625	-0.00033288624429069386	-0.005849249925178708	0.009144569275341586	-0.000894911252655199	0.0018962954888592292	0.0016560501723552781	-0.008474607321193383	-0.009973810617010262	-0.009140686265280556	-0.002969000015309838	0.0006405704975309048	0.004137139170521453	-0.008352671577040002	-0.00932038272503905	-0.001976678112362049	-0.0042851352048075405	-0.0004693711030214828	-0.0031463153462790317	0.0018618040396714412	0.010823067566226665	0.0028436934888596103
ABUW_0313	-0.0023021294003703605	-0.020747073387578016	-0.012571729854629345	0.0014075366422281737	0.020726286970506963	0.007497287062175933	0.00203444683941606	0.02150162655590127	-0.0034048838718576703	-0.026884876421774114	0.018090200122092576	0.010225812911504262	0.0007924139869609339	0.010467064715104965	-0.021053190378933172	-0.018410569308644292	-0.010967461686670779	-0.01999348051426688	0.0018226822362640452	0.02269884226120758	-0.024487783742049803	0.012310350428335398	0.020243462468132217	-0.0051420637082260886	-0.0171700216605577	0.02680920114991425	0.013910080268430618	0.01265393411032519	-0.014588000183816079	0.0033537835828214317	0.005993964641517084	0.11807788787546514	0.007348103248584468	-0.004929528219724133	0.006878907646365337	-0.007234485719562266	0.006389912981451001	-0.049673287684916766	0.013901553210708741	-0.029046762095395907	-0.020553811012703222	0.01715929016634653	0.028679225553233937	-0.021994835551099653	-0.04700281625432191	-0.002365726784111565	0.015097512900416056	0.009371596601370373	0.003407044186308826
ABUW_0314	-0.003926300490086111	-0.0076750033448139765	-0.0056665328524855615	-0.007785793657884109	0.011816817250829125	-0.0016552917125497515	-0.00683835199941653	0.0005782046082110877	0.011144676482784615	0.022837725433752683	0.00587677322566483	0.01408023091457025	0.0007350085673578241	0.0030816431150702695	-0.015898965503770308	-0.025666704316469353	-0.007567244306814587	-0.00801527873801899	0.014292137091773101	0.009862306168072139	-0.015296376718620646	0.026966054314325	0.0023018226484973346	0.005023153251294346	0.0061485091671483385	0.004592484978177504	-0.004762755987601851	-0.008588005460328198	0.0010852781531684515	-0.0018441104829501924	0.01174776537881861	0.13109444029286232	0.016378699497062752	-0.007589820643785371	-0.03854008430447476	0.009468877894523742	0.009544195434130227	0.010372001551387223	-0.021675838319074194	-0.007435697659663942	0.035216672159659505	-0.022370628219180063	-0.04742119851209666	-0.002666973926032891	-0.0009459615819471718	0.012729268587834948	-0.02105690622016474	0.013295462482332389	-0.019080753313714505
ABUW_0315	0.02651356755154799	-0.010879119227860017	-0.008247048727106576	0.007642508501993892	0.00832359542845995	0.01998367670872492	-0.017073113540851323	-0.0023761437833351978	-0.0015960412285791247	0.003546331860554573	0.007441249457501303	-0.0011117618297702828	0.012099266380872635	0.005646406410927845	-0.0023534891339787914	-0.014316940018680282	-0.006464970553424645	-0.008914306805340362	0.00038627280399285277	0.015004158795616465	0.003954391580216894	0.02038515076305403	0.0020675951855031434	-0.0005599265422020868	-0.004134576225882947	0.007379899592089925	-0.03168828840781406	0.0055950704883975305	-0.026132529723927784	0.003205066503715492	0.012067826578917322	0.11843588545320363	0.008141063545795392	0.002117440521556059	-0.006329960376102482	0.005318484297642435	0.008919454162032733	-0.015312665424442585	-0.0011477959653779593	-0.006104884250597451	0.018019465190999732	-0.0090920704036487	-0.011359798526888152	-0.0063743864724804065	0.0017827732428945592	0.01326298081140359	0.0016270637847834045	0.026155910637843154	-0.008743937728005214
ABUW_0316	0.033579374166089984	-0.005484999462642941	0.006131573271054854	-0.002419017351410198	0.008907149322329617	0.02905414371647395	0.006747877299647615	0.0004144526572267788	-0.0034000414396263695	0.009749510883272354	-0.008688188747088169	0.007737507299479069	-0.0036250933887667647	0.002354931118720041	-0.008649656864157067	-0.02695429165161717	-0.0101081934169771	0.0015922344998143842	-0.006327969385338711	0.029152807753855665	0.015130753807871617	0.010400473440213576	0.002283642193898084	-0.004099026643186225	-0.008239610058481655	0.01064670929070639	-0.00020257939466993967	-0.00947963832492184	-0.01708520605164088	0.02205629340081937	-0.001171375608410124	0.11893375104392355	0.011267713663296354	0.0006812992865548556	-0.024073513946368898	0.007879304436377504	-0.001190399285430462	-0.005369026433535229	-0.02567048632534762	-0.010655602465452517	0.018154732140914034	-0.0037908021850199553	-0.025007586437459376	-0.017793589825305767	0.007201982118574983	-0.008600192172822695	-0.012409135936745138	0.0036573056427502107	0.01942420328541017
ABUW_0317	0.0122097547632678	-0.014545447812346204	-0.0007045338448808862	0.0004919735603375091	0.0020903683169252256	0.013203824998085952	0.0014842486038695974	-0.012287677721801817	-0.005075313152622378	0.0024549656047771567	0.0031290504769340565	0.015433164500477875	0.0001842663915412008	0.0010451589805525983	-0.008206518425681661	-0.011425793963967961	-0.005050286812867272	0.00020597975897672014	0.002947905570005419	0.00997384006208035	0.001195178136653577	0.008998840676333806	0.004955400578517337	0.005935837540544702	-0.009034124532797555	0.024859191462015005	-0.010697649415237879	-0.0039481739005020645	-0.01694010053924393	-0.008044778694847236	0.014730585622632172	0.09454308560137259	-0.00027307503025950563	0.0008386043030554464	-0.014434250417754828	0.006152195082212633	-0.008564774109641661	0.0060013033098808375	-0.0035372534482503576	-0.0017627783675529288	0.0071873807021177166	-0.007978578862753025	-0.015159183227192983	0.0007077796914777567	-0.003031243591577702	-0.004390474370018581	-0.001166676426747121	-0.0027735401467083617	0.005510372933910498
ABUW_0318	0.0068181216901692454	-0.008904867985326382	-0.005541666431854294	-0.00339142551054205	0.0029595163294815346	0.007226746844714028	-0.0032867484786751394	-0.024390533278622013	0.0101700322278593	0.00993234665104547	0.011812608005425518	0.01402705441018114	0.016062539608231133	-0.010773014628506399	-0.006000762971810015	-0.006189614353688462	-0.007396798407888657	0.000356143197903255	0.006868242250565108	0.01459978843118343	0.0025498189325087496	0.0017579430490267986	0.01423005129672271	-0.0020680519244679132	-0.007928877506242344	0.00036293531893473484	0.005289407246548771	0.0002527697860805843	-0.007322144909272068	-0.010836759994461318	0.01978188455998021	0.08646174132297203	-0.010943845562734384	0.0032947676963846796	-0.022211122601392342	0.005308848356673741	-0.005491033787499446	0.001774469548769134	0.0005545232531820697	-0.008524092690012674	0.007288826699051379	-0.013521782212996466	-0.0008570046291699943	-0.01111875988598219	0.0008076320798460731	-0.017810050719908592	0.0034240456902381584	0.013663230543330615	0.005588592181824875
ABUW_0319	0.008723773005933445	-0.02622006129817239	-0.0061369348662476154	0.0041401474173987166	0.0012842539507182628	0.0070630149071588275	-0.00532207011072826	-0.03376240415288935	-0.00540491958542447	0.008585970454779044	0.0008713695684067639	0.00897080013434635	0.00560273493367791	-0.009557454140165981	-0.006873852204115513	0.009169784042909176	-0.005779971016646279	0.005018204399163067	0.012099707799787213	0.008707424594102824	0.015534540199298428	0.00805657512276182	-0.0031763660637983016	0.003774434634535955	0.005859605765956097	0.019287143507833324	-0.007046664652374836	0.004278012051383111	-0.010900419217152759	-0.008920651432648294	0.013532466008365853	0.07878817456488667	-0.025175078143508244	-0.00037511622249814853	-0.01847044835461119	0.008592345919829821	-0.0012247290321965735	0.017318581156483704	0.0049165314084390985	0.00701529139068256	0.0017713994903591134	-0.005824596454137057	-0.011533099446171185	0.006055053751816092	-0.008759082515024223	-0.010167791549857504	-0.007538762378866669	0.02318179412008252	0.015523641118024874
ABUW_0320	0.005001380811472757	-0.029807024958386278	-0.00014338388238274442	0.002791943799573399	-0.005889082438936347	-0.02782762218261066	0.023674523762434573	-0.0036823781571543378	0.0013203469383659373	0.020215026786752452	0.0005255001461321504	0.0028344804301496094	0.0067879162663057714	0.004027049382803349	0.0006151144371965016	0.002085659746275207	-0.0009534302801610346	0.007412604514192944	-0.004530228628557078	0.003984688800840456	-0.018782756882435647	0.004022862880903478	0.05552853393712445	0.005999408701786499	0.004587517419230046	-0.002483845056295577	-0.015100250917631697	0.004286574170254386	-0.009051677932852543	0.006067534876925298	0.0062108089902104665	-0.004840625411132495	-0.007062636729513384	-0.0020895593385277587	-0.006752332585924339	-0.007980059067782734	0.05699647340942789	0.0046427499707959625	-0.0002943079251103201	0.002219415767477185	-0.017560349498330755	-0.008381238338408965	0.006940474832999729	0.0022796825503938645	0.006165110825174985	0.003637329070013501	-0.003499789457722927	-0.005574761887959246	-0.014448337824574258
ABUW_0321	0.002152730032238977	-0.017343122826396256	-0.005110523996517663	-0.0014275700605698367	-0.003138913869557834	-0.003938440831325104	-0.007834288876707104	-0.011112813723880838	0.0009342296363486277	0.0018400516165953977	-0.011268081869088063	0.001460729190348224	0.004242459773597873	0.0027338994338329844	0.0008822330222063946	0.009607919051747165	-0.010630862599580383	-0.0020876338437207853	0.003411018813985979	-0.008615195662481739	0.0015830114081645974	0.009893505711082662	0.05162562975905007	0.0005774695237066441	-0.00917914363102311	-6.851687040849816e-05	-0.01276343713718915	0.004171218629933742	-0.005833204113978974	0.0024054694620228175	-0.008583771501386173	0.010181965615529882	-0.004729829539093012	0.0019881497670706546	-0.00882485039841799	-0.007528078389202956	0.062243930878656935	-0.006291957947292905	-0.0030457738716749092	-0.0023048936408322914	0.005316477270876045	-0.004919290128375819	0.019654437034280013	0.00914109797902917	-0.002023993362957681	-0.0022451401727121545	-0.004136306682577108	0.008514048852830967	0.001821833954147932
ABUW_0322	0.0239246058480209	-0.022886482989295534	-0.01509690525255475	0.0016576926688885185	-0.015031928123961407	0.009232741519025063	-0.006004769719455285	-0.01876762031302114	0.0015254725991125692	-0.010505879566984915	-0.0055191697943316595	2.7696694395226385e-05	0.004834344809692474	-0.006728738954290102	0.006816951357776649	0.005518527207216089	-0.01094727634178657	-0.0038179097338483952	0.006433861811860565	-0.015375236739229999	0.012543937861565794	7.220543373508029e-05	0.06794958588323242	0.007131424167440529	0.010091663412516298	0.0026846439342880168	0.007554472156646504	0.0024887426424002657	-0.0018522064986753518	-0.010900932844636115	-0.016177477254599486	0.0009372983325289335	-0.013875492088201633	0.0077411258298762985	-0.011438159354899469	-0.004303664795866343	0.03281719438484663	-0.0034877262002972476	-0.007547537886334888	-0.00950029438430693	0.012039815230268293	0.0017715222629778931	0.00920670119697895	0.010325283258016333	0.0012508576042765617	-0.00597339639779955	-0.0020420536707709573	-0.0032934133974890827	0.0019168527732390348
ABUW_0323	0.01344222901725089	-0.013326549622690198	-0.00523306895797932	-0.0028524111189307784	-0.0025703946349216076	0.01583302191931843	-0.005965612326308822	-0.005347497188291608	0.005856408692618611	-0.0018164634799867551	-0.004067582453571754	-0.022930293434818297	-0.0030171025384095507	0.003099883402402948	-0.0016716615903025365	0.0071434079900979915	-0.010197791118957656	-0.0007958780189197867	0.000978039045268175	-0.02353167115255105	0.0007427648366790337	-0.010764057180278026	0.0792246328569828	0.0014283832756778563	0.0148386337588391	-0.00323529526198776	-0.00036312732815409773	0.0005962083611707092	0.003965424467347066	-0.011799513910615993	-0.0010598517542030437	-0.004014536283338969	-0.007506753932077467	0.00046781894643052016	0.012204742361744307	-0.0160133102409329	0.03722662534907243	0.013879994018113281	-0.007366080117064173	0.005559212679233368	0.006065452119830146	0.007658364198752502	-0.007080490629294485	-0.00047126404637542373	-0.007352948313390829	-0.01403411278914849	-0.0011643243882220715	-0.02669238418643614	0.005978476931250455
ABUW_0324	0.016454300614744045	0.0018655215662241984	-0.016615481367899837	0.005986742109468617	-0.010810492890769243	0.0006952228582147818	-0.0006233760280991555	-0.009592916883486517	-0.005243777433334914	-0.010340895874468424	-0.006929999486414424	0.014006962916510554	0.01754327548283892	0.007912391685355454	0.014284207925781967	0.008880023293583594	0.011188485920164972	-0.004036981019177949	0.01470034811288714	-0.005694621961830973	0.01828742807921633	0.028033559260423748	0.006810159817770325	0.0014571907253728717	0.002936822329478489	0.038974215369357905	-0.02078471897768672	-0.00689795650973114	0.00970480214704357	-0.005628678385602384	0.0050440382662653395	0.013810912851922546	0.034367775913275084	0.08988542404927534	-0.02718579510001173	-0.03174455061360664	0.0011605716081862904	0.00761844306401009	-0.02311870869046237	0.005660776326897924	0.030362061615939125	0.0048293286942661245	0.013796487672481435	0.010897310648015055	-0.0017914166855958974	-0.004090581319523766	-0.016545151723825507	-0.007943250577503856	-0.015047393675153155
ABUW_0325	0.006760368694639571	-0.0011147162034243114	-0.007072188417021104	0.021265264248880027	0.00012571249548016205	-0.00023493830670596297	0.004530137359250629	0.0012992088315744985	-0.0037362047507465608	-0.03484868506420522	-0.024506750727744057	-0.0006728880695513022	0.004530048302816665	-0.013024353270907937	0.008197948673934627	0.002596923666558534	0.007840113551195148	-0.01907499647270545	0.0024830482573550096	-0.0037711672832137577	0.0015194428494767168	-0.003342894983261449	-0.013958005923716316	-0.01696516789034004	0.03667328871805127	0.006935349130182305	0.00339428037802002	-0.008105807861431566	-0.005036658985550124	0.007531064256896096	0.0008293993447229391	0.022264316832558168	0.00802325468223386	0.07944154462287537	0.009909295340358863	-0.0020482750487657237	-0.0033519962851657004	-0.0066932246225829386	-0.004248251795940389	-0.004586205172968226	-0.005729758795089653	0.004141911516628838	-0.001125884980410271	-0.011104811493788821	-0.004369317982224802	-0.01158204112241317	-0.024000881203388415	-0.010533705327170474	0.012936140528638845
ABUW_0326	-0.002006006103544249	-0.0037255777202084184	-0.002943604671640634	0.011104222130643627	-0.01025094714608213	0.0008860995453973992	0.002834025849352982	0.009081794794063042	-0.008385378636845346	-0.010867023251456234	-0.002687924764579626	-0.0022051919664839406	0.004406386661959777	-0.001300300741340586	-0.0012677631589015227	-0.0030521547949701015	0.0003093429665691221	0.0009405236687283311	0.008805254319930783	-0.011734442284845197	0.00778410680532602	-0.0011436207961017812	-0.016777047243264055	0.02406839278566892	-0.011535005099722242	-0.003716135146474057	0.003713121847044418	-0.0011183378384647961	-0.0005131187010586328	0.008694710420463011	-0.001570003560274616	-0.0015250676964781442	-0.004018276312906794	-0.004505852063795618	-0.0020557990716123784	-0.00010278200369114573	0.03429550352667778	-0.0021452004687282245	-0.00016136065553827401	-0.014865373443920707	-0.0016745155978637922	0.0013141662453650105	-0.0076202306585978	-0.0016421160493493001	-0.000446380666809623	0.004107204298557899	-0.0029164594672429593	-0.00944026673534552	0.006238194614812647
ABUW_0327	-0.0009327879777469762	0.006611250863504849	0.010805865295882186	0.0069170711569616124	0.0022919057027697516	0.007200976506353555	-0.0033063725151968757	-0.012517199289520234	0.003876645727919948	-0.009208900989869522	-0.0016187568672714945	0.0042973664736846206	0.0016342635364804603	-0.012987289938202265	-0.002426290990516518	0.012602680110431032	-0.008107034794224076	0.004155743149469512	0.01965244625601353	-0.016649676984771863	0.017190864255266402	-0.015434497518785815	-0.021394774755175178	0.0136984611797847	0.002901536053471287	-0.009517058752250153	0.006577781921249322	-0.005510243678016737	-0.0056011543508807625	-0.01149259889661317	-0.0031575392016313267	-0.004387328885444984	-0.0012369743507241043	0.0006152752470689588	-0.007009990010822464	-0.0024475516165901293	0.03299367557771487	-0.013042193817969679	-0.00642168693993291	-0.008718447838118175	0.011482615003292528	0.007486918773933878	-0.010293161441218973	0.0020812543052713918	-0.0012448670378272346	0.008176352980495745	-0.0034260891607035535	0.007365907712839558	0.010552994397649621
ABUW_0328	0.0034160817430372533	-0.02209098695038098	-0.0021325199163560044	-0.008237341684447955	-0.012181041916183834	-0.017511691786841477	-0.01977040301581296	-0.00674136593619691	0.007216370279284243	0.08865483143676077	0.008693094624384792	-0.013868025200875439	-0.01561798785429167	-0.0022542034949150982	0.01407768617041493	0.03115298938074416	-0.006951115127540639	-0.006210475148677319	0.011210200832031315	0.015294022267121177	-0.006697737515204495	-0.009886352204123702	-0.006745497621408486	0.010691616722672125	0.0006824531444456235	0.0019698977981027614	-0.003190774182948773	-0.001490396220722504	-0.005790471726525437	-0.016143118051493287	-0.00047295023090348863	-0.00534457911295909	0.0260452554332263	0.012310347159585644	0.013990801720266354	-0.01636065040981839	-0.007291005577567356	-0.01270237250011625	-0.0076778396384836155	0.0128582793037186	0.0186504236982879	-0.0013620912586643503	-0.009492356367770221	-0.01998115196291627	0.009506410439799027	-0.003004040084306938	0.0006331539986095742	-0.007454463865587039	-0.004710277415495869
ABUW_0329	-0.012099929701518094	-0.01580539808853942	0.00567039158288065	-0.010038082176579685	0.021454255577341527	-0.0028862137676809274	0.00030241448908513907	0.002244777028881843	-0.006770249169684071	0.019229342171271382	-0.009719991939864989	-0.008145365182710824	0.011209846728826897	0.02692880248914904	-0.008014809595532439	0.0013497171825748986	-0.006758557194234824	-0.008476128342004762	-0.016349414437733613	-0.0016780758422301793	-0.005672659921321396	-0.021573271461617326	-0.0032744489489978895	-0.007060364954767584	0.015597433695692123	-0.0075425026634700024	0.026722550362136388	0.0033732372428106594	-0.008008346530340611	-0.007327010005601645	0.002736333962575402	-0.003105956679553539	-0.016704512361930487	-0.002618819183539987	-0.0017120852547596777	-0.0017549585314805215	0.013775847949197452	-0.005467603884283217	0.0036024473710991917	-0.012147402946455655	-0.0005635619680742654	0.0014848209151802105	-0.010616287426703081	0.002178586964465004	0.004761941289532541	-0.010684567444027872	-0.0013484302499620383	0.01345681364803571	0.013987027874966754
ABUW_0330	-0.007407882672833752	-0.007473636955482938	0.010715374386615883	-0.00873467004056725	0.0022272950025714828	-0.002048527055459836	0.00810517955848505	-0.003651374358729123	-0.005542599379965177	0.001034603705380314	-0.014537006751427838	-0.0028780448507062595	0.009928176848998067	0.0010462982551875102	-0.0012940673004936442	0.0022715197687437	0.0053530365291496705	-0.0019007409107230566	0.005464171308824805	-0.01601748428839398	-0.005056498700030106	0.004461354399529367	-0.009442678178798323	-0.008302799147385475	0.006854730727359637	-0.00677104560185056	0.01862542546189252	-0.0033260021687180705	-0.0019781435068947865	0.0053034653640278	-0.0065438530185574694	0.006659005329451923	-0.005865181206515254	-0.007665703687241237	0.000630934814950684	-0.013738986253937675	-0.002572683302097873	0.002033393504063596	0.009575374796934693	-0.005818697308395527	-0.009934726513719648	-0.008524061865724516	-0.009543486896013694	-0.00832486685623253	0.003423974294757264	-0.006372071945092728	0.00973645963087379	-0.013315386040609558	-0.021250645437464615
ABUW_0331	0.007576543483177596	0.011147431957157254	0.006150749639369504	-0.013240846529640833	-0.005831754516201149	0.004850543678612438	-0.007140331148870441	-0.0067134792617841695	0.004244304912824268	-0.007105408634176075	-0.014214452271240352	0.0007259153184470482	-0.0033815882729651553	-0.00434186775391573	-0.00806415853925152	0.006140485028566131	-0.009230471984460024	0.002715631059552082	0.0031677153466488756	0.0016251758538233534	0.007432323397010753	0.007548041243899792	0.00027075301052403367	-0.009023747361300844	0.008952467030171827	-0.004622128725308038	-0.004065602065005592	-0.005429832667637161	0.005692014858163124	0.009712616252330991	0.01502351865928099	-0.0003765048592434705	0.004986604186004599	-0.003330958779407345	-0.006580788585031633	-0.012687771334237378	-0.005148746795338167	0.0009186589805995979	-0.001805919369683603	-0.0006304468977493379	-0.015050329639520748	-0.015773383703631433	0.0058496812009777455	-0.010113618352501021	-0.0033102980803767306	0.0015978054513783532	-0.00615436413810448	0.003162585741030703	-0.0032351958702982056
ABUW_0332	-0.004312110439685611	0.016791462736666814	-0.0031355728943542292	-0.013102918402814167	-0.005041766170722523	0.009953221907901983	-0.008651832271312295	-0.008032825666649444	0.0003757594391216986	-0.0065217218702714585	-0.007314679829349266	0.008412505364846118	-0.001826083870459255	0.0010036167467045432	-0.005567489818296619	0.006492399445506163	-0.009743921298601292	-0.001235885551577796	0.0028919983528668453	-0.004216896435964152	0.004768592520738096	0.005459937734196486	-0.0014485441710818156	0.009529525373048246	0.004830596215882293	-0.008891271951440604	-0.007864283092248145	-0.005534277261588021	-0.004467182688948285	0.0028413760650715675	0.023953583631066117	-0.00458128592112217	-0.00023768726589254948	-0.011093331309744174	-0.01164674948172927	0.001950830339007438	-0.004298964668434626	-0.0054253515873125095	-0.0011866367953163976	-0.0004145754915802379	-0.008734426620914771	-0.0017107000284036329	0.006060702297624689	0.002319875017992669	0.0009112855148921774	0.0032263107174861053	-0.007307102518260851	0.01796510812600871	0.002523593044270104
ABUW_0333	0.0039019770235993625	-0.0013915364040133675	-0.005246777875576158	-0.03206982195884642	0.002797906758227066	-0.0017289977214762049	0.01392334013568266	-0.009775959773567135	-0.0001571165479300185	0.025771991564453235	2.382986220301967e-05	-0.00044077412462109166	0.006316088901101474	0.016820050964899	0.018209289321871422	-0.005523679702639268	-0.007378815861953528	-0.014698077616629016	0.003890659743662751	-0.011787038711719326	0.006089018672871454	-0.006022167412516187	-0.008390327491272786	0.0015650229156484953	0.014894372659332631	0.03711615277911393	-0.006784663485588816	6.223667389853751e-06	-0.010051526805445032	-0.003181660877534616	-0.00371623105978008	-0.0018692600862696587	0.013989117346114752	-0.0034715085319294648	-0.0009620873516759317	0.00678546251349432	-0.007345972068858864	0.014714388599182107	-0.011586230671786841	0.0015101135026167585	0.009358996987645122	0.008970946297930589	-0.000791610110340255	0.0011874687322902778	0.0012415322820470563	-0.009785166885631481	-0.01019206778334105	-0.023916346896980037	0.000798759805404234
ABUW_0334	-0.005142226729522792	-0.017236729909074777	0.01524594843773676	0.0005625223549021894	-0.004549795298751212	-0.018810796459884288	0.005035039988312315	-0.012281311982153834	0.0028424937805361515	-0.001666911738985479	0.005388908264093431	0.0010782441298654887	-0.0194382486651289	-0.003247959090375055	-0.021393819258603418	-0.016779834648747965	-0.01448676307254204	-0.004936004953851953	-0.0005389099305200579	0.013426516827651603	0.012106555553960431	-0.008909267229950977	0.006136657877626203	-0.012137800731423207	-4.655175769287058e-06	0.012986747111490496	-0.0019943167499159677	-0.017944185370876584	0.018522155849938608	-0.004513039714401479	0.01008158242759014	-0.007069920291415459	0.1272293415717027	-0.01350663061781228	-0.01889837740324935	0.010918034040679448	-0.009550713875789868	-0.006975528472602196	0.024540382050089602	-0.0073295276415104174	0.020224207388602543	-0.026612542967601235	0.01223167084626323	-0.010249896988039587	0.010182615399052372	-0.0017897371186364067	-0.013791989171026952	-0.008445965384753947	-0.006681841198097431
ABUW_0335	-0.015790351254332806	0.0010123786166768372	0.015965207333662274	-0.0037061510260987247	-0.008303856142655773	-0.01668777333099338	0.017846835763795928	-0.026794376647693397	0.0013439537930768739	-0.018830614006743383	-0.005051569454026329	-0.028661300735321617	-0.0074950372235186805	-0.02169718725373469	-0.000507683310616975	-0.0029543874488283718	-0.013649666890866448	-0.007822798623386055	0.008244728784679033	0.035973066909108654	0.0037135289564936857	-0.01577907972126645	0.011657745973151414	-0.006414332260925103	0.024468703432967392	0.016352761814578447	0.0006191225001958817	-0.011388399448211682	0.0078985178693005	-0.0009211795840178163	0.0037388741497124452	-0.015636848945685056	0.13755333901336492	0.00048172517444088373	-0.01313187290444905	-0.000799784005256263	-0.0080463529646634	0.012714781562445612	0.013889830382667105	-0.02005414114069472	0.0022930246133754635	0.002321007998896122	-0.0035106723170797095	-0.0015525753799692072	0.01162904252922695	-0.0031958950418018357	0.005314805318679176	-0.01887970523410655	0.0050758477740973276
ABUW_0336	-0.000266740168180163	-0.012521166748140349	-0.006929058069505454	0.0005796088771570456	-0.002927740703501343	0.007845905752454104	0.003614390445943894	-0.016390160332368425	-0.001260171618397528	0.03493231360585345	0.0008006171029804083	-0.006182513242041788	0.008369069505189699	-0.0030948198396110542	-0.003299923484236864	-0.025069236886598022	-0.003914617337350807	0.003317796368764078	-0.0035395958964596634	-0.01736945004167443	0.009343513289047884	-0.006134974442348602	-0.013531223077331726	0.005237728072034023	-0.006569397268577642	0.008778811914775947	-0.009762530291571597	-0.0034409713238688815	0.0015064036714024258	-0.03399298881461828	0.015455874071482136	-0.020218707569192317	-0.01096478797103272	-0.016474346905964103	-0.005448249117705999	-0.017070546706426683	-0.01659941338080757	-0.001466237906904313	-0.018092726072456496	-0.00131626575628898	0.01169695421097264	0.0015434800531355503	-0.013003168992955264	0.007957708140878443	-0.0057256719346704815	-0.0056768123112559046	-0.012850851418833058	-0.009428560071589542	0.004772113270568571
ABUW_0337	-0.01837210430558839	-0.006793140569521612	0.0020863234981226167	-0.006414587323655172	-0.005480254188473993	0.024948369865082386	0.008050063530161333	-0.02143412401993143	0.0034913663164948794	0.015085791476978685	0.017075587264861063	-0.02602440680966086	0.002383625265940016	-0.02889836202619344	0.015874046426616006	0.011297416866501524	0.0023780937825496223	-0.012067573313450044	-0.005496907814275641	-0.005091747506106913	0.003908245883354913	0.023530285954431306	0.03980290989454481	-7.633675734424111e-05	0.010983590807261084	0.011365022426582938	-0.004610627482147416	-0.015352745993500009	-0.0016727721293521404	-0.0010684692355318833	-0.019310929206027797	0.004505960860258079	-0.003829675301922975	0.021771546895265427	0.038008339525012536	-0.015231002052534479	0.05940882459737475	0.001298061194868253	-0.004842224280235397	-0.03174466730262923	0.016531604344081803	0.01995631478103098	0.01210925612738377	0.05543338709208594	0.0045203763706351055	-0.0026217340280596793	-0.010541946260823004	-0.00590509577234907	0.005869630013362784
ABUW_0338	-0.002782154872638993	0.002987694035440646	0.00326265962539659	-0.011609488765348291	-0.0010609760813231372	-0.010921483248056025	0.011440241975523504	0.00581804011495217	-0.005961638978779839	-0.0027983916903024163	-0.00872559661873961	-0.0002115384546881059	0.02037201660712991	-0.008317049561367047	0.0048592187492757	0.0058784829581996845	0.011733212860080187	-0.00752582180821356	-0.0029568524473558384	-0.010777392986564844	-0.002265102110172316	-0.0025539426425926167	0.0008942205204078571	-0.0013957810216933802	-0.007096960576970177	-0.01574225387510733	0.0036669427486377064	0.003972000664087568	-0.0067564843554008555	-0.008994245374019105	-0.005039762057463153	0.01608656240366206	0.004395936833642716	0.016474750630231336	0.01399949551653671	0.001835203434309316	-0.015181399030823573	0.007092257986631868	0.0038220007092717445	-0.0023384776694753413	-0.00602677065109683	0.005466564074606525	0.002415763326827577	-0.0025312349880896876	-0.006729824573093121	0.0015121624592522606	-0.002289689682849007	-0.0003867558850109459	-0.00021153289108282068
ABUW_0339	0.0050266252289550605	0.01700377162736504	0.008509958952118715	0.004890745212918008	0.003135760866795739	-0.0027944745527548357	0.005595198413585621	0.0038236313519414878	0.0007711745833679617	0.010563022355373668	0.008262161317268403	-0.00944557905619313	0.015682060476142335	0.004520019010068614	0.038303428973898795	0.004761949245133491	-0.0026428955380040126	-0.018433960099727923	0.005510699279613631	0.014580365135696799	0.015349181777648917	-0.025434235037865013	-0.008155266531539297	-0.012117826453763329	-0.008254795892849377	0.006551983391158604	-0.02913489875072875	-0.011425403532686482	0.0023377438767431054	-0.014614321055619939	-0.010369374183026735	0.015500287106401596	0.003114672977981867	-0.011064370151040248	0.01289786430325243	-0.012076635006388588	-0.008379564975428222	0.020827204696312288	-0.0005808668125211331	-0.0016704766976806098	0.0017578506845525403	-0.003321426200565203	0.002154972166496756	0.002888278292449019	0.0016809139978486098	0.0074078834615966226	-0.00371732871000461	-0.006821600584374634	-0.002280435361865203
ABUW_0340	0.00016108832027493923	0.0056243233535224636	0.01335187012369773	-0.004255532631519336	0.00285305154263506	-0.000662369861567749	0.004271381524875238	0.008951730499851419	-0.005938694590679935	-0.00804259029114785	0.0009370468594433577	-0.006134095867795719	0.019274872128580974	-0.004656771444886843	0.0060675173494581435	-0.005326065975668645	-0.0016168525274310658	-0.007348648111305608	-0.009814029507505132	-0.00946207401440739	0.008269471950240206	-0.003643575436089419	-0.002492332861589044	0.0024171451857358845	0.006228932390228946	-0.002048430937738671	0.015026671593083919	0.01730325228671469	-0.001048264086595823	-0.013539718413260272	0.0010932028284828363	0.010005243106763075	-0.011619515303716379	0.0070139543073298284	0.0009829001907640802	0.004015988525608712	-0.012736756409976555	-0.0012977417091422517	-0.0027161215533406608	-0.011158409433205048	-0.008447895982565599	-0.0034365172699183048	-0.007962181771336183	-0.0051765106654150465	0.0021407952209672025	-0.009289175447886313	-0.0042502142208780316	-0.0019525195997869326	-0.008250660338457587
ABUW_0341	-0.0005472542580274844	-0.02292072833971727	0.0004302248325288932	0.011189124229548294	-0.0004828635835988183	-0.013283912433131189	0.005867944787369199	-0.009428557560402109	-0.0015265742710714565	-0.006197259078818172	0.009911012004374947	-0.006729029361708267	0.009912375345247994	-0.008141743765806835	0.003207501198805424	-0.014358725265572218	-0.00944986761729114	-0.000126677098374235	0.005809127103882134	-0.0019088046395164047	-0.0033674290027855686	-0.016473979020186602	0.0031403788459514127	0.0008804373840625365	-0.01630332205992192	0.0016988647315057672	0.0006768290665264701	-0.003467150790440894	-0.004087296861501134	-0.01795744464407715	0.036075583244741055	0.005605776010120785	-0.006698473923810294	0.017938499758370297	0.028016249823894578	0.011840145097390469	-0.017195932072251386	0.0012965420492247282	-0.00012363733487986926	-0.006612948435353559	0.004194277740485613	0.0015756677921738855	-0.013240052149555202	-0.0003579475031308569	0.00612609421615766	-0.011320323524604084	-0.008779586659648907	0.0049279250011853674	0.0011708149305529319
ABUW_0342	0.012353327596292398	-0.006911906857708217	-0.0021404685363210986	-0.0026687329300547264	-0.012488886163976136	-0.0023527002736602486	0.014274781557637195	-0.009294487669652003	0.0005967911770453355	-0.017630965260005203	-0.007374807360821071	-0.0074700934360548595	-0.006192819471415257	-0.00495925500854795	0.0017268616674753936	-0.011254082105489732	-0.006762181285849041	0.0007353653809794755	-0.01551727248794555	-0.00816359377875842	-0.010251432637886984	-0.0096702353608235	-0.007124320012345744	-0.008751963899752985	0.016631918775315356	0.0006462972349668348	-0.009600911669596974	0.009581874513985513	0.006025415463276464	0.00062381203792171	-0.0010570589403730843	0.0028288482833175445	-0.0046225712876767164	0.0004306104348256578	-0.001248536985859612	-0.003508901945888237	-0.0036466996253363064	0.024337596146654924	0.004247942747657079	-0.010069323910878211	0.01230715115937383	-0.018821227729354437	-0.010329193949868507	0.0025152625345256563	-0.006985074714389174	-0.0015628649097303494	-0.0011923245862449129	-0.005110457905055767	-0.0013857429265292597
ABUW_0343	0.014684117689919039	-0.004456549505812425	-0.00928319646633624	0.0025201597760467105	0.0007621049464623142	-0.013736197518754776	0.02072898783416123	-0.007794092345046758	0.0003849933462443791	0.033369837549658006	-0.005495032832393994	-0.024313813191953516	-0.0052509572810122765	-0.005785769278147297	0.010208477105530916	0.0054209551098628635	-0.0021809663100452836	-0.012049951383883937	0.0044905026790364845	-0.00115388200856024	0.05248458132893297	-0.003317728601004347	0.003173233611556978	-0.0018603717083027797	0.0012319724873292974	-0.001959489752659624	0.0019486627931201283	-0.005537868841994752	0.006831276031341196	-0.02149890124206189	0.02492515465716757	-9.085449862908646e-05	0.01680903549945663	-0.00477316373778889	0.011152028983884364	-0.004954270078091946	-0.017655417842360768	-0.019264636902212872	0.0046061406202957565	0.0041612369025897785	0.011909780353289032	-0.012702055728065056	-0.0023352911756489713	0.0034321772967822904	-0.022538457471995656	0.0002237520440240199	-0.01201332412754422	0.00131452120731307	-0.008407594974787899
ABUW_0344	0.011700660696825188	-0.009072462737381003	-0.008072633276504378	0.008825746091710164	-0.005100969746726282	0.001776625402746113	-0.0010996425913195372	0.00868724696922955	0.0034327134201078747	-0.003959004809393398	0.00804932238853683	-0.0006984309912006337	0.007345565014569649	-0.0010491637102352821	-0.0011766088819781108	-0.0040557333619107945	-0.00664291048255696	-0.006844663018563128	0.0055621697521035605	0.0038334253649307433	0.021532565004201153	0.00023724769835396057	-0.005817255141804323	0.0010036326830331268	-0.014635502181237584	-0.0035805148447285375	0.008154537529767214	-0.013247807404746513	-0.013154185028271481	-0.0060616614235651355	0.0003778337302358763	-0.0012317458375796897	0.004462508849078905	0.004726070692600506	0.0009534116613994453	0.007118113309571671	-0.015876289784001706	0.0008123902218419095	-0.0031953188431833365	0.0017513825805813147	-0.011680769998038019	0.00020000587193376416	-0.0024830136990168007	-0.007163948607652101	-0.006955234731937489	0.0052255908003721995	-0.002422161861928419	0.011902290612253598	-0.0070262250887314125
ABUW_0345	0.010665136124696535	-0.004685014199078617	-0.009073440349176568	0.0010134360421754315	-0.003291152583420699	-0.0046459278650613275	0.004278486124323331	0.016557076900827514	-0.0031537084372797388	-0.004417118057997514	0.00499104555180236	-0.013049449293892464	0.004061139500403338	-0.0018794125492671242	0.012991727115050302	0.005821354314527818	-0.0023970729798081162	-0.005998946100124255	0.009012260516611487	-0.007423724182296366	0.016108846961231705	-0.003337033389595373	-0.005025040846086332	-6.447531515918939e-05	0.006071934781073417	-0.0056474491772535605	-0.0021964768731686135	-0.0038282079160300345	-0.007643763676339176	-0.011299609004989468	0.007368441191109721	0.0022739997125964273	0.00570038757911768	-0.0034223840185512422	0.008910008592530943	0.003820586910274077	-0.013211257903388285	0.0012904973719157506	0.003439592448179267	-0.00935815373662843	-0.00456415765274234	-0.0008068292224220074	-0.006190276445653201	-0.005437444716426192	0.0015737780044398299	0.0038071359927014936	-0.0028351181740299326	-0.006816634326603956	-0.010739911116672865
ABUW_0346	0.0044931804205804084	-0.006845395918443536	-0.013985175270477088	-0.007427719184393865	0.006034157237077402	-0.014194572079958358	0.0016066120503348243	-0.0018059279684024077	-0.00875396058275519	-0.006564559326808955	-0.002398343338947732	-0.003674776794764505	0.012386149641311793	0.0017322559946637592	0.0016842399861880968	-0.02246767742514676	-0.0008088358026089944	-0.016710478388891295	0.003639463689728008	-0.015526449699582045	-0.046804750624044995	-0.015327489185470482	0.0018097818650906728	-0.003503158939227658	0.004383650796800836	0.013875345110291754	-0.007376347991408948	0.01446479015600139	0.0061304830456919875	0.003440599814432938	-0.01837634983971872	0.0018186201871098803	-0.01587617692052407	-0.0053742855889695055	-0.02291810161588862	-0.013918795594477874	0.0021387637147361007	-0.006262170093965268	-0.0019703017531613122	-0.006911220113180494	0.013424575500680014	-0.0029985917018896546	-0.009309503262259721	-0.0023854649233682524	0.005757912426163271	-0.007595499969664622	0.0008399158549310068	0.007786148635256032	-0.004793621516382681
ABUW_0347	0.015467741701878056	0.0027629170630253824	-0.004890387106909352	-0.031126805051103146	-0.020601237971453624	0.008336791827129332	0.007586457595891529	-0.0001385996194372066	0.019293443704802186	-0.011088293747665645	-0.010247944793134112	0.016859110969715384	-0.033482507238960825	-0.01753065886508572	-0.007009348037979918	0.03232708036130385	-0.00372397807772994	-0.0015249697017732835	0.019307973284454442	-0.010813200056388727	0.002095690531085766	-0.012643550371341492	0.00717114727702565	-0.010623800183186021	-0.019789066663645594	-0.003255445697136889	0.019208674128998206	-0.012797429775707934	0.01053841788428499	0.0003886657365905156	0.002197674653232612	0.0005825843390067754	-0.01569681452077268	0.03711498294765179	0.020015545571565086	-0.02500785673769005	0.014768495774792653	0.029205677488216498	0.0010511607033460426	0.004587923676709029	0.015304260912149344	-0.021180137335174865	-0.019049801118356278	0.01975545840077754	0.009675899773158504	0.003080373162860051	0.0022586524923063796	-1.7900445808419208e-05	0.0051384107386542475
ABUW_0348	-0.01108469426756118	-0.00419398120657508	-0.01867325090921351	0.02829003808185924	-0.010729758916913034	-0.040752451729667544	0.03042673956254432	0.00380939413843972	0.030326386162106887	0.002735288220630625	-0.0022931255098437714	0.027421056901710216	0.016899815105690094	-0.01765477322374089	0.010679809052477552	-0.01402771733539841	-0.023343641047199926	-0.0024535700765593842	-0.013031459921427275	0.012996802285738676	-0.030745191987750456	-0.0013188839456801417	-0.0004306522599960587	0.028882214008276036	-0.037543526621564204	-0.009134501056228784	-0.014761203877060371	0.03925480021207773	-0.027557533299890313	0.00022226960664596375	0.003107845981928403	-0.0036114231884354702	0.0007470461348261495	-0.013452956117492946	-0.02202578084899214	0.013432895038472554	0.0016747695954120554	0.0012916833673602523	0.03126541957739429	0.009224540705492256	0.03483420018187429	-0.06512004773316725	0.0045207231607177385	-0.01762953043668142	0.004139082502876652	0.07329777006738511	0.023786714309803853	-0.009322613795830211	0.001686969945195581
ABUW_0349	0.0010603896985279645	0.0012743118914852278	-0.009682865872521202	-0.021387494747123727	0.012886949896214332	-0.0009753528837249813	0.012992671776077649	0.003201871108650066	-0.0032763474224787336	-0.002957802783094364	-0.019153436298708998	0.014223800051759208	-0.0045604188826467865	0.0025686758489640604	0.017625744648888095	-0.0026880904929651693	0.0009877530050804476	0.0025148079447212856	0.012027221249708644	-0.008171662615899045	-0.0016485893559419304	0.015184388517091226	0.009195785707828696	-0.004830756050691468	-0.02100587596843824	-0.014852067753497771	-0.032539837167686304	0.014747370939219727	-0.0028666537068063112	0.012804963878876797	0.004432605507253196	-0.008167464878137725	0.000902128544849875	-0.014218832337641601	-0.006747184678016081	0.006543747761397127	0.013692828957243252	-0.004030277351504641	-0.035476222488219265	-0.00923630758271443	0.00218531912322008	-0.004656237919280902	0.00610326323032793	-0.014593593637490361	0.0005437685958484895	-0.01319707695721079	-0.005624815643721936	0.023807061968762047	0.005316936799603717
ABUW_0350	0.01562529671553621	0.019802208765972617	0.00650913201768687	-0.02354484932606465	-0.014895054244621888	0.02389576990559182	-0.002048899823188686	-0.0021099664486741985	-0.0008169371443984512	-0.003769153449077978	-0.022348220203198155	0.009496150486774012	-0.008396468215008725	-0.004165157537122409	-0.004423361246514225	0.0383086426379728	0.006290820612619268	-0.004955172182991008	0.022059670815055617	-0.018341669000180978	-0.004428840357075054	0.005441243914999519	0.026385006885118804	-0.012625243040054569	-0.0038126922273535066	-0.006838587536978163	0.001979956408134694	-0.002883785732067415	-0.007809939431035069	0.01270494007668277	-0.0013047601118325073	-0.0075679766057635545	-0.02468511522097675	-0.00036139371709542774	0.006643886546471193	-0.010521473522498537	-0.019338428768896736	-0.0033798284357422796	0.0027366755968360012	-0.002956491486305539	0.0037180072255579713	-0.02364930444087367	-0.0010451832270047842	0.004761890146693205	0.0029741839635308684	-0.0018450766899474566	-0.010599321874175368	0.0026552972039611622	-0.0015093533321896772
ABUW_0351	0.012331760061857053	0.00317128329622005	0.009149621323760343	-0.014718200298622334	-0.005837259956925954	0.016195434233239353	0.008054495222240858	-0.0036316536321317496	-0.007959615203821161	-0.019345768148193433	-0.0212092474360805	0.009956689658506513	-0.01802391346987907	-0.005571180672210598	0.005508908463059492	0.042171884085371564	0.0027300393111716194	-0.011648197062238493	0.005805438917767604	-0.020912576730613728	0.006026989211166625	0.026566966995262644	0.01771752525640391	-0.0024256009258034187	0.009538034675170861	-0.0035045229145826582	-0.0036813401691521805	0.0006314750939784955	0.004415147279473858	0.012423923895501723	0.011165257325967006	-0.0016924915533856164	-0.033933327091933495	0.026840094971924695	0.004621435263699037	-0.004216466995044665	-0.029810817241840232	0.0007609258658739811	0.006577646423943937	0.014000163317978735	0.005952544627045126	-0.013546462076895647	-0.003634469554572579	0.005359368039832017	0.0017505380333235564	0.004107595681421497	0.0001947677223344333	0.0018376377184565658	-0.006077213376485551
ABUW_0352	-0.0003429306890290098	-0.01229092552372328	0.013365951348345874	-0.020270255108043592	-0.012551179301757113	0.007111671081039086	0.0008024104202077574	-0.0020505738948072257	-0.0038525815217995423	-0.018840551702156906	-0.03037163010848144	0.011354618452161751	-0.004931045231011981	-0.005715514537039257	0.010017142010498406	0.0631878889743109	0.0017485302736272657	-0.015647988505384073	0.010490106723165962	-0.018291062180154808	-0.0013623522107244943	0.028080711159083217	0.010711790798735719	-0.006946401727780889	0.013140125046836508	-0.00993130558274961	-0.008960983850433644	0.005133259270382565	-0.004612356583044248	0.0077666151108235736	0.009927394677956647	0.0014967763690393835	-0.04128450078995033	0.016530017393747057	0.0009904654664416909	-0.015566987601767054	-0.02763346106163349	0.009311383592437812	0.0048104789114700565	0.01622477827754957	0.002195324738519621	-0.018804351822211213	-0.012665003843422153	-0.0014373013197547717	0.0027455472425650758	-0.002149622134985116	0.004352212723886146	0.0005145129376538224	-0.0022924631320096573
ABUW_0353	0.0003647164978006479	0.016405014450616456	0.002439130738203418	-0.015249385424369216	-0.010295529466868568	0.016648390675286794	0.004936913883120131	-0.010303508392397626	0.0056518510548741975	-0.008753842804809515	-0.018622273794851592	0.012594343127959581	-0.011411408838215896	-0.00821717417381331	0.007858591959029059	0.04055969900799446	-0.008439065155281112	-0.011826299229985168	0.012629886642019915	-0.013072834165107225	-0.0005932897778755232	0.011503908904842958	0.030700434304878566	-0.006241642869924597	0.013889107558742297	-0.00031573256467122286	-0.0033035953015036128	0.005973397969023243	-0.015335845347169369	0.008489937610823431	0.01639399484264212	-0.007535615986235156	-0.0429525239415714	0.02328937548207325	0.007166077121079631	-0.016122979071004878	-0.02817976618384298	0.013103428395876885	-0.00422577669253626	0.016385039539495726	0.004179263271391177	-0.009765880981530372	-0.024259519424580985	-0.0005525670678522048	-0.0020930340546340504	0.006586428291899909	0.003964583014287595	0.0008980294951272821	0.013211324925692419
ABUW_0354	0.011411766549531584	0.02298335459929754	-0.0006811802565280749	-0.017820106860209118	-0.008469056582574188	0.013134134191279663	0.00019426071697189505	-0.004575938520201769	-0.001003791688694511	-0.010355722076571022	-0.019773918735577524	0.017633442323274084	-0.01315076042169673	-0.005709741197009571	0.00899131221130346	0.03799335762871484	-0.0008944067996140357	-0.0030882575770512168	0.008114738657799169	-0.02340146508215876	0.005540998138356362	-0.00849760440837477	0.026091520452867268	-0.007503797899619927	0.00789389694541351	-0.0021947651668049843	-0.005693907222291273	0.005636340780216087	-0.01234097282323329	0.002925764684711613	0.008547484513726705	-0.01788571567626485	-0.041764059648640314	0.026231872918699602	0.003387578200426114	-0.013311968810594642	-0.02169628645360856	0.01115815502048614	-0.0015366631770764414	0.013858386394769334	0.00646809273473455	-0.012837923479048321	-0.021574723017528406	-0.004991018206126784	0.009977776391729542	0.002868333616142121	-0.0059558369103135415	0.008659466721888323	-0.0036625246849315576
ABUW_0355	8.458398554104454e-05	0.020963978808725393	0.007204043792251674	-0.02551260286937886	-0.0025020433511749223	0.011317827379068345	0.020338524360183838	-0.006164713935693373	-0.002179350241970402	-0.004216309346728002	-0.024033826873439933	0.013688212763120003	-0.00530870938810411	0.007946867633080074	0.014859945830070765	0.04888886828910863	0.003401229008526251	-0.009578573545143161	0.011303852778685557	-0.03553453067859977	0.0008252392160813065	-0.022354723126882133	0.01933282618995224	0.0012730536355822285	-0.0014029949235939544	0.0378464492510136	-0.007295782149165975	0.0022799883500448054	-0.017767483907255216	-0.0031314357905114438	-6.561544496881883e-05	-0.015930333021704737	-0.040702384569117206	0.03329730323791019	-0.0012418189572133487	-0.016427622248319104	-0.013343499262679866	0.0009448107827021797	0.004063889550347224	0.014237017707335606	0.0009638181044273719	-0.019840942782361967	-0.015337953480357967	-0.01578162383499064	0.004073873416355208	-0.004780812848113123	-0.00059863595856201	-0.007008689984527641	0.009651431021835072
ABUW_0356	0.024067240100532558	-0.007774617166185499	-0.007495861930644644	-0.0024680520155447175	-0.00944173803658569	-0.002877381028681986	0.006965478956265926	0.007796428473340147	-0.006100855230395187	0.04557318404145941	0.0023422196649504155	-0.03219542631202729	-0.02855070288103612	0.0008364828652582965	-0.03188470298679303	-0.02542838447244574	0.006061882166759656	0.0038039799399607653	0.022902040516588392	0.005279008464809075	0.12485756232467755	-0.0016320233327823317	-0.004592720413957047	0.019182725047651304	0.016050373604971885	0.002422017210810824	-0.002119963289436557	-0.006898021768714598	0.007744658206933338	-0.006857611210953785	0.009603179497248345	-0.056719786519752444	0.030513735510040156	0.002275295737195879	0.006393421676290773	-0.004354727520295186	-0.0026889839576096893	0.005443196152471928	0.00982958340696246	-0.015329558843135417	0.0033431436074404224	-0.014950633933766016	0.00928180741191763	0.002217388671357702	-0.0024968141287743475	-0.0046389418418838905	-0.0037471414018636277	0.021102736816819182	-0.026746105309395793
ABUW_0357	0.004628836539087013	-0.009217656160330627	0.005127245269854851	-0.005213799867659607	-0.005226968197066504	-0.018201582946186057	1.417719049693288e-05	0.01118891963381059	-0.003655453826704965	0.024925959973754873	-0.0005886709062389848	-0.030507486532568295	0.04152291611812446	0.005614488656158798	0.03290037601433164	0.01989075003043403	0.023939961728965967	-0.01467143114375582	0.0025002184025796764	0.012933322526215991	0.013782431477702828	0.04728639003567272	-0.007816154026313988	0.0021760866377072935	0.009881178508180438	-0.020965150369282086	0.0064940022167437345	-0.011624770399757782	0.015713348924976337	-0.003234251845003991	0.0017440412299009709	0.011131935190938278	-0.0004370498325770273	0.0024338831772992547	-0.004308153341370963	0.026137493350291023	0.014132441530075505	0.1032729244465467	0.01174570684431726	-0.014504187813260138	0.017502486071667846	-0.01771911338221812	-0.018637863797757406	0.00871999273218792	-0.02652878285351524	-0.03787864935917766	0.002963471753233265	0.00168949162142244	0.008867352214373226
ABUW_0358	0.015995635095064485	0.005251778115104177	0.008696668192431738	-0.013375176989750359	-0.015604122870087632	0.00324784769337409	0.0031040763791148397	0.0011701662673414062	-0.009318159576113275	-0.0008144418744845685	0.005845861654250379	0.004293890146014357	0.009196779161239704	0.0016264312415878645	0.015180150118626987	-0.005059279081526041	0.027157690793051005	-0.00942321552772033	-0.0062330981766578475	-0.00125689224719609	-0.0036266385497616084	0.016722320253776315	0.012596404825653756	0.00859839857202359	-0.0012490519197470124	0.005853125622797305	-0.004094643309867536	0.00031860199423711734	0.0024295986207315996	-0.002357669830268779	0.005956213290507106	0.0035111589251889106	0.004597887391615017	-0.004528506027673727	0.01070515816221742	-0.011164210842194051	-0.002981627664494264	0.09171366421516863	-0.01670815384694494	-0.008753103123925339	0.01406007016102164	0.0035997828721831128	-0.007171604442304796	0.02019204261659198	-0.015967290213314233	-0.022015023023507448	0.01723272866559636	-0.013407905259505613	0.00027912777259274764
ABUW_0359	0.007634968556405058	-0.00014536320382962532	-0.008489658604422341	0.003443526698012184	-0.003831681178757054	0.010598619556416177	-0.0009553235228783516	0.005153660260708022	0.00023403031506668214	0.04928637390834652	-0.006268504073854824	0.0005925716451124713	-0.009139419338332271	0.01740871850432173	0.011494380371567059	-0.03201991002569329	0.003092518417668418	-0.000728295134870376	-0.0009311534950737183	0.010247424748794748	0.01226901609040726	-0.010356253002857212	-0.007873807223613189	-0.0009611159302422095	-0.012397510180922439	-0.009947163382573	-0.003740013875242759	-0.004758052882369534	-0.013470401617243888	-0.01190531803894593	0.0052056742589147355	-0.016521410689280067	-0.012019652119341771	0.0051940891837391825	-0.0034770963956736404	0.008802756667917942	-0.010034352953660244	0.011625193893224346	0.0015455878350537128	-0.0028301146122742325	0.03234592394813404	0.011717306035342325	0.0006854049344141007	-0.011700507306803203	-0.013990121722430861	0.00974975054264392	-0.003283088978448244	0.002252757084426242	0.00021688151147395408
ABUW_0360	0.03147051829441158	-0.00786607932655964	-0.00883539756967574	0.0033266232790273853	-0.004146600815462882	-0.0029022557352810065	-0.018576778025445596	-0.003105626882908275	0.003129391881688821	0.04997448167783878	-0.010442851125755723	-0.0038308339098666634	-0.020422016259335027	0.005672970645420762	0.006312329678748313	0.004425566260589126	-0.002789263724588702	-0.0018121072566860499	8.471127445310931e-05	-0.0027476166889063617	0.019955923186783703	-0.008450188340266746	0.0028431824008195595	0.010320896337569005	0.004553592697083436	-0.004561700776924596	-0.00316295584595608	-0.004494057853813314	-0.00023756161440632102	0.0038337829411921724	0.004241596522339989	-0.015370088615480487	-0.011231528504026596	-0.004232016743989989	-0.0017437387018919344	0.003982403078045708	-0.015119126106281116	0.01012641551042582	0.0010873585521065543	-0.002408805568659422	0.0077231594550657545	-0.0019505794230692602	-0.0013833527732985045	-0.012380461787924223	-0.0003281956899425763	-0.0006741148200303642	0.004295561706835371	0.004008902633442781	-0.003900022209362933
ABUW_0361	0.025248405879876302	0.0127594818459551	-0.008004903879981408	0.008712040296910771	-0.019030438677713382	0.02628644672879646	0.011257868547427885	-0.002190267125743787	0.0068582341337512405	-0.0013943383570247025	0.002021892008459762	-0.019077438523399545	0.004815591687061769	-0.0007636819219285064	-0.00553827310346338	-0.007837702488287608	-0.008092737585836628	0.00742186260052353	-0.00043422175327860013	-0.03787532792694387	0.009957664362689182	-0.002742309124388596	-0.008158249254652156	0.007398168692425481	-0.00013689942530438059	-0.006834225513512252	-0.010644177006191104	0.007504594268513905	-0.0018786090701817847	-0.004560113020210739	-0.0030861692046445627	0.010055620261217736	0.005561523096725758	0.0052385284369769036	0.004230335926044229	-0.012558543626001248	-0.017105255059518362	-0.0037581041133725418	0.006684752864567906	0.012371634216341455	0.007648166740719458	-0.012316859205664837	0.017509932582292935	-0.009663961634136726	-0.0027699314276224693	0.005204845610964012	-0.0018846644691160419	0.005862492966027583	0.011992003832551962
ABUW_0362	-0.01947716003897205	-0.013469566468749708	-0.0029941180527795087	-0.021692744270536503	-0.015947816097672273	0.04615025852357757	-0.0059020473131032244	0.0007244560880765713	0.025703350348179346	0.006123057878617633	0.013878322558020928	0.006974403553600581	0.010887154455254374	0.007467254989075511	-0.00016976823631139837	0.002500101788350437	-0.041248629985939686	-0.0005680406925028314	0.009328677946161016	-0.0030898411114257903	-0.018325840682105177	0.0024848343067100757	-0.016192878268882438	-0.040818793177675464	-0.03559615355308604	0.02556409432667208	-0.01638214625141249	-0.009439967788180046	0.007065179038756866	0.0049293618976609145	-0.013760699871145721	0.00246218161356795	0.007963572510512999	0.018096248580479833	-0.013823563409640744	0.0008504623647417568	-0.010109624130586524	0.014761946230833855	0.019105427017854566	-0.02020654045744049	-0.02723419456920748	-0.023826142563225506	-0.02268182902547469	-0.005777083749099603	0.019211983024181107	0.004429990446370652	0.007530139026335473	-0.0028261931369954613	-0.0261891259926902
ABUW_0363	-0.012445414671638564	0.01459153166941971	-0.01409747292694702	-0.018160606281192565	-0.017814130980997128	-0.00020277730296874855	0.024980538930307987	0.009705986094418093	-0.0023214183913744914	-0.0007817379018696072	0.005070960901801171	-0.0032184978106438154	0.014375659910210763	0.0015296009994118433	-0.004626518199981241	0.006596030410181883	-0.0071743198273204415	-0.002402303487734099	0.010809019852968177	-0.01363308124046782	0.0005170227648470223	0.006141942402661374	-0.0025069541190639094	0.007668878119499493	-0.023888682102112566	0.00024393718271232683	-0.021161845883152102	0.020778723621487097	0.0008925303416114781	-0.010194488482992306	0.005590247505071132	0.0076387771609970545	0.026335352530051495	0.005368944807394403	-0.005087007134009297	0.0033106019880297325	-0.02425680786559476	-0.009696769014198643	0.00930027222504794	-0.003643582837635929	-0.022824665440822327	-0.012003942247465836	-0.008531184076144957	0.0002118014482655098	-0.010726370285622643	0.01555995236032694	-0.018003777270667078	0.007005121050241586	-0.007966000529169976
ABUW_0364	0.019803541845354655	0.016491004733047175	0.002036832726696418	-0.01878366824378348	-0.0008981759519445388	-0.004540154669701381	-0.0049232190916134455	-0.00955878291796454	0.007073474786844466	-0.014483140271153999	-0.0002259997315608993	-0.0059006762935370875	-0.0036678846494314038	0.003928984167282754	0.006238955050979155	0.0016354653929680537	-0.0196837931203643	-0.0039199060155569836	-0.006551427956459465	-0.008080536112994393	0.0037479186711947025	-0.023949251101907675	-0.0035115454175826837	-0.0012689904586265165	0.019399224007777046	0.0029545911747752797	0.0046080460990474735	0.055740376000851646	0.006296931436127702	-0.010841798531443923	0.00041682576540733865	-0.009441147792776973	-0.006912762132660316	-0.0024293667063212156	-0.024052031591012296	0.005022276957064789	-0.0008542698515465227	-0.005898140053782488	-0.00482392324465516	-0.007999786816763794	0.001176239463036303	0.011719009299340997	-0.016972048962956263	-0.009611078676927074	-0.004941718415242171	-0.00509827972275264	0.007240368903473616	0.008885943220392177	0.013485876338446674
ABUW_0365	0.02308950709526343	-0.005233235683083648	-0.0009305226777688377	-0.0087961288652365	-0.011812303365833972	-0.0055851009471326075	-0.0012215595004856227	-0.0029611106205912315	0.0016220827560065976	-0.02062936676606986	-0.009577227476068288	-0.024818460588997185	0.005438322256767667	0.00791893148109266	0.011478739983230733	0.005873464289572845	-0.006517699772661929	-0.01759880518659842	0.012014625150569766	-0.00027616212843154366	-0.00627221744449703	-0.009654904717370717	0.0062826116341654515	-0.0003003707030590771	-0.001306357952412368	0.009696981987560192	0.02017499015778995	0.03939871933800177	-0.012699700798985693	0.009766101673409883	0.0008302860055850703	0.0008325760966865127	-0.0012880712741012005	0.005148688124211484	-0.01231808175198551	-0.0010897701581113783	0.003106230232749863	0.013792417162695081	-0.0006521509514342445	-0.009319396523290729	0.007772424239796358	-0.006168933496633434	-0.01150414459058441	-0.012597256904123423	-0.008739444606076414	-0.00030920951193571465	0.00833911013946683	0.017040823063565348	0.0194503254793228
ABUW_0366	0.003625280084328403	0.026229640272399664	-0.00027092527987571867	-0.0028083302362118274	0.0032945455646691004	0.007702739003101045	-0.005544057381708033	-0.015060203328638347	-0.0027149337229068044	-0.004545389018793051	-0.002977397451436327	-0.0018237994085732129	-0.007814604610171808	-0.0036731619160868412	-0.009418321667510303	0.01027746604686335	-0.003242232312583756	0.00346869103561008	0.009496810755773008	-0.011743916334359396	0.0025559027961692656	0.0018940516050529209	0.011874351515913989	0.003531983971038349	-0.011126919496552387	0.001716006524002712	-0.007936114647172853	-0.010968957264776612	-0.007754249787619175	0.0034862346803106853	0.007966177631652678	0.0009099504083875136	0.006804225954705128	-0.002535947550741596	0.006039416144242947	-0.001990542550100268	0.01184198428779535	-0.011202572272063187	0.01486544039331889	-0.006899962943291862	-0.0027683127737865567	0.0031371102028792857	-0.004373798962520105	-0.0040049665819922795	0.0013024866234399403	0.006691159226313635	-0.0055548485198677845	-0.0009728348445476933	0.013550728751535242
ABUW_0367	0.007790950702479699	0.013917673699980076	0.005208038052124518	-0.0038277356558866983	-0.0055480052408185855	0.001308918886883078	0.0016701780729809765	-0.010884017700640593	-0.002541324326834123	-0.007668877830165034	-0.005110242211623947	0.003182965401404214	-0.008134411684149408	0.0038571562083534816	-0.008762562320125655	0.004530380777767201	0.00045104147024278596	0.0002797591356606416	0.00833842374941399	0.0010826224887844705	-0.003535064329478956	0.016581135657817665	0.008444964756085426	0.007214960944884556	-0.0009987489835930087	-0.0042554653626430535	0.007953196933262453	-0.004052339812135906	-0.0022064769548077066	0.004229945377049314	-0.0034237480722406222	0.003562572130085099	0.0025894595043027186	-0.002539811083324397	-0.005917877989431374	-0.005699258310905291	0.01724359490867024	-0.004276103602465946	0.04478745314016657	-0.0035056775142613887	0.002128862156524351	-0.01074847868505182	0.00015209062922037084	0.00124017884751615	-0.002934572282066449	0.014123422699640809	-0.0010552981094946884	0.012056346061748118	0.0005088847325071598
[truncated: 3,526 more rows]
