# Supplementary material for: Independent component analysis reveals 49 independently modulated gene sets within the global transcriptional regulatory architecture of multidrug-resistant Acinetobacter baumannii
Source: mSystems. 2024 Jan 8;9(2):e00606-23. doi: 10.1128/msystems.00606-23 (PMC10878099; doi:10.1128/msystems.00606-23)
Supplement: Data Set S4 — A matrix. [file msystems.00606-23-s0004.csv]

	SRX3737100	SRX3737101	SRX3737103	SRX3737104	SRX3737105	SRX3737106	SRX3737107	SRX3737108	SRX3737109	SRX3737110	SRX3737111	Abaum_0017	Abaum_0018	Abaum_0019	Abaum_0020	Abaum_0021	Abaum_0022	Abaum_0023	Abaum_0024	Abaum_0025	Abaum_0026	SRX3141471	SRX3141472	SRX3141473	SRX3141474	SRX3141475	SRX3141476	SRX3141477	SRX3141478	SRX3141479	SRX8944518	SRX8944519	SRX8944520	SRX8944521	SRX8944522	SRX8944523	SRX5930997	SRX5930998	SRX5930999	SRX5931001	SRX5931002	SRX4488546	SRX4488547	SRX4488548	SRX4488549	SRX4488550	SRX4488551	SRX4488552	SRX4488553
0	-7.112002567338386	-8.081696708584046	-6.683272688918198	0.33083724519764146	0.002385547388509828	0.25116257754067256	-0.5843853701268363	-6.58268864175641	-7.035619409165098	-1.8381054856210024	-6.216771436440773	-0.5681614677586992	4.062244018021705	2.6767167537372947	-9.57162007838704	-0.4472788406646872	-1.6741014554787286	0.5681614677586734	-9.831664705918008	0.1262318667424419	-1.5647538807924575	-1.6581068110410326	0.7593803181072626	-1.2092955612339678	0.44991524312672493	0.3357281907353313	-2.0941553030613784	2.054515486525498	3.282441882629798	-3.3060335496903397	-1.3718887158021824	-1.6308945474061085	1.2702861408167447	-3.982686068361325	0.10160257498543952	4.2383300704438716	0.10827534672121751	0.9629865019135896	-1.0712618486347816	-12.23494119306592	-13.735227608142742	0.7571544700331531	0.5396670781606947	-12.07445103987475	-1.2968215481938337	-3.7090950239904	-4.670796146126708	-15.09641487328451	-14.906442003056526
1	-5.109672792149399	-8.096234371511446	-8.474133016924817	-0.8104028168250155	-0.09395302652938836	-0.42183569222412254	1.3261915355785772	5.203181081547525	5.6667035653154825	-0.5515845067129609	4.507888882558442	0.3317669462463476	11.587649971581197	12.481551138907898	11.165992502214214	5.009486869863093	0.9287357735067561	-0.33176694624634806	14.010737250049182	6.139523323251352	1.137140853187384	1.6437011442897502	-0.815438188705143	1.6371566948323106	-0.8217185061271708	2.557631890662066	6.479707734730306	5.390296060818365	-0.37522650186473056	3.8257478111777465	-0.7287688681946123	3.008030172732769	1.151238155055193	2.845076136175328	-0.42246928686057467	-2.944998928582233	-1.3934101569775437	0.9988467256048719	0.3945634313726454	5.299533494752049	5.113825233271595	1.386267315961	-1.9221444535022414	14.98670773514249	0.5358771375412187	8.364707200357634	9.82460998678567	18.138174037882433	16.905390085623413
2	0.9795870477200651	0.49844764567486455	13.020744815436023	0.33720677621446365	-0.2674679711672469	-0.3991225033872096	0.3293836983399887	2.7848292775471517	2.986330902823531	0.4326673125630034	2.1982178760209927	-0.1973172374406876	2.6201819754253917	2.337488752858	0.6538822819193275	2.460942481184735	-0.401703640404035	0.19731723744068333	0.5978484042670421	1.8271009434078918	-0.5523279234993077	-2.5013561287490593	1.355178032205686	0.15458046751207516	-1.5097584997177587	-0.16005159172856293	-1.6029320089245527	0.04734476959989374	-0.3287460738118698	-0.06510196186636415	-0.09723217814201492	-2.2046690205164867	0.9826515335006052	-2.5911675558675036	-0.8854193553585865	0.09847030547155622	3.404822227838789	-4.126931026459356	0.722108798620564	3.3614969995715565	-13.48676173749051	-11.313431099817944	5.055498490405358	9.227577905531698	6.257932609412595	-2.547803047421821	-1.5454377175322538	11.52630568682867	5.190888313423125
3	-6.097710590582376	-6.204995909527894	-4.534122180514076	0.0916817888974415	0.13173934370805931	-0.20988563114079384	-0.013535501464725631	1.2281490919084552	1.0562168643704437	0.5100368373422953	0.5353597043271343	-0.5110498816388497	-4.6530198604391675	-4.878510360110925	-3.949239236075036	-2.6369701986111007	1.0261504645837065	0.5110498816388586	-3.9838503478432603	-3.486021122156136	0.25676948041405384	0.07352273760638744	2.063869332173766	-0.6067685421116228	-1.4571007900621469	1.1927791567278327	-1.248108643309277	-0.8543054764080974	1.3410365066300962	2.7329659541382334	-0.5893576252094038	-0.6684160677222686	0.5984598138039088	0.47681200244451316	-0.009102188594494819	-1.121204875666565	-1.3438244336125569	2.5438075123596953	-1.1999830787471166	8.889364650402483	11.274856129233635	2.8557906729803517	-1.9293076971761451	9.321478328659229	-0.9264829758041898	-0.5706509840957292	-1.9680902506847053	-8.013904029571796	2.0537159241288117
4	11.731481081309964	10.343920813779341	16.17514460981783	0.28063688039896567	-0.3854199933394938	0.27816677461033806	-0.17338366166978558	-1.3143295406052813	-0.8717457795606426	-0.8060886805064139	-0.9539993870980865	0.7645284822781888	-1.581828720025873	-3.887650513687382	-3.3871631818715913	-5.109789343104358	0.3152653479357599	-0.7645284822782199	-4.074410250882934	-6.282185465201391	0.9471099841433887	-1.0625901333950925	-3.798925097154866	3.071592936929968	0.7273321602249203	-1.8729796547980433	1.4518169713707436	-1.1651579923905313	-5.285702385867433	0.6078828443484299	-0.07263875234859876	4.218716642498322	-0.6269087018543285	3.7298589695732813	0.6995474542029219	0.398139521638699	2.581209179839338	-6.75649255940269	4.175283379563381	-45.86150040763623	-43.728928692016034	-1.4687176161345283	5.17748499375257	-5.16663366142473	-3.70876737761807	-7.804096843770835	-6.328093375557395	-12.649590186230382	-14.055608987423504
5	-1.9634315933407627	1.5989269542290359	-2.0433131507233315	-0.05775970914774793	0.0490905460659557	0.010946435131944831	-0.0022772720501824705	0.2098158028712087	0.3294432608031964	-1.3903282286204375	-0.018195410017927238	-0.6075490150340072	-1.082482734212454	0.21374391635786685	3.469014557997304	0.1863847317201508	0.6605880512117785	0.6075490150340105	4.537004690260796	-1.5876470497907165	-0.10478846974174623	0.4485794224613837	1.437656263896662	3.3395444830783605	-4.7772007469750335	-1.2765825153620662	-2.1768136937410687	-6.470569706171642	-2.234348286481095	4.283243021262449	0.5641832555939597	1.814070707039631	-0.5418293589348818	1.8090371063624855	-0.022353896659074297	-1.8078083748502864	4.176384970644201	-8.831258411286955	4.654873440642756	-14.508193387595792	-14.789627073631618	1.8482892267743984	-0.46248273501907533	-4.8951027694296	-1.385806491755332	-2.5752960853786253	-3.647583800700738	1.3412408225536103	-4.276893900245106
6	-0.39007242154141275	0.15796888025281355	-1.2942930026477066	-0.33715639105821865	0.1760758550356492	0.23083419800081856	-0.06975366197824862	0.4897438578331135	0.8346155618649653	0.08097703716821603	0.5785985471351973	-0.15938580123519425	0.2025888593007431	0.09684294439525801	2.5630699021442918	0.6903085567199319	0.311191118088194	0.1593858012351931	2.8461854401497066	0.7472914944331721	0.06463460987716242	0.29730546235346655	0.48659625120301186	0.00997801544861578	-0.49657426665163146	1.0496998246641756	0.17623757273104818	0.17623133297486782	0.9752654620830868	0.5541140398693336	-0.07069559581579062	0.38422417652027413	0.06013828939562843	0.03714282392549367	0.010557306420167688	-0.75135720930671	-0.43101858479981514	0.9014187827519475	-0.47040019795212784	2.8700639277294253	3.070181057804328	0.5453863241587035	-0.34853560107455406	2.055189965774014	-0.19685072308414442	2.7123445337128578	2.8710266977524355	0.4323636688849796	1.5877443882412827
7	-30.47488430367863	-29.96534876117909	-32.55986442243183	-0.3652566333086359	0.07033354173994283	0.06390421941489091	0.23101887215382497	-16.057376356292426	-15.825972337775154	-2.1640857701054403	-13.879566324166763	-2.587322658443116	3.678003991041889	3.602168466246594	-4.148702275127719	-5.023172904536587	-0.5252669110153247	2.587322658443119	-4.785084349773828	-5.867158241269953	-1.0415745362072115	1.1876712415740593	-0.7961431968415479	0.7051741893648366	0.09096900747669835	-0.10933559832702108	7.069521646641068	2.5884082444139422	-2.5512024751645175	-2.442727407192059	3.243677808100007	-6.04024832849685	-1.283869804763705	-5.426720968346692	-1.9598080033362961	-3.564330996405181	-0.8114983017959563	-0.7429481018324237	1.5544464036283845	19.802896107472165	19.349114388445404	0.5987409281939697	-0.7588012883831525	-16.7576559328677	0.16006036018920497	-10.849216567724909	-12.770683118920132	-12.101381865116869	-16.719763741652557
8	-0.41283827969153514	0.14276910948045407	1.5950047914276921	-0.5761082226668126	0.2468135433344491	-0.2665148139340103	0.5958094932663172	2.3058136373545115	2.287731049256767	-0.3382635918246001	1.518937191871439	-0.031021200540865802	-0.1849388838815102	-0.06355555529770747	8.509051187245694	4.272349947989835	0.2047770909055895	0.031021200540844455	8.222734345277791	3.249029629987005	-0.41690012726746856	-1.617262996552214	1.6907207101765431	-0.27505148629505966	-1.4156692238814705	0.5538483440703152	-1.3403503328447561	-1.3829483440110257	1.404192637440559	-0.4398188524985141	-0.7770694223605116	-0.9393763155227499	0.7809875273920492	-1.7620493477819426	-0.003918105031533205	0.9495736931210614	-0.7794837183184004	-0.5469287410022815	1.32641245932069	-5.027240101265686	-5.572293021759784	-4.134632739737145	0.28357314805428996	-3.6145188767191656	3.851059591682847	-10.430418248807323	-9.736774905596446	-8.350567167442918	4.548078348443733
9	17.18121741787901	12.01316234801533	25.13189152026083	-0.4224023004047021	0.33479764214354846	-0.05446152765436004	0.14206618591545714	-7.12277558280319	-7.0275067806809295	-3.9611486535514375	-7.06572247982427	0.9974179067496226	-4.766401977491309	-5.568503491888286	-28.919641230223714	-1.1081351026187816	-1.7076664896556033	-0.9974179067496286	-26.97418585696918	-3.158765047875376	0.17812178289687203	-17.249274426495866	-4.919648721539739	3.2345051235671702	1.6851435979725935	-15.449913933049823	-18.51391042942771	-13.387743789073413	-3.6090243353388387	-11.937752763090698	-0.488849214209029	1.8071660902605684	2.686960110965535	-4.829859669616082	-2.1981108967565235	9.717442322774591	-1.5706814342779543	6.6545648004232945	-5.083883366145327	-16.912764195546558	-18.32170242796321	-9.76217443648876	2.8662234182943336	-35.89204915377706	6.895951018194434	-35.2004767380588	-32.82969992355351	-29.753667610085078	-31.24926811464026
10	-7.206573953389152	-7.3296039439557354	-6.084279733518026	0.40371929467959533	-0.07825320054070527	-0.061759474047623254	-0.263706620091296	-1.0775683265863545	-1.2843378471353777	-0.03031128038493617	-1.5930621097497717	-0.9952678048669995	-9.264655155161835	-8.828213822778794	4.060120947149079	1.0441477370217285	0.8072755966035075	0.9952678048670238	0.8545158549776544	-0.8311105124433205	0.826475613307702	0.7378629167784471	3.080599697659281	-1.9114916398291886	-1.1691080578301178	6.628196142652402	-0.5779784535082829	4.875375119229881	3.53562192131373	-3.718584537275217	-1.1140576408717644	-0.3533520166723089	0.0790153487547065	-2.212828327206931	1.0350422921170637	-1.171120381106359	-0.12833024915377556	-0.5678492364810321	0.6961794856348132	-6.806700933728008	-7.482931613110395	6.450841920013802	-2.445781473234202	7.323765671227688	-4.005060446779592	6.019014143982763	3.2275296756367307	24.283265118476994	29.40725468770558
11	-2.9241418734185096	-0.2363377152083699	-1.73433961770793	-0.0011185758132519453	-0.2409081845782416	-0.20239888626636163	0.4444256466578138	-0.018939225560116783	0.15433594244901822	-0.02374042779507586	-0.2770367652234992	-0.40788509876069345	-21.54301133156456	-21.622659330156043	-29.590710300263076	-13.325139471743377	0.7647830584637063	0.4078850987607266	-30.31103259347823	-16.010270575607077	0.5918068221991722	-1.8287555449495918	-1.525615499283556	0.22503800813120478	1.3005774911523371	-0.6517078552010794	-0.5221328658301744	1.7803435057502799	0.23785444038468387	-1.9017190434312017	-0.776092384835891	-0.05028952988809758	1.2052562155970614	-0.09221751136085148	-0.42916383076119013	0.4440838385713273	-1.2274402394358779	2.7071591124302614	-1.4797188729943633	8.879149444208275	8.74877134690741	0.5766043820588527	-0.7763693336737363	-4.140175813000853	0.19976495161487687	4.721016922089786	4.12262176972815	-0.7009921900778592	-2.3385072961464686
12	10.12256010846389	12.406791288244522	3.5802411776018954	0.5323114659115711	0.10570266716566876	-0.10903727910421372	-0.5289768539730586	3.7272629056974984	3.8213644279239087	1.1514737875138656	3.3188487879762993	0.5944201213727792	-1.152430804134205	-1.0878439486073985	-5.057203173179486	-3.227359338504212	-0.5982929218433339	-0.5944201213727789	-6.213341112669991	-3.2111365135261076	0.010693442451856989	0.5735032398503862	1.9761798068959677	-0.23572903777996565	-1.7404507691160154	15.610944369418643	15.271875111677357	12.632835826696262	2.2635710160106703	2.896534798902013	-0.16473006477220944	-2.7484424220736074	0.7723598960289934	-3.804805483760818	-0.6076298312567654	-0.03903891369031578	0.9877414961567872	-2.8347795545645753	1.847038058407772	-3.3922063196020185	-2.5055358627056323	1.374496812016354	-0.04116123637184671	13.898681539100183	-1.3333355756445144	-0.6592520059761071	-0.39706295265679	4.280733679277734	1.2734455522799408
13	-3.1901617680096046	-2.4706023562535355	-3.263160149015144	0.17082379147286292	0.15329459422691297	0.17658353909888783	-0.500701924798657	-1.3041810466213586	-1.5443959161601792	-0.8273554026211749	-1.6688258943931344	-0.1574433160500148	-2.1350999416296537	-2.513784111041596	-0.12806404700786675	-3.0189956016759374	-0.2513382511455104	0.15744331605004963	-1.312755413975563	-3.1848207753354405	-0.4300499770960478	1.3452159506513484	1.3653052162683028	-1.0080129091369885	-0.3572923071313215	0.9644301810630552	0.7786169677874183	0.9492328952590509	2.627857823944043	0.9254514256730318	-0.592225158980584	0.8831775277956986	-0.21769267787268845	0.9859880262791768	0.8099178368532822	-0.08535516030216797	-0.01578280004620425	0.3129351840520293	-0.297152384005826	-1.8910401017854739	-1.2211180868270812	4.261035604391249	4.5186787489412055	6.383318897679511	-8.779714353332457	10.007344094172211	8.250323789247835	-13.431511160998575	-11.260153202833706
14	4.293120671014827	-0.5400739210527581	14.641212692399147	-0.20363712457691638	0.2848900144547286	-0.16232406789767317	0.08107117801981685	-7.630171821713916	-7.648503201323141	-4.580297334140738	-7.184383223254246	0.7044079481009962	-25.170288987140992	-25.135944899899787	-58.66638630334609	-19.07951533458163	-1.2675904177974382	-0.7044079481009864	-59.280240564844696	-22.62131854081074	0.0654572488941792	-7.893939993737689	-3.533091158599187	0.5672088581439279	2.9658823004552852	-9.704535378391956	-11.18102928512489	-10.15640077246318	-3.823429633612205	-7.215009851474224	-0.7875633560628407	0.3958948189951576	0.2451400913838635	-0.9262996010798327	0.5424232646789552	4.475118886007418	-11.310072241766328	28.98698355727362	-17.67691131550722	-12.121262639733319	-18.631165958202313	-10.891644297287954	5.431009540479912	-40.15622939509774	5.460634756808051	-28.810145293140227	-29.763070604895077	-40.035751273009176	-34.92844847992255
15	7.359348945194742	6.908749929729297	8.04961054650016	0.27574885260000614	-0.15382794148419487	-0.027504693781063957	-0.09441621733477149	4.896586550596582	4.532258678818335	1.5875765304407745	3.996888335010602	0.41597651785977907	6.8466633643583465	7.07569241991088	-0.3349699855731862	-0.5332719143729462	-0.7801789608170759	-0.4159765178597958	-0.7259224619320218	1.1033540040838696	0.10858202125148969	-0.654417906722766	0.558186997750054	-0.38945439696243234	-0.1687326007876327	4.62903385226803	2.2596641456311546	4.781599955877266	1.57909642217636	2.558008957701204	-0.057168859026628854	0.23091984455530137	1.4791946373407752	2.0238225017904456	-1.4220257783141248	1.9568396027925974	0.9358252203719054	-2.334448450146333	1.39862322977443	5.562879835635475	6.709270266534985	-2.7172377425381025	0.6165773916949483	5.219961141134136	2.1006603508431594	1.6316608052803965	1.3480579760139917	19.128933819564114	18.906347848126615
16	0.05602463825072554	0.3871805748872463	2.5068975753333405	-0.3355986756605441	0.09571046029586867	-0.19615099262599198	0.43603920799062384	2.8515229536337365	3.2142843080128434	-0.017177763130305113	2.4726751401889433	0.1882588269795254	-0.2878169825648178	0.0924751393703902	5.7839632440959186	3.041201374995244	-0.28689126790336256	-0.18825882697953703	3.9113310725767336	1.9070319773770914	-0.976731715397763	-0.6388409695587763	1.3738392395665036	-1.215828537658889	-0.1580107019076081	-0.09883651899526141	-2.47476987740431	-1.9929231482638394	2.0630908731780577	-0.5500090833721302	-0.5468424556116045	-0.41270185251178715	0.41764314815645465	-0.9839786874260593	0.12919930745516656	0.9826887694273806	-4.600726788375846	-7.65294944284108	12.253676231216968	-14.020611602143234	-15.561454699798425	1.5112621346183248	-0.5455351845934306	-4.028749283884889	-0.9657269500248893	-3.1339742357199483	-5.911752611965358	-14.05921653274579	29.297246769517695
17	-2.5006813397384984	-1.5180502980032409	-0.7431368723344007	0.02136617816855219	-0.20482708731302218	0.15436324858200712	0.02909766056245271	-0.7125281673442087	-0.882545123697058	-0.25083492550713016	-0.7327096337927483	0.1859338646375407	-2.140840519924449	-2.0136879409461828	2.9275859255278247	1.2627036510214733	-0.4300712195292906	-0.18593386463755338	2.8566297586476628	1.2350467136978123	-0.15346123747659324	-1.2891411260813306	0.9044626139527415	-0.5706635285809587	-0.33379908537178177	-3.698497328257504	-4.8990934012791225	-4.0946149731492945	0.37611735704693977	-1.6845879460046305	-0.08517852167584544	-0.9580438361511292	0.7164566220814088	-2.058625882255169	-0.6312781004055537	0.5724094854781877	1.0041745897073218	-0.7542895920969178	-0.2498849976104074	-2.5428026214001562	-5.223740837046506	-1.7932732129079776	0.04682694228607901	-2.603753005981817	1.7464462706219017	-1.7670161884110198	-1.1616809926325082	1.517395717590491	-1.3535041833617343
18	-0.9142457099458369	-0.3859652351211509	-1.2236510198101127	-0.27507930738091635	0.050245474527120616	-0.13577220009478208	0.36060603294856575	-2.621067078055372	-2.5283234800551466	-2.445527174188983	-2.3426217876537807	0.35072247710774684	-1.0734381132109347	-1.362966874994795	-16.988224175166476	-4.291517506740106	-0.5916888678960923	-0.35072247710774745	-17.55863467688137	-6.7471653693635565	0.33803560335713295	0.47453603656238547	1.2472735413240787	0.8441088530050846	-2.0913823943291736	7.183970990449588	6.733196884600403	7.629240868330927	1.6306314456037152	5.84625301117411	-0.42733833861904374	-2.452477260216554	3.2682744442169316	-2.998766274900441	-2.840936105597885	-4.369490247700784	-0.0020849316862300987	-0.6199104973087624	0.6219954289949982	4.2514406485866605	4.041171707344815	-3.4000228620692052	1.9358907156411036	-4.803723203072253	1.4641321464280919	-0.4254860044932121	-1.4190409694097468	10.555119388804373	2.4093747610660037
19	-5.9596059310152665	-7.195435706318156	-5.340275470651172	-0.0465088894591324	-0.012090942526304172	-0.011971648697770704	0.0705714806832168	0.22009742496114762	-0.15456094001312534	0.7483901663006995	0.47921449073977035	-0.3260374221083502	-8.369079588839597	-8.12740318369764	-8.882008152135501	-6.172075606383383	0.6581169733782015	0.32603742210837716	-9.942300045564565	-6.299893289483164	0.22851850739467514	-3.012649003636871	-1.1440071689629314	1.0955712495007432	0.04843591946217672	-0.6780249538588007	0.6518845678618692	3.3077237883420083	-0.09091959730842993	0.2794159769865897	-3.4481053258933194	-4.091232242173041	0.08284512380328886	-2.5858707245981765	3.365260202090027	3.5765548807045486	0.23402877791787902	-0.8586653710569321	0.624636593139045	0.9805627691330168	1.7049053235209328	-1.1737147700001556	0.8036786441695251	15.77231295824935	0.3700361258306192	7.421956673191795	8.157590338965408	9.3142276367509	13.745699130998174
20	-6.779086709113586	-8.41879335635748	-3.3149084325396188	0.00952239310165944	0.08288892256931985	-0.18755279316096668	0.09514147748999406	-3.395571376745517	-3.2623825242387294	-4.292067568796133	-3.355497948321468	0.09187953318831202	-1.99846163723093	-2.2855529072778804	-2.006713065197475	0.28652261533515955	0.43856260485060283	-0.09187953318830093	-1.0722110163787983	-0.21475832686130414	0.5459859133304242	-1.31984375262134	2.3873817143930935	-1.332348750112184	-1.0550329642809162	-1.9904469871614558	-1.1260808637274824	0.40420624921707327	0.85323531507892	-0.8118969681451165	0.023788165088613974	0.4550733493026964	0.036332075573691024	1.2019790604142464	-0.06012024066230419	0.1395096308002247	-0.1745841899551754	0.5321699276123997	-0.35758573765721247	2.679172046241723	1.0003539521674725	-0.6917952700161074	-0.015205916681414595	9.00994975059471	0.7070011866975241	8.245204650715714	8.851384225040709	1.108200060107958	1.9713100834198043
21	-24.301284433445968	-23.969575393137685	-23.160617110332044	-0.11878847632137632	-0.11528520576616312	-0.6625121811734317	0.8965858632609559	20.572449099620513	20.810443194463453	9.39435940926624	19.941124602723768	0.055819055030619284	0.64406161426097	0.5980960927401803	-1.3819612071524177	1.3744045826594602	0.21799240926346694	-0.05581905503058451	-2.2026363070354105	1.368909237573474	0.31790884216738835	-1.137286548116413	-0.5113315653314984	-0.17248271171819549	0.6838142770496609	-2.5391034337879064	-1.5285486314035768	0.22732177819736843	-0.6741405236020402	1.254311417964674	-0.31957536674480197	-0.3819043571181832	1.9409996058296242	-0.371540418288442	-1.6214242390848421	-0.4039978262311727	0.23495401477679384	-1.4483231353656165	1.2133691205888095	-0.48655943086751974	-0.6773128030574493	2.7195298325890613	-0.8351336978993662	-3.8888452862922156	-1.8843961346897022	-1.638169282990059	-2.730429003739771	-6.959061315739689	-6.900085541543375
22	-7.366643589437802	-5.366669746413874	-11.53814006993467	-0.6044950375511919	-0.06467482006904599	-0.739741030870305	1.408910888490577	12.569191015655674	13.04986765994759	4.551434045549088	10.603185437683715	0.6496620443761533	40.57804609809028	41.630435170631266	47.63072878670134	27.280393031443495	3.9202529008206106	-0.6496620443761545	47.96475578851532	32.28018080976188	2.7730090955471924	-1.4243016133461446	3.0335474086250196	1.4092508219427962	-4.442798230567842	2.77240250910479	-0.5245688949289687	-4.300024257213661	0.21829708965408315	-0.6660779197143196	0.476665053424594	2.4011257480891444	0.7098968518938951	2.154372849333136	-1.1865619053184777	-4.22250480256949	5.070156200476677	-10.955761918168141	5.885605717691408	12.902681797364252	16.03803133994198	-3.2423237633688404	0.5240953853970377	50.18488656074259	2.7182283779718004	41.10694094774239	43.4005989552511	53.393277986756694	50.53469753405047
23	-4.4466250356237795	-5.110116530268255	-6.5548587473137365	0.27512667932343304	-0.21202383493508353	0.12613234606426277	-0.18923519045259996	-0.9348971004640678	-2.2167074575628254	-0.8136814493743721	-1.1092400291040658	-0.7532598910492999	0.1300564250257615	0.33018215708735826	3.86738473052686	-0.42377054743831855	-0.3243764271679006	0.7532598910493212	3.3500735994080664	0.840639652198917	0.00893706677695047	0.5136337156015998	-0.04490652979900255	0.2727812158786819	-0.2278746860796977	1.4946489554005522	0.5938676961249535	-0.1993841824318287	1.1828999696012765	1.5585156764510542	0.06704177569548497	0.31595336756998094	0.2564688405567116	-0.07716677630746116	-0.3235106162522013	-0.5828606943191955	-0.5983149800564079	1.4069030704969783	-0.8085880904405703	2.9779072507338475	2.7863335153512323	2.3422364997027607	-1.2932552521611302	-3.924886594844416	-1.0489812475416271	0.31387788330934185	-0.625462621306967	-7.022718963265185	-3.7573426663519984
24	2.0406906655004993	-0.04848299625095415	2.707963880374597	0.4819960315443803	-0.14632125700171794	0.35355106518118523	-0.6892258397238507	1.8764390428194968	1.9134998921135713	15.160630812702706	1.7930286908711752	0.35429331100319017	-2.422068406021057	-2.5736999440947024	10.070459828365859	3.873844016809302	0.7432621069980642	-0.35429331100317396	7.549542657042168	3.0098852107519334	0.10652809348257486	-1.540869240300119	1.0460492081714166	0.07853312782297221	-1.1245823359943905	0.9669308553859556	1.388078800023385	-0.08137302518675611	1.5846685924623818	-0.36161258197461665	0.42754879078962815	4.579728175619848	-0.17818262467137125	5.640365860956639	-0.24936616611826953	1.0101137550848536	-0.16348346386807383	1.553774667628316	-1.390291203760233	3.1792834723034384	3.7699618942974364	2.887543568644214	-0.3873561464702842	-1.1972080202237954	-2.5001874221739344	3.6730792046956937	1.5667917629979418	-6.031353040387985	1.896961438412427
25	-2.7933673336968665	-2.7676122203533096	-3.3411060995620754	-0.01730511190749766	0.11123370311912063	0.23242362456510038	-0.3263522157767857	-2.7576226078213772	-3.309890646548862	-1.9561664585996863	-2.705654296909328	-0.1522809158835291	-2.9690551844005135	-4.039592452805137	-2.264733172690037	1.1896359242658474	0.8105281333901461	0.15228091588349454	-2.1018840244300896	0.7755667515595839	0.06549416227739116	0.3746185366718235	1.0057760670214957	-0.8747650161181808	-0.13101105090330178	0.8061507221463253	-1.8887042317056961	0.047238167450191645	1.9737124356028068	0.09443518126870347	-0.43404277056513146	-1.690536032690878	0.0170147777436325	-2.5849922479249408	0.4170279928215211	0.44702610644938146	-0.0003900555704631686	0.15621619050550412	-0.15582613493504677	-1.0438832938614877	-0.8135983270323465	-1.149410974496859	-0.8728986060487668	-3.903863564058993	2.022309580545652	-4.254532097404757	-4.672136049431742	-5.8221699158587406	-7.561828203954153
26	-6.291029602528378	-7.43374127325826	-9.073755806817221	0.8684499216400329	-0.2710129599697672	0.08531679520694306	-0.6827537568771818	-2.0481879180037343	-1.9469097701578144	-2.7630977132395524	-2.1648510469792157	0.07069565642842839	-2.467012179576656	-2.271669979619276	7.359723159175838	4.153872165430731	0.3411652616836968	-0.07069565642841197	7.371816286305944	3.6728983455997053	-0.190462148714711	0.6190688226944921	0.7213064401918408	-0.622725704521695	-0.09858073567016085	0.25309540330887703	-1.5384219014830518	-0.6976059287363326	1.6967715660108043	0.11191786116133029	0.07453738651970099	-1.212599685390306	-0.8462286239842602	-2.51842719128398	0.7716912374645429	-1.5205744654453006	0.8000251968359366	-2.4506170248887003	1.650591828052762	1.4382355475916664	0.4252103337211861	8.656990310640094	8.66786687848019	-5.694698465952348	-17.324857189120273	0.5001677392577422	-2.414800002478682	-14.570389135405438	-13.392802723945154
27	0.6134351895455892	1.8608697930788762	3.872958097515748	0.19688901963831748	0.5920324369370608	-0.0880395150168319	-0.7008819415586314	-3.1426548356726136	-3.8867806155591897	-2.425081691443878	-2.2438226316573555	-1.490120252695601	-4.75971553648608	-0.36004585535047146	6.118236676819951	7.274049446726215	-1.2580544670304858	1.490120252695554	3.970652683807517	-1.3995125754661837	-5.9719906965146095	-2.673561479810151	1.4704901307332838	-2.332363934356555	0.8618738036233043	-5.393319322321226	-5.454836541739402	-5.637714816994962	-2.547332320506946	-2.997674666378518	-0.20396404213563563	-2.9323569047143745	-1.8449504864537232	-6.683106091253637	2.048914528589361	4.049549692591131	0.2542968421693394	0.0505447389784018	-0.3048415811477368	-10.476206007523334	-13.038589610522498	-11.37156787659285	1.962594877992203	-16.52988406284359	9.408972998600644	-13.03830182745949	-12.456723435964197	-6.857040737580537	-9.919458710104356
28	3.3780807531940775	1.916855935934593	4.249712916539591	0.16360633144051945	-0.4778186650863559	-0.10451039101411784	0.41872272465992344	1.3461995858656564	0.9081786117963495	-0.8983802143307876	0.514515875274434	0.052303708753044645	-14.773157318979152	-14.92320622870215	-19.316915889885607	0.4738138684172419	0.1622793065641117	-0.05230370875302609	-22.20293106719477	-0.6470723546406357	0.417427816065203	-0.2980601774038052	1.2017069706729542	-1.8820046865176214	0.6802977158446599	8.634398675590093	9.836436257316949	12.02874046878222	2.5719347184408163	3.282987714295511	1.5338361987755191	-1.914438249334353	0.3100006667053921	-2.7736598985938246	-1.8438368654809205	-2.3748646919700653	-1.3527501872044436	2.932966021225155	-1.5802158340206813	8.919482754667426	8.375470853113816	2.648357191322761	-6.000841888877131	-15.980421563304741	3.3524846975543743	-8.35383110979349	-9.821700281478854	-15.944584786719872	-14.373047857218014
29	-2.311661370943901	-1.7407729770058467	-0.8893146125203717	-0.17281997710278957	-0.009406880812773877	0.09392493393189555	0.08830192398367612	0.5798778476893824	0.7169475045648899	0.4496998091147459	0.7787016438326185	0.2041244565689989	-3.625648651876265	-3.536855869702204	1.6115567612924506	-0.709924054036047	-1.256361106333233	-0.2041244565689878	1.6873444311153039	-1.8553367171324395	0.03620078569997052	0.41496981438703984	0.802319851019286	-2.1965518260382435	1.394231975018959	4.99846742379451	7.417264788342939	7.0276937471071905	3.74432402731936	-0.8784599477173208	0.1882790883203292	0.771207661620856	-1.238635595781591	0.4549876319254145	1.0503565074612715	0.46628680644872234	-1.8582162663597699	2.5358036410515097	-0.6775873746917503	-8.228800632228252	-8.518908295980706	5.19044906996111	-0.4271404760305348	-7.456860514827781	-4.763308593930572	2.8606089998865616	0.5695465378524323	-2.4258822253441257	-3.0845032118465623
30	-9.535689132591859	-6.4091406311255135	-6.552685684592465	-0.0603075365789922	0.04906931725868171	0.126343190088347	-0.11510497076801722	-1.7421213002564628	-1.9789310259905213	-1.961035559392018	-1.4972837584172956	-0.537644146004093	-1.6484317692096708	-2.7521301793874113	-2.6463734024048646	-4.2630860936504025	0.2913149118299967	0.5376441460041461	-3.2156678322461136	-5.356529877156796	0.024675860963692887	1.2045329293926008	0.972965718094852	-0.005685607178017093	-0.9672801109168507	4.4159262344412165	-0.030467187241514915	-0.19879562483546143	5.665535369238848	0.9237754094268553	-5.600742747096052	-6.5860053555707525	4.212802015250079	-13.164257743971376	1.3879407318459547	-5.591838207287222	-2.3312132094000915	6.559398492634792	-4.228185283234688	-2.456397310749732	-5.480168700007634	-2.8969403685486617	0.515007554968662	-4.4481095845883285	2.3819328135799904	-4.140644194060805	-2.8462166349207454	-5.93848919767894	-4.55372844073741
31	14.094621270162342	13.257128567773323	12.158211135760226	0.10606930888766343	-0.21242496543067202	0.4875346684732602	-0.38117901193026554	-2.1692684386339867	-2.3765169376308095	1.0692438403051898	-1.8485512949214067	0.6364514746278208	6.696996518114983	7.817964422628678	-8.874608466203888	-0.9463813665566982	-0.41622254552261945	-0.6364514746278551	-8.486334236982675	-0.08802091177323133	0.05008524480896446	1.4177578903335726	0.6410800495543808	-1.28283270939235	0.6417526598380084	-21.200809548382736	-22.20327767311307	-17.44719005481634	0.14402528841001694	1.3966502782388368	-4.655450713605959	-5.5847564475211415	0.004478125680283634	-7.033478446663779	4.650972587925678	3.8876167600782345	2.3567770079066475	-7.234647658980292	4.87787065107365	0.26320079057262113	2.979052745473568	2.100686315859657	-1.7985067293498889	-9.536951173438315	-0.302179586509777	-4.8190222856818785	-5.939626417771061	-3.8428513141829383	-5.864259289216899
32	-12.283340789999384	-13.049280092501673	-11.044412372069695	0.6125594841125372	0.022723102469813523	-0.30837559882677984	-0.3269069877555274	-5.988732389038955	-5.226926444304763	-3.382281933802194	-5.342704303517405	-0.5573631613536185	-9.002811041906252	-8.383816968001412	-11.03795225614071	-5.150789051373078	-0.6064249301728509	0.5573631613536651	-12.563366124998455	-6.901020562850269	-0.37636987935036886	-0.4081947736422187	-1.78394626716796	1.5734363225480765	0.2105099446198574	-2.2414781872810003	-2.1823934671321807	-1.9965855224577578	-0.3747104164021028	0.9820603884888645	0.6199081469487324	-0.0173279858143871	0.8119423713407542	-0.5326742425891254	-1.4318505182894807	0.20068708516838402	-0.12596731717166704	0.3806549375535811	-0.2546876203819202	3.6497567847915917	2.1436489202444644	4.616735769472887	-0.5291394631375974	30.507902141449758	-4.087596306335278	27.408750239818918	27.77029580178294	-4.184820574827181	4.97434483446473
33	-19.61764487274711	-15.703943454510895	-20.747444094943	-0.20749838197621442	-0.14245059635519638	-0.07705266799574707	0.42700164632720017	-7.781318252226462	-7.924788065337781	-4.588269811568363	-7.343745311544352	0.7900015598177604	-1.7675234235367272	-2.3904700948650204	-10.573108488897896	11.775745675347222	-0.37446357828069826	-0.7900015598177474	-14.121573825649012	11.105746192812086	0.2937760331460614	-2.1314598866935417	-0.8397465856597267	-2.919922573620843	3.759669159280553	-2.359653642346407	-0.3660721107534701	5.881766617277641	1.0268465809109986	-2.716255403128173	1.529903412739683	-2.4494639350761123	-1.5139608171061645	-1.6835564013091442	-0.015942595633522492	0.7908013464490169	-1.2630196245865408	3.0556301380004647	-1.7926105134139225	10.057469373172582	11.208189037177542	-1.8545236695236662	1.1451826399720548	5.430063043162131	0.709341029551628	5.097249657896741	5.256099683012999	12.384999443937186	5.61007934813946
34	-6.64272626719263	-6.308901717906133	-6.540279319258546	-0.10284304723590174	-0.08629779978837587	-0.10112023437989492	0.2902610814041693	-0.35945106552824463	-0.10346849162799664	-0.006220256959088738	0.02444296535820103	-0.08387956931306055	-13.642575835660963	-13.800105189736328	-17.692981375344047	-0.30270890352536395	-2.404825366527056	0.08387956931309955	-20.01230573239238	-1.230202380563585	-0.24716911674228487	-5.7444217451871245	-1.949297344335955	-0.46188582127614153	2.4111831656120892	-3.8802066784602505	-1.7545117657657445	0.29707676484141593	-5.889080244491498	-4.4100303007344275	0.19445596875490798	-0.563094965195181	0.8535801108953217	-3.6584696137780823	-1.0480360796502532	1.1506730208997447	-2.032709701614303	4.523468203346404	-2.4907585017320923	6.131888676040253	4.603613814070271	-0.6842607013840103	-0.283249239885871	-2.517035959329409	0.9675099412698797	-1.0193844704951343	-0.427926728965759	4.555841537397474	-1.6614327820710926
35	-1.839752873304141	-1.9224392600502476	-4.184665154665582	0.2033058246752605	-0.25195438708724877	0.2840138597748943	-0.23536529736287762	-1.2022119727509881	-1.5399677850022158	-0.3143246906746681	-1.0921949365634287	-0.7505425700310148	1.2901449993146707	1.4110972210134687	10.682881508106473	-1.6095417714813496	0.7337277083916617	0.7505425700310002	10.652049865490726	0.7113506119418841	0.09931552936281142	0.1859619510489177	0.6720895337293167	0.3899226658359513	-1.0620121995652534	2.179692851149161	1.383249224809312	-1.418154826467195	0.2677091998919972	0.9114105222602896	0.06995202808585842	-1.4453509786610939	-0.17829342384659078	-1.97309425852657	0.10834139576071847	-0.8898917942806363	-1.1958659941792396	1.7022227046840726	-0.5063567105048227	-8.19031057537415	-8.115543951577845	-1.8556328786782272	-0.5149998391762839	-2.9887629111405642	2.3706327178545257	0.14805978232419076	0.08234373448169872	-9.866613597932652	-4.463628943919578
36	9.15139889732568	15.76796584946264	4.434931476432966	-0.3952726108163258	0.3271465526863014	-0.41037715588436036	0.47850321401435636	15.257405799180985	15.483271051149798	6.951244563976926	15.634328856405459	-0.6847078448748991	17.789190540528445	17.96039713103788	49.61013408250878	19.901321330541883	4.236885749713668	0.684707844874874	50.62492661723163	21.561566982442322	0.9287482902003366	4.557391716800738	7.9470456924366895	-2.6863371371335556	-5.260708555303139	8.969922029528528	8.410267011474552	8.925097647505071	6.169116136882841	8.425990541832284	-0.19933345312893713	-0.34069881130800583	1.8713829593428164	6.464183918616979	-1.6720495062138667	-6.535112076640711	1.1429482213643498	-3.512348517991667	2.36940029662728	0.7589729687001164	4.539615217395846	-0.7285441711198409	0.5345350828676744	26.687475586640293	0.19400908825215127	17.29206470352888	20.33759358425336	17.503520885155734	23.055189062895057
37	-0.5778451411393859	-1.4199000410472882	-0.7614494997540127	-0.4458825382084449	0.1823766397329718	0.06627804769499472	0.19722785078048094	-0.48966218909637016	0.06684793797387241	0.07289860951674014	-0.09155429760002638	0.07401598506314483	1.1229485148440315	0.8561635222674454	0.38483954813311555	-0.9521732377749922	0.1414264297539253	-0.07401598506312954	1.1445451781909535	-1.3392205313624024	0.24118450244979747	3.6021368312846467	1.372063921976329	-1.6343051985240737	0.2622412765477501	3.705914313741914	4.467320228079898	4.5133941201672965	3.2167674122658463	2.0408228782626567	0.04855230755012919	1.6662413138081273	-0.1915500386191906	2.3860537965324093	0.14299773106907054	-1.218115371547561	-8.154369289928608	-1.9569382198928895	10.111307509821518	1.620674896509918	4.05033849872444	2.6321720703092586	0.4760589479034179	9.206625830766486	-3.108231018212676	3.6656353697908357	5.082147735744857	5.409441269705388	-2.563338942947374
38	7.508178544389014	7.334008992413717	7.997931160839145	-1.5261481770748375	0.1398503521005772	0.4574170943636795	0.9288807306105786	1.4186288048318796	1.8185089814339808	0.5380832625442791	1.861335794977498	0.4480058112917409	1.5549334966641135	1.101730274745741	3.7206403441871796	1.2229031262309973	0.27030170235991374	-0.4480058112917292	4.396866520364462	1.7280519735132673	0.5215682152376695	-0.8622282194348533	1.4130281905474664	-0.30829954237401147	-1.1047286481734668	-0.0683633522800452	-0.1930195397726472	-0.41247901523190433	0.9917870482781923	-0.4990803147856998	-0.1630653627206823	-0.7257281412962321	-0.08342496266055999	-0.2731014359606286	0.24649032538122498	-0.3547501454543675	-0.9422234222129273	2.3778993180418713	-1.4356758958289475	-1.1903374518015073	-1.0713996239679553	-4.21329700871512	0.2064552970660849	-1.6628941217542401	4.006841711649036	34.58790349615545	7.773398357232974	-1.5862984763978019	-3.158159319280101
39	-0.8464923158417916	-7.441991724610205	0.469016557435603	0.16538733060421232	-0.03474608262127157	-0.0674503282244871	-0.06319091975841996	-1.2576197883645512	-1.0919177973450294	-3.2876221559441494	-1.2173627679041545	-0.0003523692625365418	13.23355971145711	13.689626008792905	-3.3705878227864714	2.0732646417348364	0.027778880615796375	0.00035236926254241056	-1.0100656539366513	3.1342317830612476	0.01063149741614829	4.090530109839744	-7.470954467153436	4.521683139739051	2.9492713274143876	0.2326643358064574	6.2035643777689735	7.837340363261031	-6.139234990041534	2.204680752624896	-1.8645821923023187	10.295691308582711	0.5642550849705894	10.460249192205533	1.3003271073317249	2.465726023287495	2.3995884595117034	-3.2627918435207017	0.8632033840089829	4.0926922858537225	4.488017243926927	-4.944714150599351	0.7858235744212729	-3.413275175562743	4.158890576178098	-6.706194864901777	-7.648246598241183	-9.010489178670026	-3.85385960991449
40	8.76490612386652	6.6266613144852045	6.838673181471815	-0.48620728363662435	0.011050209181671513	0.043093901183074886	0.43206317327188115	3.4632278614338357	3.38375264234579	2.062875060769574	3.198139481032776	0.09770656982880971	14.745590638761822	14.722111910097885	9.026438378307985	10.727710611191524	0.9516704872686915	-0.09770656982883874	9.497340457958769	11.535289860685236	1.2137152214316653	1.4574601505757974	-0.18618463379372413	0.2828756026277836	-0.09669096883405698	3.2320345441832745	4.452619335341572	3.5976468195168434	1.6357199033927778	2.7271030822725297	-0.03932071075271144	0.08678138707217785	0.2883994911979411	1.366300375439223	-0.24907878044523044	-2.0934126291703072	-0.5606946464473366	0.9089505914740755	-0.3482559450267404	6.897596104767772	7.655261486401322	1.0649401138123378	-0.9529569821463155	0.6285010700686846	-0.1119831316660204	-1.0410459194717077	-0.4223143584503201	-5.182251741168165	-0.31579749739749613
41	-7.618179959781896	-7.15991463934657	-4.903894609701574	-0.31169111212701506	0.15979436113533882	-0.3718035304711828	0.5237002814628774	0.7149628550861595	0.756423669829367	-1.3415184169585155	0.4411857168843058	1.4411063812306866	12.552557678152823	12.93606249356943	-2.5617093784532217	4.2178492307905024	-0.6636005161895099	-1.4411063812307277	-0.8058588350073463	5.752467205271971	-0.20466903523261995	1.985876482635033	0.2827374323377989	0.3414940434739638	-0.624231475811754	3.0369282574911405	2.106979876233175	2.1892413986809602	1.6718091460690798	2.572072637951817	-2.16305317107857	-6.116282044297235	3.5537964308245615	-9.094261109151562	-1.3907432597459788	6.183252429034403	-1.188493209204156	5.257935555634166	-4.069442346430026	-2.910507923480109	-5.749470629108031	0.7478716417953061	-0.4714307780771936	-6.19416354626627	-0.27644086371812226	-7.051087254567851	-7.5574014249777255	-9.367483690337972	-7.453693720992617
42	6.571701142001061	6.381209969501972	8.72343197919581	-0.3399996330165421	0.2069114412809027	-0.09283947095409041	0.22592766268970738	2.481413796457522	2.901864721874184	2.064783492968754	2.325760153178679	0.46149898508334974	-6.008535340679842	-6.3301717201761765	4.349505451545403	3.711260524608103	-0.054482363317852237	-0.4614989850833531	3.7245079495829074	1.1404678382112965	0.2708502360962627	3.6781908655324353	-0.17322527549849687	0.5021610488820569	-0.3289357733835615	11.331653985441074	12.229604794128258	11.267721139600658	6.34834780145317	6.1973230818925416	-0.24310619802266045	-0.08027768877092507	-0.30386046300255354	-1.3214246585258036	0.5469666610252044	-1.2960029223362914	-2.1397529814174887	4.413843618234068	-2.2740906368165663	3.6463223578872443	4.850443217475351	-1.1865882790836442	1.510649212898196	6.298784479021364	-0.32406093381454215	3.661240588054161	5.9632598762559335	1.5991004556432655	1.4574689477820209
43	-2.9888106042581657	-3.5964433219067207	-2.895013941817262	-0.34977585398444117	-0.08687212033390958	0.17085081755274364	0.2657971567656264	0.36530879869724925	0.3967035205469945	-0.4069880050200502	-0.059718325158716105	-0.06652210098395304	1.7466093196227528	1.9665470226337072	24.10280420358406	9.871221993930924	1.5126215250180086	0.06652210098395296	22.54863097976075	10.085538590225404	0.7756905554795538	0.7798921619112168	1.9272342051950213	-1.2126317808313696	-0.7146024243636406	2.5823135851745715	-0.354850525695674	2.1801542792135993	4.098996717815636	1.3778613483431634	-0.1434666107789457	-2.0901116028989546	1.128314413232835	-1.4628175426001804	-0.9848478024539106	-5.208884894861933	-1.3526557152303658	2.46423206147932	-1.1115763462489425	6.067784674292659	5.556032387006448	-1.3082758540317105	-0.7254443216273284	10.351197670058617	2.0337201756590435	4.56834008637665	1.1480457504606767	5.748240875840979	0.9323065887057216
44	1.801758685108505	2.568583425517955	4.084922231311577	-0.18530574319210588	0.02396479957851963	-0.26875254496197404	0.4300934885755701	0.3598651351837115	0.9875823281993352	0.5673319800770887	0.8076478064332866	-0.4199927029406672	1.3936896701572945	1.9703716227353436	0.1899387474606189	1.3327397751417276	0.4126090894383345	0.4199927029406665	1.5153285647608123	1.6084086029738804	-0.05989091409020419	-1.5102297136734548	0.5175312615929686	-0.7352862845651453	0.2177550229721903	-2.349391790299493	0.276313454445046	-0.9277997750715172	-1.394984491623316	-1.3055505574001163	0.026768347264340134	0.00033016227482930184	0.21798861759782556	-0.4531679144444706	-0.24475696486216317	0.46791887179305147	-0.4082359803061648	0.08577513370834726	0.32246084659781415	0.020894285270199535	-0.3566434776973724	-0.28643504217676435	-0.2594742569305596	1.1084191307433537	0.5459092991073184	-0.6871708260314789	0.10092526884552461	2.6230841520681016	2.2952294466656764
45	-12.210719697956034	-7.245771284513003	-11.290203534526754	-0.5200010847295996	0.20359065070806492	-0.17976263196040973	0.49617306598190586	1.8143759913935775	2.063034741049336	-0.773175526552531	1.3647727984360076	-3.2098089071213574	-6.835464615089231	-6.952005175658669	-7.115372244904952	-9.522410561249757	6.108935191895356	3.209808907121368	-9.483120867514616	-8.702802226068885	0.09736015402244252	0.5291084189091184	0.5687137887573186	-0.3393030344377951	-0.22941075431951624	2.3274463406261563	0.9059705162907535	1.9765310258279492	3.186301269339464	1.3575256980183317	-0.4797542521631486	1.7460500525115235	0.9210560539232067	2.8948446948789246	-0.441301801760069	0.40535530283364146	-0.3097813611812566	1.0157231233290436	-0.7059417621477777	2.2972218667601223	2.1923040981722566	4.771387514702005	-1.2719395952064667	-5.383067858327894	-3.4994479194955384	2.9060558355514194	0.36600079009910713	-5.401538855387118	-1.353524339674941
46	-6.253596810559324	-4.159904870748702	-7.160593002341563	0.4647599174239876	-0.3560748988122313	0.010119721680458554	-0.11880474029220477	-0.839339645870879	-0.9307326099973313	-0.21179968645146893	-0.3176359005913393	0.11881163349013578	0.055410964965648186	0.44337503916462184	1.5190659824356458	1.7510518360962197	-0.19326728232878818	-0.11881163349013192	0.4224615031768844	0.4859904495756071	-0.7424594208930704	-0.6804939800922487	1.0575521988531693	-0.09262773343139111	-0.9649244654217778	0.44790684266048947	-2.3538334068630684	5.24565705926207	2.2942358399093843	0.029739584630117177	-0.33363174667694573	-1.8044318944853615	0.11413228461026836	-1.0037735958959866	0.2194994620666613	-1.611190628177991	-1.5782181749493256	2.5057219091325784	-0.9275037341832555	4.560529696497748	3.4008861487554505	4.028581831488805	-1.3166151671379658	-2.5130510280932437	-2.711966664350836	0.5069070968272751	1.5104402144866393	-8.748441779832117	-6.319192397624426
47	-7.787127006150127	-8.15781052336418	-8.371652593648646	0.5701898686499096	-0.32170663060585775	-0.0761200241098947	-0.17236321393414233	-1.1279863998008526	-0.7889189283438766	-1.072330855593506	-1.0801549716913925	-0.11929623662929086	8.299002730604421	5.685768384303769	5.798574523044059	2.3250125924578233	-0.7291662110809257	0.11929623662927023	3.107099261043331	0.8134178053109282	-0.026405957854058585	-1.2301632078074047	-0.3623616652826415	0.5661824260305839	-0.2038207607479661	-0.9678235764340551	-1.6243623269662142	0.45711023330900974	-0.6728733832659337	-1.2616386878257744	0.06396114121362802	-0.11655806965049065	0.49638783539546244	1.6904049503445213	-0.5603489766090812	0.07453337567939289	1.422893813787813	-3.6401800184851654	2.217286204697331	8.989834552829787	9.4779257376873	0.8029229225524422	-0.4554959108533213	-0.4175356614463287	-0.34742701169911194	1.843515785769257	1.3090641739285984	1.1596932838012068	2.958912206564432
48	-13.645375177604967	-15.284123180072251	-12.349304484842856	-0.03151826599978651	-0.33358198757726615	-0.0008623331047094889	0.36596258668176157	0.490509741594341	0.29553097639270925	1.5689304641645152	0.6387265011196274	0.6538114355347877	-0.17025334134599182	0.2849774059591147	-3.509174719300851	-0.6412559880901673	-1.3906596478370228	-0.6538114355347812	-3.177303077815852	-1.1805807882661936	0.768197335512301	-1.5906369398849698	-0.7086915182817898	-0.12185144644012548	0.8305429647218932	1.0020769850378604	0.13954447200587178	3.6703236865998567	0.789578936341627	1.5937554498940405	-0.26827458267180143	0.4911117379157589	0.8475605663709543	1.6600858084381516	-0.5792859836991686	-0.9254619738828459	-1.0812262924124152	1.7542254490052025	-0.6729991565927694	8.353000164604232	9.268890249477865	4.42805096418061	-1.033697416868702	-4.16455149206651	-3.3943535473118973	0.9241246208078729	-0.027075933219056693	-3.4402048521525	3.8097289637208247
[truncated: 90 more columns]
