# Supplementary material for: Independent component analysis reveals 49 independently modulated gene sets within the global transcriptional regulatory architecture of multidrug-resistant Acinetobacter baumannii
Source: mSystems. 2024 Jan 8;9(2):e00606-23. doi: 10.1128/msystems.00606-23 (PMC10878099; doi:10.1128/msystems.00606-23)
Supplement: Data Set S5 — All 49 iModulons with their function, evidence for characterization, category, gene count, and explained variance. [file msystems.00606-23-s0005.csv]

	Name	Function	Evidence	Category	n_genes	explained variance
0	Fur-1	Iron homeostasis	Fisher's exact test	Inorganic ions	41	0.007519946
1	NDH-1	NADPH dehyrogenase I operon	E.coli PRECISE2.0 iModulome comparison	Energy metabolism	9	0.01519521
2	BfmR-BfmS	Two-component system regulating the pili chaperone-usher assembly system	Fisher's exact test	Virulence	6	0.002410951
3	PhoR-PhoB	Two-component system regulating inorganic phosphate levels	E.coli PRECISE2.0 iModulome comparison	Inorganic ions	20	0.004925219
4	Fur-2	Iron homeostasis	Fisher's exact test, E.coli PRECISE2.0 iModulome comparison	Inorganic ions	52	0.020673973
5	Pnt	Pnt operon encoding subunits of NADP transhydrogenase	Manual annotation	Energy metabolism	3	0.004305471
6	GigA-GigB KO	Single gene iModulon capturing gigA and gigB knockouts	Manual annotation	Genomic	2	0.00163272
7	Cbl/GigC	Sulfur transport and cysteine metabolism	Manual annotation	Inorganic ions	27	0.01670428
8	R7 mutant	iModulon capturing the loss of the p1AB5075 plasmid	Manual annotation	Plasmid	59	0.011959916
9	ABUW_1645	Key regulator of the VIR-O/AV-T high frequency phenotypic switch	Manual annotation	Virulence	24	0.032379095
10	Prophage	Enriched with PHASter data for three prophage regions	Fisher's exact test	Virulence	51	0.013100599
11	Acetoin/butanediol	Acetoin and butanediol catabolic pathways	Manual annotation	Energy metabolism	14	0.009807199
12	Motility	Fimbrial subunits	Manual annotation	Virulence	10	0.007165295
13	Unc-1	Uncharacterized iModulon 1		Uncharacterized	46	0.009618888
14	GacA-GacS	iModulon associated with decreased activity in GacA mutant - potential stationary phase response	Manual annotation	Virulence	50	0.053747159
15	CRISPR	Endogenous CRISPR-Cas system	Manual annotation	Stress	16	0.011963273
16	HGT	Manually annotated iModulon capturing genomic transposase genes and plasmid encoded genes associated with conjugation.	Manual annotation	Plasmid	52	0.005990687
17	adeB KO	Effect of adeB knockout	Manual annotation	Genomic	52	0.009124557
18	Tyrosine	Tyrosine transport and metabolism	Manual annotation	Amino acid metabolism	6	0.004187447
19	mumR	Contains the mumR regulon homologs from ATCC 17978 associated with manganese import and urea metabolism [DOI 10.1128/mBio.01475-16]	Fisher's exact test	Inorganic ions	5	0.005235478
20	Lipoprotein	Increased activity in colistin and LL-37 treatment	Manual annotation	Virulence	12	0.004007604
21	Unc-2	Uncharacterized iModulon 2		Uncharacterized	6	0.008408027
22	Translation	Translational machinery	E.coli PRECISE2.0 and aeruPRECSISE411 iModulome comparison	Functional	43	0.060521542
23	Amino acid	Manually annotated iModulon with genes associated with amino acids	Manual annotation	Amino acid metabolism	9	0.00468609
24	Unc-3	Uncharacterized iModulon 3		Uncharacterized	14	0.003649903
25	GigA-GigB	iModulon associated with decreased activity in gigA and gigB mutants	Manual annotation	Virulence	61	0.01919696
26	Unc-4	Uncharacterized iModulon 4		Uncharacterized	12	0.004085347
27	Unc-5	Uncharacterized iModulon 5		Uncharacterized	98	0.014161147
28	PaaX	Phenylacetic acid pathway genes [DOI 10.https://doi.org/10.1093/infdis/jiu024]	E.coli PRECISE2.0 iModulome comparison	Virulence	15	0.020915433
29	Unc-6	Uncharacterized iModulon 6		Uncharacterized	15	0.003395048
30	Unc-7	Uncharacterized iModulon 7		Uncharacterized	2	0.010725012
31	Type IV Pili	Manually annotated iModulon with genes associated with type IV pili	Manual annotation	Virulence	32	0.016186802
32	Unc-8	Uncharacterized iModulon 8		Uncharacterized	6	0.017236732
33	Unc-9	Uncharacterized iModulon 9		Uncharacterized	42	0.012226421
34	Leucine	Manually annotated iModulon with genes associated with Leucine degradation	Manual annotation	Amino acid metabolism	13	0.010409295
35	KpdD-KpdE	Two-component system regulating pottassium homeostasis	Fisher's exact test, E.coli PRECISE2.0 iModulome comparison	Inorganic ions	7	0.007006092
36	ppGpp	Stringent response iModulon identified by comparing to E.coli PRECISE 2.0 iModulome	E.coli PRECISE2.0 iModulome comparison	Stress	28	0.040781612
37	Unc-10	Uncharacterized iModulon 10		Uncharacterized	12	0.003661631
38	Unc-11	Uncharacterized iModulon 11		Uncharacterized	20	0.005614093
39	RpoH	iModulon containing various heat shock proteins, chaperones, and DNA repair genes identified by comparing to E.coli PRECISE 2.0 iModulome	E.coli PRECISE2.0 and aeruPRECSISE411 iModulome comparison	Stress	26	0.006596159
40	LldR	Transcription factor associated with lactate utilization	Fisher's exact test	Carbon metabolism	4	0.006359358
41	cyd	Consists of cyd operon	E.coli PRECISE2.0 iModulome comparison	Energy metabolism	8	0.008770366
42	ABUW_1645 OE	iModulon capturing the overexpression of ABUW_1645 in AB5075_VIR-O_AV-T project	Manual annotation	Genomic	3	0.005593662
43	AMR	Antimicrobial resistance island on p1AB5075 plasmid	Fisher's exact test	Plasmid	15	0.010348586
44	Unc-12	Uncharacterized iModulon 12		Uncharacterized	21	0.000619732
45	Fe-S Cluster	Fe-S cluster assembly	Manual annotation	Energy metabolism	8	0.004396242
46	Urease/Ammonia	Manually annotated iModulon containing urease and ammonia transport genes	Manual annotation	Amino acid metabolism	14	0.00155754
47	Heavy metal resistance	ISPpu12 gene cluster/heavy metal resistance	Manual annotation	Stress	3	0.00402302
48	Unc-13	Uncharacterized iModulon 13		Uncharacterized	14	0.006971927
